# Supplementary material for: Differential activation of NF-Κβ and HIF-1α between fetal liver-derived and myeloid-derived macrophages drives inflammatory differences following Mycobacterium abscessus infection
Source: Infect Immun. 2026 Jun 15;94(7):e00136-26. doi: 10.1128/iai.00136-26 (PMC13367041; doi:10.1128/iai.00136-26)
Supplement: Table S1 — Normalized counts for RNAseq analysis in Figures 3 and 7. [file iai.00136-26-s0001.xlsx]

## Sheet: SupplementaryTable1
Table1. Normalized counts from RNAseq analysis
	FLAM_Uninf_1	FLAM_Uninf_2	FLAM_Uninf_3	FLAM_6H_1	FLAM_6H_2	FLAM_6H_3	FLAM_24H_1	FLAM_24H_2	FLAM_24H_3	FLAM_IFNg_Uninf_1	FLAM_IFNg_Uninf_2	FLAM_IFNg_Uninf_3	FLAM_IFNg_6H_1	FLAM_IFNg_6H_2	FLAM_IFNg_6H_3	FLAM_IFNg_24H_1	FLAM_IFNg_24H_2	FLAM_IFNg_24H_3	BMDM_Uninf_1	BMDM_Uninf_2	BMDM_Uninf_3	BMDM_6H_1	BMDM_6H_2	BMDM_6H_3	BMDM_24H_1	BMDM_24H_2	BMDM_24H_3	BMDM_IFNg_Uninf_1	BMDM_IFNg_Uninf_2	BMDM_IFNg_Uninf_3	BMDM_IFNg_6H_1	BMDM_IFNg_6H_2	BMDM_IFNg_6H_3	BMDM_IFNg_24H_1	BMDM_IFNg24H_2	BMDM_IFNg_24H_3
Mrpl15	805.923	845.096	884.975	973.239	986.255	850.877	855.209	844.941	666.708	502.86	716.231	588.916	600.056	672.242	750.938	1067.98	798.993	824.865	757.169	700.461	718.64	891.268	952.829	841.658	597.413	632.051	649.841	672.565	763.713	739.04	845.696	644.898	743.121	523.641	539.694	551.451
Lypla1	1156.79	1277.5	1160.46	954.876	1044.09	1380.49	1070.66	843.832	1641.66	1206.24	1242.2	1239.18	1200.11	1014.49	976.76	1356.47	1032.58	1116.59	1635.24	1635.59	1714.96	1605.2	1610.17	1659.54	1634.81	1648.7	1715.86	1681.8	1701.11	1626.07	1650.82	1667.54	1632.04	1792.61	1655.82	1409.61
Tcea1	543.307	587.938	543.832	571.293	543.215	809.572	438.424	414.709	740.306	686.578	558.77	600.069	768.789	626.534	618.038	903.588	796.597	840.513	850.712	886.424	938.564	1059.41	1099.5	1143.13	1141.34	1018.57	1080.13	1100.56	956.983	1011.83	1335.82	1448.33	1405.73	1666.48	1535.99	1325.96
Atp6v1h	2465.62	2416.04	1951.23	2733.03	2799.73	3025.34	2745.33	2531.5	3117.08	1954.75	2063.4	1883.86	2789.37	2492.76	2455.95	3293.2	3254.67	3236.87	2736.57	2899.25	2973.41	3969.36	4066.12	4161.69	4366.56	4833.89	4543.6	2309.48	2303.06	2489.02	3122.24	2822.28	3058.44	4501.6	4628.95	4621.24
Rb1cc1	253.047	186.647	204.115	137.722	123.927	249.664	108.195	105.34	249.366	325.442	220.883	298.919	201.425	176.143	141.544	168.742	126.976	140.831	315.928	413.546	382.09	269.218	251.59	264.385	706.4	637.805	648.959	400.908	364.403	363.725	247.729	402.205	345.992	760.618	737.378	549.385
St18	4.25289	5.18464	0	2.04033	1.03273	0	6.58577	9.97962	13.8537	1.04981	3.28045	3.34611	4.21832	2.22966	3.24146	10.8866	5.98945	6.70622	218.855	243.523	255.467	385.91	330.814	382.312	640.806	655.069	622.507	71.2037	40.0162	49.9231	56.5933	92.967	117.507	627.796	581.68	508.078
Pcmtd1	247.731	234.346	259.069	195.872	191.055	373.578	157.118	127.517	355.001	731.72	340.073	781.875	522.017	438.128	358.722	248.214	203.641	261.543	498.602	646.443	555.363	341.806	316.896	351.88	1146.39	918.823	976.966	1951.91	1781.15	1465.6	1296.31	1823.13	1765.87	2093.61	2025.82	1757.62
Rrs1	1098.31	985.082	1180.44	1625.12	1707.1	1922.96	753.6	749.58	838.148	459.818	465.824	482.956	1167.42	828.318	756.341	707.629	739.098	882.986	597.44	586.226	589.796	1233.07	1130.55	1320.02	1440.05	1465.51	1634.74	534.027	506.588	494.773	904.425	1004.04	885.653	998.55	1111.75	1061.59
Adhfe1	78.6785	67.4003	89.9249	188.731	175.564	244.157	267.194	164.109	225.988	99.7322	126.844	123.806	288.955	190.636	175.039	297.204	325.826	403.491	88.2481	90.3249	69.9757	229.708	282.637	216.834	312.834	365.419	428.525	106.805	106.426	107.869	321.407	360.125	339.464	462.486	475.841	489.49
2610203C22Rik	12.7587	17.6278	21.4107	16.3227	15.4909	27.5365	24.4614	31.0477	36.3659	24.1457	22.9631	23.4228	18.9825	17.8373	9.72438	15.2412	16.7705	26.8249	7.94233	15.9397	21.1038	4.59417	4.28238	7.60821	9.08229	10.5502	2.64521	0.773953	6.81127	3.56593	5.33899	7.8288	3.26408	7.6444	4.37354	6.19607
Vxn	43.5922	54.9572	2.85476	53.0486	25.8182	28.4544	34.8105	35.4831	57.1464	41.9925	55.7676	45.7302	17.9279	30.1004	29.1731	19.5959	39.5304	42.4727	42.3591	36.3071	28.8789	20.2143	24.6237	21.8736	51.4663	43.1598	37.9147	32.506	13.6225	22.2871	32.0339	16.6362	45.6971	34.3998	29.74	39.2418
Mybl1	18.0748	20.7386	27.8339	9.1815	13.4255	42.2226	17.8757	15.5238	32.0366	10.4981	2.18696	10.0383	26.3645	7.80381	8.64389	3.26598	0	5.58852	38.8292	44.2769	46.6505	25.7273	31.0472	25.6777	53.4846	53.7099	50.2591	40.2455	44.2732	52.5975	27.7628	51.8658	59.8414	62.1108	57.7307	38.2091
Vcpip1	934.573	776.659	809.324	781.447	660.946	961.023	622.826	471.26	1077.99	2181.51	1521.03	1983.13	1780.13	1483.84	1217.71	797.988	791.806	786.864	1486.1	1606.37	1587.23	1575.8	1322.18	1482.65	2621.75	2464.9	2546.46	2456.53	2332.01	2235.84	1919.9	2394.64	2351.22	3531.71	3228.54	2955.53
Sgk3	750.636	830.579	795.764	625.362	720.844	992.231	543.796	425.797	959.367	1291.27	1164.56	1389.75	1259.17	1170.57	940.023	800.165	657.642	606.913	1770.26	1854.32	1861.58	1823.88	1879.96	1980.99	1727.65	1539.36	1594.18	2359.01	2383.94	2349.95	1649.75	1901.42	1692.97	1781.15	1611.21	1270.2
Gm6195	93.5637	96.4343	221.244	120.38	113.6	141.354	74.3251	39.9185	102.171	43.0423	54.6741	92.5758	88.5848	70.2342	64.8292	74.0289	44.3219	44.7082	142.962	81.4695	87.7474	56.0488	73.871	46.6003	46.4206	61.3828	44.0869	109.127	94.5063	106.086	87.5594	75.3522	70.7217	51.5997	52.4824	67.1241
Snhg6	42.5289	49.7725	78.5059	51.0083	66.0946	60.5802	51.7453	37.7008	61.4757	58.7895	73.2633	103.729	61.1657	66.8898	57.2658	57.699	67.0819	73.7685	87.3657	85.0117	65.5328	64.3183	113.483	78.9351	107.978	127.561	126.089	95.1962	98.7634	77.559	104.644	86.1168	99.0103	119.444	147.826	143.542
Tcf24	190.317	189.758	209.825	157.106	124.96	119.325	120.426	96.4696	131.61	52.4906	61.235	41.2687	24.2554	52.397	25.9317	69.6742	50.3114	67.0622	2.64744	2.65661	0	0.918833	0	3.8041	3.02743	2.87732	7.0539	0.773953	3.40563	2.67445	0	3.9144	1.08803	3.8222	0.874707	2.06536
Cops5	1804.29	1854.03	1987.63	1898.53	2181.12	2030.36	1923.99	1818.51	1837.34	1555.82	1811.9	1689.79	1849.73	1765.89	2217.16	2411.38	2162.19	2253.29	1575.23	1376.13	1518.36	1697.09	1933.49	1597.72	1419.86	1492.37	1439.88	1616.01	1465.27	1611.8	1900.68	1798.67	1998.7	1468.68	1555.23	1564.51
Cspp1	176.495	137.911	159.867	111.198	101.207	153.286	106.313	54.3335	170.573	191.066	99.5069	176.229	162.405	119.287	114.532	78.3835	82.6544	99.4756	184.439	252.378	205.484	149.77	168.083	160.723	369.347	312.668	317.426	254.63	234.989	215.739	197.543	254.436	236.102	330.62	315.769	318.065
Arfgef1	1577.82	1447.55	1602.23	1265.01	1181.44	2361.71	1069.72	833.852	2269.41	4711.56	2756.67	3860.3	3501.21	3102.57	2307.92	1607.95	1712.98	2093.46	1374.02	1640.02	1543.91	1302.91	1012.78	1406.57	3640.99	3433.6	3349.72	3875.18	3539.3	3281.55	2757.05	3797.95	3475.15	4793.99	4700.68	4271.16
Prex2	28.707	16.5908	6.42321	18.363	20.6546	27.5365	12.2307	19.9592	16.4512	7.34869	20.7762	11.1537	12.655	23.4114	12.9658	15.2412	7.18734	5.58852	8.82481	12.3975	11.1073	12.8637	16.0589	16.1674	3.02743	5.75463	13.2261	5.41767	4.25704	11.5893	16.017	18.5934	15.2324	5.7333	12.2459	24.7843
Sulf1	35.0864	38.3663	10.7053	41.8268	34.08	32.1259	34.8105	43.245	25.9757	33.594	28.4305	44.6148	20.037	40.1339	27.0122	38.1031	49.1135	43.5905	33.5343	20.3674	33.3218	30.3215	21.4119	26.6287	30.2743	29.7323	27.3339	20.8967	24.6908	41.8997	35.2373	31.3152	40.2569	23.8888	35.863	28.915
Ncoa2	821.872	627.341	765.075	584.555	571.099	690.247	456.3	498.981	756.757	960.579	793.868	788.567	721.333	616.501	454.885	339.662	434.834	495.143	959.257	1022.8	925.235	666.154	534.227	715.171	1270.51	1145.17	1161.25	1078.12	1019.99	973.5	882.001	1124.41	996.631	1225.97	1141.49	1092.57
Tram1	2445.41	2902.36	2954.68	2385.15	2668.57	2946.4	2948.54	2451.66	3784.65	3281.72	3402.92	3203.34	3060.39	2917.51	2594.25	3188.68	2931.24	3022.27	2823.06	3040.05	3077.82	2612.24	2264.31	2516.41	2829.64	2800.59	2867.41	3109.74	3002.07	3006.08	2318.19	2639.29	2701.57	2250.32	2073.93	1883.61
Lactb2	338.105	380.553	470.322	429.49	331.506	531.454	279.425	245.055	538.562	250.905	249.314	252.074	304.774	239.688	237.707	358.169	304.264	340.9	527.724	584.455	607.567	482.388	450.72	524.966	754.839	684.801	753.886	402.455	407.825	374.423	303.255	374.804	324.232	575.241	502.082	452.313
Eya1	11.6955	10.3693	21.4107	14.2823	5.16364	10.0967	5.64495	14.415	16.4512	3.14944	6.56089	3.34611	14.7641	2.22966	8.64389	7.62062	1.19789	15.6479	0	0	2.22145	0.918833	1.07059	0.951026	0	0	0	0.773953	1.70282	4.45742	3.20339	1.9572	0	0.95555	0	1.03268
Terf1	75.4889	95.3974	137.742	92.8351	80.5528	100.049	57.3903	42.1362	133.342	121.778	76.5438	155.037	109.676	101.449	100.485	59.8763	53.9051	55.8852	180.909	144.343	196.599	88.208	92.0711	90.3475	137.244	127.561	150.777	126.928	127.711	113.218	98.2374	135.047	103.362	161.488	132.955	104.301
Rpl7	2869.64	3391.79	3045.31	3077.84	4001.82	3082.25	2729.33	2769.9	2426.13	1964.2	2527.04	2158.24	2197.75	2482.72	2620.18	2125.06	2075.94	2046.52	2380.93	2397.15	2414.72	2539.66	2665.78	2596.3	1692.33	1923.97	1756.42	1866.77	1890.13	1899.75	2060.85	1848.58	2192.37	1817.46	1919.11	1729.74
Rdh10	35.0864	47.6987	62.091	42.847	45.44	36.7153	23.5206	39.9185	29.4391	41.9925	25.1501	47.9609	60.1111	43.4783	58.3463	51.167	44.3219	51.4144	152.669	134.602	127.734	88.208	109.201	87.4944	107.978	109.338	105.809	61.9162	63.0042	78.4505	65.1357	42.0798	52.2252	92.6884	78.7236	79.5163
Stau2	181.811	178.352	174.14	121.4	142.516	158.794	135.479	143.041	167.11	100.782	108.255	92.5758	137.096	128.205	121.015	153.501	137.757	188.892	330.048	304.625	343.214	363.858	308.331	381.361	391.548	430.638	486.719	192.714	219.663	162.25	212.492	256.393	207.813	273.287	295.651	234.418
Ube2w	279.628	343.223	296.895	295.848	353.193	423.144	274.721	231.749	436.391	438.822	487.693	496.34	422.887	422.52	417.068	402.804	377.336	330.84	457.125	457.823	527.595	454.823	461.426	448.884	505.581	473.798	482.311	642.381	577.255	574.115	502.933	536.273	586.446	542.752	595.676	506.013
Eloc	246.668	228.124	295.468	260.142	284	386.428	179.697	171.871	295.257	224.66	230.725	306.727	286.846	255.296	263.639	291.761	233.589	260.425	577.143	519.811	502.048	465.849	565.274	484.072	581.267	509.285	552.85	552.602	504.885	450.199	656.696	607.711	720.273	725.262	715.51	596.888
Tmem70	490.146	547.498	538.122	463.155	548.379	682.904	381.034	309.368	537.696	485.014	420.991	486.302	553.655	558.529	417.068	338.573	343.795	355.43	511.839	577.371	568.692	487.901	449.65	547.791	617.596	621.5	588.119	501.521	497.222	507.254	508.272	542.145	517.9	596.263	595.676	555.581
Ly96	26.5806	33.1817	41.394	40.8066	16.5237	20.1934	30.1064	29.9389	25.1098	75.5865	61.235	95.9219	90.6939	81.3825	66.9902	41.3691	50.3114	79.357	142.08	158.511	145.505	89.1268	128.471	95.1026	187.701	187.026	162.24	104.484	124.306	91.8228	126	81.2238	87.042	232.199	277.282	272.627
Jph1	23.3909	25.9232	5.70952	26.5243	17.5564	11.0146	28.2247	11.0885	7.7927	0	4.37393	2.23074	8.43665	3.34449	11.8854	9.79794	8.38523	4.47082	4.41241	2.65661	2.22145	5.513	17.1295	12.3633	0	1.91821	0	1.54791	8.51408	5.3489	18.1526	6.8502	3.26408	2.86665	1.74941	0
Gdap1	12.7587	12.4431	2.85476	7.14116	3.09818	7.34306	9.40824	6.65308	9.52441	14.6974	8.74786	5.57685	5.2729	8.91863	9.72438	9.79794	10.781	6.70622	11.4723	6.19877	4.4429	5.513	9.63535	4.75513	7.064	8.63195	7.0539	8.51348	3.40563	0.891483	6.40679	7.8288	7.61618	13.3777	10.4965	6.19607
Mcm3	3909.47	3788.94	4292.13	4071.48	4198.04	3188.72	3422.72	3780.06	2956.03	893.391	993.976	909.027	1029.27	1095.88	1171.25	1884.47	1861.52	1720.15	1877.04	1797.64	1791.6	1508.72	1467.78	1257.26	939.513	925.537	857.049	1927.92	2147.25	2202.85	1542.97	1203.68	1190.3	652.641	627.165	571.072
Paqr8	37.2128	31.1078	5.70952	23.4638	20.6546	16.5219	13.1715	25.5035	31.1708	18.8966	21.8696	20.0767	16.8733	12.2631	14.0463	11.9753	26.3536	16.7656	12.3547	10.6265	17.7716	10.1072	13.9177	7.60821	11.1006	17.2639	7.93564	4.64372	11.0683	8.02335	11.7458	7.8288	9.79223	17.1999	14.87	11.3595
Tram2	109.512	141.022	164.149	148.944	188.989	152.368	128.893	137.497	111.695	204.714	184.799	140.537	277.355	216.277	200.971	124.107	150.934	127.418	48.5365	65.5298	55.5363	55.13	35.3296	46.6003	80.7315	58.5054	59.0764	57.2725	51.0845	71.3186	53.3899	80.2452	52.2252	82.1773	50.733	81.5816
Tmem14a	24.4541	19.7016	23.5518	19.3832	10.3273	26.6186	41.3963	26.6123	29.4391	13.6476	16.4022	18.9613	5.2729	13.378	16.2073	23.9505	10.781	22.3541	65.3036	65.5298	41.0969	35.8345	39.612	41.8451	45.4115	35.4869	40.5599	20.8967	25.5422	37.4423	24.5594	41.1012	33.7288	27.711	26.2412	22.7189
Gsta3	18.0748	25.9232	7.1369	19.3832	18.5891	11.9325	155.236	97.5785	126.415	6.29888	8.74786	12.2691	6.32748	3.34449	7.56341	62.0536	53.9051	43.5905	22.062	15.9397	19.9931	33.9968	63.1651	35.188	380.447	419.129	315.662	5.41767	5.95986	1.78297	10.678	9.78601	5.44013	61.1552	61.2295	61.9607
Kcnq5	12.7587	4.14771	6.42321	8.16133	5.16364	11.9325	9.40824	4.43539	8.65855	5.24906	7.65438	14.4998	2.10916	4.45932	8.64389	9.79794	7.18734	6.70622	3.52993	8.85538	13.3287	7.35067	6.42357	9.51026	5.04572	15.3457	7.0539	6.19162	5.10845	5.3489	4.27119	6.8502	5.44013	21.9777	11.3712	21.6863
Rims1	26.5806	24.8863	0	21.4235	11.36	11.0146	16.9348	14.415	17.3171	19.9464	20.7762	24.5382	7.38207	10.0335	12.9658	14.1526	11.9789	25.7072	15.0022	7.96984	7.77508	7.35067	13.9177	6.65718	13.1189	15.3457	13.2261	13.1572	8.51408	14.2637	20.2882	8.8074	23.9366	16.2444	6.99766	16.5229
LOC118567721	6.37934	3.11078	1.42738	7.14116	3.09818	9.17882	2.82247	7.76192	5.19513	2.09963	2.18696	8.92297	2.10916	7.80381	4.32195	3.26598	1.19789	1.1177	13.2372	7.08431	5.55363	3.67533	1.07059	5.70616	11.1006	4.79553	11.4626	4.64372	6.81127	7.13186	4.27119	4.893	4.3521	9.5555	4.37354	9.29411
Ogfrl1	514.6	475.95	431.069	286.667	399.666	532.372	242.733	294.953	512.586	1127.5	906.497	1191.22	562.092	630.993	535.921	302.647	313.847	297.309	631.857	690.72	685.318	509.953	486.05	532.574	688.236	545.731	628.679	1535.52	1398.01	1333.66	842.493	1131.26	1006.42	913.506	816.102	547.32
B3gat2	2.12645	1.03693	4.28214	12.242	7.2291	4.58941	0.940824	2.21769	5.19513	8.3985	5.46741	11.1537	13.7096	8.91863	3.24146	1.08866	4.79156	3.35311	0	4.42769	7.77508	2.7565	6.42357	3.8041	12.1097	5.75463	9.69912	3.09581	2.55422	3.56593	6.40679	7.8288	11.9683	12.4222	13.9953	12.3921
Smap1	856.958	835.764	769.358	723.298	754.924	761.842	927.653	833.852	936.855	680.279	691.081	701.568	732.934	646.601	682.868	821.938	873.262	888.575	548.903	580.028	589.796	595.404	532.085	613.412	817.406	703.024	708.917	544.089	506.588	548.262	574.475	685.02	561.421	752.018	888.703	813.751
Sdhaf4	77.6153	128.579	153.443	90.7948	120.829	120.243	164.644	111.993	112.561	93.4333	130.124	118.229	133.932	124.861	125.336	138.26	137.757	118.477	303.574	252.378	258.799	213.169	237.672	181.646	146.326	111.256	139.315	253.857	289.479	289.732	284.034	204.528	267.654	113.71	125.083	124.954
Fam135a	87.1843	97.4712	88.4975	91.815	95.011	126.668	60.2128	24.3946	148.061	131.227	82.0112	90.345	121.277	102.564	84.278	91.4474	109.008	96.1225	2.64744	8.85538	8.88581	16.539	4.28238	11.4123	14.128	8.63195	14.1078	6.96558	5.95986	12.4808	12.8136	6.8502	4.3521	9.5555	15.7447	8.26143
Col19a1	3.18967	3.11078	0	2.04033	2.06546	1.83576	1.88165	2.21769	2.59757	2.09963	2.18696	0	1.05458	3.34449	2.16097	0	2.39578	1.1177	4.41241	7.96984	17.7716	8.2695	16.0589	24.7267	27.2469	26.855	21.1617	3.09581	2.55422	1.78297	7.47459	1.9572	1.08803	12.4222	10.4965	7.22875
Lmbrd1	1172.74	1149.95	1131.91	1111.98	1086.43	1153.78	1186.38	1091.1	1471.95	2028.24	1970.46	1805.79	2099.67	1937.57	1897.33	1794.11	1746.52	1818.5	1614.94	1613.45	1728.29	2047.16	1854.27	2037.1	2445.15	2578.08	2677.84	1819.56	1894.38	1690.25	1950.87	2204.79	2000.88	2987.05	3171.69	2839.87
Gm5524	21.2645	26.9601	23.5518	19.3832	26.8509	27.5365	15.0532	11.0885	7.7927	5.24906	16.4022	8.92297	9.49123	16.7224	7.56341	13.0639	13.1768	12.2947	5.29489	10.6265	9.99654	20.2143	19.2707	22.8246	12.1097	14.3866	10.5809	10.0614	15.3253	14.2637	8.54239	4.893	11.9683	7.6444	12.2459	8.26143
Gm46086	58.4773	74.6588	110.622	37.7461	90.8801	73.4306	111.017	44.3539	112.561	44.0921	95.133	110.422	75.9298	61.3156	73.4731	104.511	95.8312	102.829	181.791	122.204	163.277	135.987	139.177	123.633	72.6583	78.6467	55.5495	162.53	154.956	153.335	112.119	90.0312	105.538	69.7552	71.726	69.1895
Phf3	1342.85	1109.51	1350.3	1005.88	772.481	1186.82	782.766	579.927	1269.34	1404.65	1044.28	1163.33	1107.31	905.241	689.351	772.949	712.745	898.634	1239.89	1346.02	1202.92	882.08	820.075	990.018	2088.93	2046.73	2011.24	1119.14	1029.35	1018.07	876.662	1023.62	1066.27	2047.74	1926.98	1793.76
Ptp4a1	1751.13	2380.79	2452.24	1351.72	1706.07	2556.3	1348.2	992.417	2226.11	1383.65	1235.64	1426.56	1155.82	1057.97	808.204	1517.59	1350.02	1359.13	587.733	621.648	632.003	868.298	839.346	962.438	1158.5	1051.18	1088.95	411.743	373.768	410.974	517.882	614.561	702.865	1064.48	989.294	936.64
LOC115487084	14.8851	13.4801	32.8297	6.121	6.19637	19.2755	10.3491	3.32654	6.92684	17.8468	10.9348	15.6152	5.2729	6.68898	9.72438	16.3299	8.38523	6.70622	4.41241	1.77108	6.66436	5.513	9.63535	10.4613	8.07315	9.59106	5.29043	0.773953	0	5.3489	11.7458	7.8288	9.79223	12.4222	1.74941	10.3268
4931428L18Rik	9.56901	5.18464	20.697	5.10083	11.36	9.17882	10.3491	4.43539	11.2561	6.29888	5.46741	4.46148	4.21832	6.68898	0	4.35464	4.79156	5.58852	0	0	2.22145	0	0	0	0	0	0	0	0	0	0	0	0	0	0	0
Prim2	629.428	625.268	661.59	581.495	590.721	581.019	672.689	574.382	597.44	416.776	389.28	316.765	296.337	276.478	387.895	403.893	356.971	324.134	455.36	375.468	400.972	313.322	314.755	310.034	274.487	257.999	230.134	388.524	381.431	401.167	354.509	380.676	353.608	224.554	238.795	227.189
Rab23	49.9715	50.8095	52.813	65.2906	66.0946	89.9525	53.627	58.7689	60.6099	72.4371	59.0481	68.0376	82.2573	54.6266	55.1048	96.8907	110.206	112.888	147.374	126.632	149.948	101.991	124.189	99.8577	179.628	159.212	178.993	290.232	263.937	301.321	282.967	316.088	342.728	209.265	216.053	211.699
Bag2	332.789	337.002	431.782	380.522	405.862	358.892	336.815	242.837	219.927	33.594	42.6458	32.3458	60.1111	73.5787	47.5414	178.54	183.277	126.301	86.4832	95.6381	84.4152	102.909	98.4947	107.466	76.6949	78.6467	70.539	148.599	131.117	146.203	130.271	123.304	143.619	50.6442	63.8536	42.3398
Zfp451	424.226	418.919	428.214	433.571	379.011	454.352	222.035	214.007	329.025	371.634	273.371	265.458	330.084	286.511	277.685	327.687	348.586	352.077	449.183	421.516	430.962	398.774	345.802	398.48	593.376	564.913	586.356	368.402	378.025	367.291	368.39	430.584	393.865	578.108	535.321	608.248
Gm15455	380.634	315.226	297.609	315.231	290.197	279.036	347.164	337.089	264.086	288.699	326.951	262.112	264.7	301.004	314.422	263.456	354.576	274.955	236.505	202.788	212.149	252.679	239.813	212.079	210.911	196.617	232.779	290.232	275.856	332.523	235.983	243.672	194.757	193.977	188.937	201.372
Bend6	101.006	116.136	83.5017	99.9763	96.0437	117.489	111.958	90.9254	152.39	164.821	119.19	147.229	156.078	168.339	160.993	166.565	160.517	198.951	13.2372	15.0542	9.99654	14.7013	10.7059	16.1674	17.1554	21.1003	18.5165	10.0614	13.6225	14.2637	24.5594	10.7646	17.4084	41.0887	37.6124	23.7516
Gm3052	3.18967	2.07386	5.70952	5.10083	3.09818	7.34306	0.940824	2.21769	9.52441	6.29888	7.65438	21.192	3.16374	14.4928	4.32195	0	0	10.0593	0.882481	0	0	0	0	0.951026	2.01829	0	2.64521	0.773953	2.55422	0	2.1356	0	2.17605	1.9111	0.874707	3.09804
LOC118567733	59.5405	52.8833	42.1077	53.0486	26.8509	65.1696	28.2247	34.3742	45.8903	135.426	71.0764	93.6911	63.2748	69.1194	42.139	17.4186	19.1662	36.8842	0.882481	3.54215	5.55363	0	1.07059	2.85308	0	3.83642	0	2.32186	3.40563	0	0	1.9572	1.08803	1.9111	1.74941	1.03268
Ccdc115	466.755	607.64	790.768	617.201	617.571	660.875	579.548	405.838	648.525	579.497	482.226	659.184	608.493	523.97	524.036	414.779	531.863	548.793	533.901	572.943	519.82	525.573	528.874	540.183	453.105	484.348	474.375	713.585	654.733	649	703.679	723.186	792.083	621.108	527.448	566.941
Imp4	1694.78	1658.05	1731.41	1884.25	2070.62	1703.59	1606.93	1806.31	1317.83	1039.31	1222.51	969.257	1314.01	1302.12	1399.23	1771.25	1661.47	1421.72	1435.8	1294.66	1307.32	1731.08	1655.14	1580.61	1043.45	1123.11	1031.63	1071.15	1082.99	1096.52	1357.17	1139.09	1218.59	852.351	969.176	967.62
Ptpn18	195.633	172.13	195.551	163.227	207.578	157.876	199.455	228.422	200.878	888.142	1376.69	1183.41	916.431	1031.22	1366.82	462.68	344.992	316.31	1338.72	1151.2	1140.72	886.674	999.935	865.434	262.377	273.345	258.349	1933.33	1990.59	2189.48	1840.88	1598.05	1756.07	445.286	490.711	458.51
LOC118567734	0	2.07386	1.42738	5.10083	2.06546	0	0	0	0	16.797	9.84134	16.7306	4.21832	10.0335	11.8854	2.17732	4.79156	2.23541	23.827	9.74092	17.7716	1.83767	7.49416	4.75513	4.03657	4.79553	3.52695	34.0539	31.5021	30.3104	19.2204	25.4436	19.5845	15.2888	10.4965	6.19607
Arhgef4	256.237	235.383	380.397	223.416	167.302	209.277	148.65	145.259	209.537	219.411	167.303	210.805	122.331	180.602	146.946	99.0681	125.779	190.01	91.7781	99.1803	83.3045	62.4807	61.0239	37.09	48.4389	56.5872	51.1408	44.8893	40.0162	38.3338	32.0339	24.465	22.8485	35.3554	28.8653	44.4052
Gm32790	0	3.11078	3.56845	10.2017	5.16364	8.26094	2.82247	6.65308	4.32928	1.04981	4.37393	3.34611	6.32748	4.45932	2.16097	2.17732	2.39578	5.58852	1.76496	2.65661	5.55363	5.513	5.35297	0.951026	11.1006	6.71374	8.81738	2.32186	4.25704	6.24038	3.20339	3.9144	3.26408	7.6444	5.24824	3.09804
Fam168b	7444.69	6962.97	7946.94	5852.69	5587.06	5877.2	6263.07	5622.96	6632.45	5640.64	4598.09	4868.59	4555.79	4444.82	3733.08	3009.06	3585.29	3345.29	5427.26	6032.29	5792.44	4428.78	4051.13	4615.33	4787.38	4801.28	4407.81	5889.78	5545.22	5441.61	4632.11	5060.34	5180.09	4057.27	3896.82	3929.34
Plekhb2	7534	7747.93	7331.74	7324.79	7852.87	6698.7	8553.97	9027.12	7476.66	7331.89	8450.43	6578.46	7785.97	8131.57	8613.64	9240.55	8882.36	7979.29	7320.18	7170.2	7755.09	7803.65	7620.49	7662.42	5343.42	5717.23	5637.83	8763.47	9197.76	9426.54	10296.8	9277.13	9030.61	6064.88	6560.3	6265.26
Hs6st1	1032.39	908.349	926.369	1226.24	1151.49	969.284	1144.04	1211.97	916.075	968.977	976.48	895.643	944.904	901.897	915.172	1028.78	1158.36	1077.47	1241.65	1270.75	1262.9	1069.52	964.606	1105.09	869.882	928.414	982.256	911.716	918.669	944.081	571.272	640.005	536.397	545.619	551.94	534.928
LOC118567736	10.6322	9.33235	19.2696	15.3025	15.4909	5.50729	18.8165	12.1973	15.5854	29.3948	22.9631	16.7306	11.6004	8.91863	4.32195	1.08866	7.18734	8.94163	6.17737	17.7108	13.3287	6.43183	3.21178	4.75513	19.1737	15.3457	9.69912	6.19162	9.36549	7.13186	5.33899	6.8502	5.44013	16.2444	8.74707	11.3595
Uggt1	4117.86	3853.22	3766.14	3690.96	3726.08	3442.06	5031.53	5339.1	4693.8	4617.08	3989.02	3453.19	3929.37	3840.59	3516.98	2868.62	3363.68	3395.58	2756.87	3034.74	2836.79	3441.95	2870.26	3150.75	4286.84	4087.71	4214.71	5436.24	5621	5561.07	4017.06	4729.58	4443.5	3548.91	3436.72	3328.32
Neurl3	1848.95	1731.67	1643.63	2492.27	2840	2327.75	3536.56	4277.93	2780.26	7615.34	9204.94	7982.71	7660.47	8974.38	10568.2	5657.77	5442.02	5132.5	9356.95	8657.91	9276.78	11594.8	11871.8	11388.5	4579.49	4805.12	4952.72	7223.3	7494.95	7575.82	11419	10532.7	10919.4	5576.59	5397.82	5151
Arid5a	68.0463	59.1049	79.2196	58.1495	55.7673	54.1551	92.2008	90.9254	96.9758	534.355	570.798	529.801	465.07	482.721	592.107	237.328	233.589	236.953	85.6007	84.1261	83.3045	242.572	144.53	139.801	140.271	140.989	146.368	744.543	891.424	846.909	984.51	935.542	954.198	470.131	589.553	677.437
Kansl3	834.63	909.386	1154.04	908.968	865.426	949.09	793.115	744.036	829.489	1381.55	1223.61	1415.41	1534.42	1363.44	1594.8	1162.69	1314.09	1430.66	1068.69	1091.87	1005.21	982.233	1045.97	1005.23	1084.83	1142.29	1113.63	1198.08	1083.84	1218.66	1136.14	1248.69	1274.08	1298.59	1314.68	1412.7
Lman2l	878.223	831.616	630.902	773.286	818.953	612.227	946.469	1209.75	805.245	1190.49	1389.82	1135.45	1092.55	1144.93	1335.48	951.489	848.106	784.628	679.511	674.78	626.45	568.758	608.098	581.077	454.115	477.635	511.408	831.225	915.264	920.011	788.035	673.277	718.097	395.598	446.101	374.862
Gm33454	3.18967	3.11078	2.14107	0	5.16364	0.917882	0	0	4.32928	2.09963	2.18696	8.92297	1.05458	4.45932	0	0	1.19789	0	8.82481	10.6265	4.4429	8.2695	7.49416	4.75513	1.00914	5.75463	4.40869	8.51348	8.51408	13.3722	8.54239	5.8716	2.17605	1.9111	3.49883	6.19607
Cnnm4	335.979	462.47	464.612	414.187	452.335	402.032	337.756	359.266	347.208	623.589	699.829	616.8	731.879	667.783	574.819	303.736	365.357	309.604	323.871	351.559	314.335	314.241	244.096	281.504	293.661	244.572	269.812	467.468	507.439	510.82	316.068	317.067	325.32	222.643	212.554	276.758
Cnnm3	669.831	633.563	780.063	555.991	486.415	455.27	655.755	654.219	619.086	751.666	679.053	700.453	470.343	567.448	475.414	364.701	439.626	430.316	441.241	487.046	440.958	342.725	232.319	335.712	389.529	370.215	334.179	337.443	403.568	339.655	192.204	209.421	200.197	180.599	192.436	207.568
Ankrd23	131.84	158.65	66.3731	152.005	44.4073	65.1696	87.4967	41.0273	43.2928	62.9888	34.9914	50.1917	63.2748	60.2008	78.8755	44.6351	22.7599	34.6488	29.1219	32.7649	47.7612	28.4838	110.271	38.041	43.3932	25.8959	35.2695	13.9312	41.719	42.7912	66.2035	40.1226	16.3204	21.0221	36.7377	19.6209
Ankrd39	98.8798	82.9542	145.593	105.077	115.666	78.9379	95.0233	79.8369	73.5977	89.2341	127.937	89.2297	85.421	81.3825	91.8414	100.157	106.612	87.1809	79.4233	60.2166	79.9723	113.935	86.7181	58.9636	66.6035	67.1374	58.1947	78.1692	68.1127	65.9698	84.3561	57.7374	67.4576	40.1331	68.2272	38.2091
Sema4c	103.133	95.3974	124.182	98.9561	67.1273	86.2809	87.4967	114.211	91.7806	112.33	109.348	150.575	116.004	148.272	99.4048	90.3588	116.195	120.712	42.3591	41.6203	39.9861	42.2663	39.612	27.5798	31.2834	39.3233	50.2591	23.2186	23.8394	21.3956	6.40679	13.7004	5.44013	19.111	9.62178	22.7189
Cox5b	250.921	173.167	151.302	249.941	199.317	185.412	236.147	296.062	181.83	174.269	237.286	177.344	180.333	227.425	239.868	235.151	197.652	187.774	153.552	127.518	119.958	152.526	170.225	159.772	109.997	96.8697	104.927	176.461	173.687	164.033	200.746	182.02	203.461	128.999	144.327	123.921
Actr1b	2481.56	2316.5	2393.72	2776.89	2704.72	2395.67	2800.83	2972.82	2207.93	1893.86	2217.58	1732.17	2155.56	2270.91	2427.85	2840.31	2807.86	2817.73	1938.81	2046.48	1876.02	2611.32	2559.79	2495.49	2106.08	2239.51	2062.38	1520.04	1716.44	1661.72	1951.94	1739.95	1805.03	1614.88	1695.18	1904.26
Tmem131	2321.02	2060.38	2275.96	1807.73	1554.26	1589.77	1728.29	1587.87	1903.15	2583.59	2034.97	1850.4	2040.61	1793.76	1468.38	1076.68	1225.44	1412.78	1210.76	1418.63	1393.96	1197.24	944.264	1282.93	2282.68	2046.73	2173.48	2354.36	2068.92	2236.73	2948.19	3578.74	3653.59	2385.05	2334.59	2139.71
Inpp4a	422.1	525.723	552.396	329.514	307.753	318.505	393.265	321.565	503.062	662.432	448.328	611.223	334.302	419.176	260.397	210.111	247.963	306.251	453.595	581.799	483.166	319.754	324.39	325.251	803.278	705.902	775.929	1185.7	1156.21	1062.65	652.425	756.458	873.685	791.195	904.447	957.293
Coa5	2944.07	3127.37	2970.38	3051.32	3046.55	3027.18	4062.48	3413.03	4110.21	7604.84	7281.5	6696.69	6902.23	6953.19	6769.25	6361.04	6926.2	6911.88	2188.55	2290	2218.12	2339.35	2331.75	2433.68	3336.23	3547.73	3646.87	8071.55	8142.87	7862.88	7626.21	8208.5	8510.54	8682.13	9223.79	8419.43
Unc50	562.445	586.901	858.569	571.293	614.473	636.092	599.305	518.94	619.086	919.636	825.579	1001.6	936.468	976.591	965.955	706.54	707.953	669.505	788.056	765.105	865.256	765.388	755.84	738.947	676.126	740.43	752.122	987.564	1106.83	987.763	1047.51	1160.62	1152.22	930.706	973.549	974.849
Mgat4a	1030.26	1012.04	1105.51	1034.45	1086.43	1452.09	795.937	768.431	1335.15	2176.26	1681.78	2041.13	2575.29	1957.64	1601.28	1054.91	1088.88	1408.31	765.994	819.123	716.418	729.554	642.357	676.179	1037.4	857.44	963.739	1212.78	1106.83	1076.91	1194.87	1523.68	1382.88	1893.9	1820.27	1685.33
4930594C11Rik	977.102	947.752	993.456	1035.47	997.615	1143.68	877.789	707.444	958.502	555.351	534.713	467.34	662.277	604.238	554.29	549.773	618.112	671.74	600.087	631.389	647.553	1033.69	992.441	1108.9	1105.01	1208.47	1207.1	597.492	536.387	551.828	806.188	871.933	856.276	1397.01	1326.06	1275.36
Cracdl	18.0748	12.4431	0	19.3832	4.13091	7.34306	9.40824	18.8504	1.73171	12.5978	19.6827	14.4998	6.32748	4.45932	7.56341	8.70928	8.38523	15.6479	21.1796	31.8794	26.6574	19.2955	24.6237	19.9715	13.1189	10.5502	14.9895	13.9312	5.95986	11.5893	23.4916	28.3794	29.3767	14.3333	16.6194	14.4575
Tsga10	19.138	20.7386	22.8381	12.242	20.6546	22.9471	15.0532	21.0681	43.2928	53.5405	22.9631	80.3067	52.729	54.6266	27.0122	60.965	34.7388	48.0613	88.2481	104.494	77.7508	74.4255	62.0945	84.6413	158.436	120.847	134.906	78.9432	83.438	90.0398	71.5425	77.3094	71.8097	141.421	152.199	158
Lipt1	28.707	35.2556	27.1202	60.1898	56.8001	31.208	36.6921	36.5919	27.7074	24.1457	34.9914	30.115	29.5283	26.7559	29.1731	40.2804	28.7494	26.8249	59.1263	48.7046	46.6505	53.2923	42.8238	43.7472	56.512	43.1598	37.033	28.6363	36.6106	34.7678	34.1695	22.5078	22.8485	37.2665	28.8653	20.6536
Mitd1	257.3	233.309	283.335	291.768	292.262	290.969	322.703	259.47	342.013	852.448	751.222	914.604	752.971	806.022	760.663	676.058	535.457	620.326	438.593	410.004	440.958	554.975	540.65	506.897	460.169	523.672	580.183	446.571	397.608	428.803	460.221	418.841	438.474	667.929	762.745	601.019
Mrpl30	192.443	208.423	147.02	192.811	236.495	183.576	230.502	200.701	201.744	208.913	283.212	262.112	234.117	248.607	294.973	310.268	299.473	272.72	136.785	156.74	147.727	180.091	192.707	162.625	121.097	156.334	164.003	140.085	151.551	152.444	160.17	141.897	190.404	205.443	208.18	186.915
Txndc9	458.249	563.052	548.827	573.333	589.688	686.576	548.501	429.124	561.94	647.735	729.353	640.223	783.554	789.299	770.387	677.146	669.621	689.623	520.664	554.347	570.913	565.083	750.487	591.538	598.422	644.519	656.013	537.123	505.736	525.975	674.848	559.759	656.079	739.596	739.128	702.222
Eif5b	1616.1	1344.9	1221.84	1338.46	1395.22	2057.89	927.653	933.649	1780.2	2489.11	1955.15	2963.54	2351.72	1929.77	1556.98	1465.34	1303.3	1295.42	3486.68	3193.25	3413.26	2309.03	2383.14	2224.45	4130.42	3884.38	3705.06	4362.77	3641.47	3601.59	3402	3792.08	3818.97	4180.53	3911.69	3956.19
Rev1	123.334	129.616	169.144	127.521	143.549	219.374	120.426	79.8369	139.403	154.322	101.694	129.383	126.55	153.846	125.336	162.21	126.976	152.008	153.552	193.047	162.166	205.819	184.142	185.45	312.834	317.464	383.556	177.235	154.956	193.452	199.678	210.399	179.524	271.376	289.528	299.477
Lonrf2	14.8851	17.6278	0	8.16133	2.06546	6.42518	5.64495	3.32654	8.65855	22.0461	9.84134	8.92297	5.2729	5.57415	7.56341	6.53196	9.58312	13.4124	10.5898	5.31323	2.22145	7.35067	10.7059	15.2164	3.02743	8.63195	7.0539	4.64372	6.81127	3.56593	7.47459	13.7004	10.8803	9.5555	8.74707	7.22875
Chst10	11.6955	17.6278	1.42738	9.1815	5.16364	7.34306	5.64495	9.97962	6.06099	12.5978	7.65438	7.8076	3.16374	3.34449	14.0463	6.53196	5.98945	8.94163	3.52993	3.54215	4.4429	5.513	2.14119	0.951026	3.02743	4.79553	4.40869	3.09581	0.851408	4.45742	2.1356	4.893	6.52815	8.59995	1.74941	6.19607
Pdcl3	530.548	495.652	610.205	626.382	602.081	644.353	516.513	375.899	662.379	458.768	429.739	536.493	645.403	565.218	485.139	544.33	487.541	538.733	990.144	1043.16	1020.76	854.515	876.817	803.617	747.775	748.102	744.187	823.486	790.958	783.614	1081.68	987.408	985.751	809.351	844.092	839.568
Npas2	6.37934	11.4062	2.14107	15.3025	4.13091	6.42518	10.3491	11.0885	11.2561	7.34869	6.56089	5.57685	8.43665	4.45932	10.8049	6.53196	10.781	4.47082	46.7715	63.7588	48.8719	39.5098	32.1178	45.6492	78.7132	54.669	59.9582	10.8353	7.66267	5.3489	5.33899	9.78601	7.61618	7.6444	13.9953	14.4575
Rpl31	60.6037	86.065	71.369	64.2705	81.5855	80.7736	59.2719	60.9865	63.2074	37.7933	33.898	55.7685	50.6199	43.4783	38.8975	44.6351	46.7177	33.5311	117.37	93.8671	111.073	103.828	92.0711	94.1516	77.7041	108.379	62.6034	45.6632	62.1528	38.3338	54.4577	47.9514	66.3696	42.0442	48.9836	54.732
Tbc1d8	225.403	192.869	197.692	337.675	271.608	246.91	546.619	523.375	556.745	940.632	739.194	816.451	655.949	678.931	620.199	520.379	560.613	686.27	803.941	888.195	967.442	826.95	724.792	862.58	665.026	585.054	611.044	845.156	848.854	811.25	649.221	731.993	673.488	463.442	347.259	333.555
Cnot11	823.998	752.81	796.478	628.422	675.404	701.262	759.245	800.587	737.709	600.493	626.565	571.07	596.893	643.257	564.014	487.72	584.571	523.085	720.987	605.708	679.764	656.966	649.851	705.661	507.599	484.348	506.999	616.84	694.749	632.953	659.899	628.262	615.822	476.819	435.604	463.673
Snord89	1.06322	2.07386	3.56845	4.08066	6.19637	14.6861	0	0	8.65855	8.3985	1.09348	14.4998	14.7641	8.91863	11.8854	11.9753	13.1768	14.5302	6.17737	5.31323	5.55363	8.2695	16.0589	6.65718	19.1737	24.9367	30.8608	4.64372	8.51408	8.02335	17.0848	9.78601	6.52815	35.3554	33.2389	19.6209
Rnf149	2526.22	2614.1	3347.92	4228.59	4191.84	5540.34	4691.89	3813.32	5046.2	6660.01	6026.18	6604.11	10462.5	8176.16	7918.89	10495.8	13047.4	14336.8	4414.17	4927.13	4690.6	7856.94	7762.88	9478.87	15588.2	14177.5	14383.8	3088.07	2991.85	3193.29	5628.36	6893.26	6666.33	16570.2	15581.2	14035.1
Creg2	280.691	294.488	281.194	291.768	247.855	356.138	346.223	287.191	507.391	315.994	255.875	303.381	339.575	259.755	227.983	475.744	497.125	612.502	201.206	222.27	196.599	194.793	200.201	205.422	651.907	657.946	678.056	109.127	114.94	114.11	98.2374	120.368	130.563	511.219	523.075	416.17
D930019O06Rik	17.0116	25.9232	29.975	23.4638	34.08	46.812	36.6921	23.2858	33.7683	31.4944	25.1501	31.2304	32.692	32.3301	22.6902	20.6845	28.7494	48.0613	0.882481	1.77108	3.33218	2.7565	8.56476	4.75513	32.2926	23.9776	28.2156	0	4.25704	0.891483	3.20339	2.9358	4.3521	23.8888	18.3689	18.5882
Map4k4	5629.77	4526.19	5035.8	5318.13	4882.74	5239.27	4898.87	4867.84	4889.48	3799.27	3171.1	3229	4054.86	3760.32	3143.14	3114.66	3657.16	3859.43	484.482	496.787	497.605	892.187	819.005	900.622	867.863	867.991	891.437	429.544	425.704	460.005	643.882	835.725	796.435	970.839	979.672	1039.91
Il1r1	29.7703	33.1817	52.0994	51.0083	37.1782	37.6332	43.2779	23.2858	47.622	35.6936	25.1501	15.6152	36.9103	30.1004	36.7365	75.1175	52.7072	69.2976	3.52993	5.31323	6.66436	7.35067	8.56476	2.85308	16.1463	23.0185	18.5165	2.32186	3.40563	0.891483	3.20339	5.8716	5.44013	18.1555	12.2459	26.8497
Il1rl2	1549.12	1734.78	1793.5	1421.09	1390.05	1397.93	1588.11	1449.26	1838.21	2678.07	2501.89	2374.62	1933.05	2175.03	2204.19	1299.86	1420.7	1716.79	8.82481	19.4818	6.66436	9.18833	4.28238	5.70616	6.05486	15.3457	5.29043	8.51348	2.55422	4.45742	0	3.9144	8.7042	10.5111	3.49883	7.22875
Il1rl1	1.06322	0	0	3.0605	1.03273	0.917882	0.940824	3.32654	1.73171	0	0	0	1.05458	5.57415	1.08049	2.17732	0	0	51.1839	46.9335	42.2076	22.052	14.9883	19.0205	9.08229	0.959106	1.76348	4.64372	11.0683	3.56593	3.20339	0	3.26408	1.9111	0.874707	2.06536
Il18rap	41.4657	31.1078	34.2571	58.1495	54.7346	49.5656	47.982	45.4627	45.8903	130.177	122.47	136.075	189.825	161.65	149.107	52.2557	62.2903	44.7082	329.166	401.149	339.882	217.764	233.39	255.826	47.4297	48.9144	31.7426	708.167	715.183	696.248	872.391	940.435	1070.62	85.9995	101.466	71.2549
Slc9a4	49.9715	27.9971	38.5392	35.7058	42.3419	36.7153	47.0412	39.9185	83.1221	9.44832	20.7762	16.7306	17.9279	7.80381	19.4488	56.6103	45.5198	64.8268	0	2.65661	1.11073	0.918833	1.07059	0.951026	0	0	2.64521	0	0.851408	0.891483	2.1356	0.978601	0	2.86665	0	1.03268
Slc9a2	335.979	284.118	339.003	250.961	226.167	203.77	206.041	204.028	179.232	163.771	137.779	108.191	102.294	101.449	127.497	79.4722	82.6544	76.0039	0.882481	0	0	0.918833	3.21178	0	1.00914	1.91821	0	0.773953	0	0.891483	0	0	4.3521	0	0	2.06536
Mfsd9	130.776	120.284	109.908	92.8351	93.9783	84.4452	107.254	123.082	112.561	109.181	102.787	83.6528	88.5848	84.727	96.1633	128.462	195.256	157.596	100.603	109.807	128.844	98.3152	102.777	78.9351	138.253	127.561	123.443	85.9088	89.3979	98.0631	55.5255	70.4592	85.954	130.91	147.826	140.444
Tmem182	11.6955	10.3693	0	14.2823	5.16364	6.42518	13.1715	11.0885	0	0	0	1.11537	14.7641	10.0335	10.8049	11.9753	0	0	0.882481	0	6.66436	5.513	12.8471	4.75513	0	0	0.881738	0.773953	4.25704	2.67445	11.7458	5.8716	0	0	6.99766	9.29411
Pou3f3	13.8219	10.3693	4.99583	8.16133	17.5564	12.8504	11.2899	4.43539	11.2561	12.5978	13.1218	13.3844	6.32748	8.91863	8.64389	9.79794	9.58312	8.94163	7.05985	7.96984	12.218	11.026	4.28238	2.85308	7.064	9.59106	3.52695	6.19162	4.25704	6.24038	12.8136	7.8288	8.7042	7.6444	7.87236	15.4902
Mrps9	584.773	674.003	748.661	552.93	606.211	599.377	699.973	511.178	597.44	588.945	763.251	724.991	499.871	646.601	712.041	621.625	638.476	612.502	577.143	517.154	515.377	453.904	575.98	472.66	360.264	385.56	379.147	432.64	494.668	540.239	530.696	449.178	523.34	364.065	372.625	357.307
Tgfbrap1	1291.82	1202.84	1345.31	1117.08	1090.56	1124.41	1309.63	1200.88	1218.26	1312.27	1272.81	1045.1	1206.44	1238.58	1140.99	916.652	1061.33	1138.94	785.408	821.78	869.699	758.038	747.275	740.849	947.586	1038.71	989.31	915.586	899.087	873.653	717.56	763.308	739.857	902.039	883.454	869.516
AI597479	306.208	366.036	414.654	333.594	391.404	431.405	375.389	269.45	492.672	267.702	285.399	334.611	306.883	265.329	277.685	239.505	285.098	280.544	420.061	458.709	445.401	383.154	357.579	389.921	393.566	392.274	474.375	339.765	374.62	345.004	323.543	335.66	339.464	430.953	420.734	370.732
Fhl2	18.0748	20.7386	2.14107	11.2218	19.6218	13.7682	13.1715	8.87077	7.7927	25.1955	15.3088	21.192	10.5458	16.7224	16.2073	6.53196	8.38523	24.5895	7.94233	6.19877	12.218	12.8637	17.1295	15.2164	16.1463	14.3866	14.1078	10.0614	12.7711	16.9382	11.7458	18.5934	8.7042	16.2444	13.9953	14.4575
Nck2	54.2244	62.2157	72.7964	45.9075	56.8001	70.6769	68.6802	39.9185	66.6708	170.07	139.966	191.844	144.478	111.483	95.0828	56.6103	63.4882	62.5914	283.277	277.173	258.799	278.407	238.743	312.888	292.652	279.1	241.596	262.37	250.314	246.049	379.068	495.172	472.203	378.398	370.001	325.294
Uxs1	631.555	741.404	828.594	568.233	689.862	740.731	555.086	450.192	664.977	509.159	508.469	467.34	480.889	405.798	489.46	424.577	409.679	447.082	443.888	472.877	572.024	452.066	464.638	440.325	361.273	377.888	380.911	410.969	434.218	446.633	349.17	342.51	381.897	295.265	292.152	266.431
Tpp2	1784.09	1672.56	1657.9	1410.89	1316.73	1652.19	1235.3	829.417	1794.92	1666.05	1434.65	1419.87	1443.72	1231.89	1026.46	1122.41	1012.22	1064.05	2149.72	2392.72	2229.23	2054.51	1987.02	2259.64	2547.08	2492.72	2627.58	1814.15	1799.88	1770.49	2196.46	2415.19	2141.23	2467.23	2368.71	2264.67
Tex30	74.4256	90.2127	79.9333	95.8956	108.436	116.571	82.7925	37.7008	101.305	38.8431	26.2436	43.4995	36.9103	46.8228	49.7024	43.5464	40.7283	55.8852	96.1905	119.548	86.6366	81.7762	95.2829	96.0536	105.96	118.929	97.8729	116.867	93.6549	73.9931	92.8984	115.475	113.155	107.977	106.714	104.301
Poglut2	257.3	239.53	330.438	283.606	243.724	327.684	284.129	229.531	313.44	205.763	143.246	253.189	195.097	164.995	168.556	181.806	253.953	220.188	171.201	182.421	217.702	123.124	129.542	154.066	199.81	236.899	209.854	226.768	173.687	193.452	138.814	160.49	136.003	162.444	149.575	180.719
Bivm	200.949	191.832	185.559	189.751	174.531	206.524	206.041	133.062	266.683	242.507	288.679	248.728	228.844	212.932	234.466	211.2	240.776	234.718	285.924	338.276	306.56	224.195	235.531	237.756	269.441	258.959	251.295	308.807	326.089	386.904	274.424	272.051	285.063	256.087	236.171	183.817
Ercc5	125.46	111.988	149.875	82.6335	85.7164	110.146	96.9049	97.5785	142.866	103.931	121.377	124.922	80.1481	96.9902	69.1511	71.8516	58.6966	109.535	175.614	196.589	219.924	105.666	142.389	135.046	227.057	202.371	193.101	231.412	217.109	244.266	117.458	128.197	129.475	197.799	180.19	166.261
Col3a1	609.227	547.498	0	690.652	92.9455	178.069	120.426	516.722	6.06099	9.44832	50.3002	32.3458	91.7485	226.31	133.98	514.936	3.59367	8.94163	31.7693	23.024	114.405	212.251	138.107	473.611	10.0914	7.67285	31.7426	20.8967	84.2894	189.886	139.882	455.049	4.3521	8.59995	43.7354	34.0784
Col5a2	59.5405	59.1049	0	52.0285	36.1455	33.0438	19.7573	47.6804	15.5854	25.1955	29.524	16.7306	24.2554	39.019	31.3341	42.4577	21.562	19.001	26.4744	16.8252	28.8789	27.565	34.259	47.5513	17.1554	14.3866	24.6887	15.4791	22.1366	30.3104	30.9661	44.037	26.1126	21.0221	25.3665	24.7843
Wdr75	456.123	430.325	439.633	479.478	539.084	610.392	282.247	286.082	402.623	211.012	192.453	176.229	228.844	228.54	179.361	333.13	288.692	349.841	309.751	324.107	329.886	418.988	490.332	443.178	469.252	508.326	486.719	277.075	246.057	297.755	233.848	219.207	246.982	369.798	360.379	340.784
Slc40a1	392.329	388.848	317.592	199.953	163.171	257.925	282.247	271.667	331.622	457.718	454.889	472.917	263.645	295.43	292.812	108.866	74.2692	96.1225	105.015	123.09	81.083	49.617	72.8004	68.4739	77.7041	52.7508	53.786	15.4791	26.3937	24.9615	22.4238	27.4008	27.2006	16.2444	26.2412	33.0457
Slc39a10	280.691	262.343	261.924	253.001	170.4	233.142	162.763	139.715	228.586	308.645	220.883	221.959	189.825	222.966	146.946	75.1175	103.019	86.0632	900.131	1017.48	1049.64	768.145	629.51	707.563	1114.09	1125.99	1118.93	1095.14	1138.33	1014.51	563.797	664.47	714.833	644.996	598.3	540.091
Cavin2	45.7186	43.551	0	63.2503	52.6691	48.6478	48.9229	51.0069	28.5732	45.142	65.6089	64.6915	31.6374	51.2821	46.4609	50.0784	41.9262	31.2957	32.6518	44.2769	54.4256	43.1852	40.6826	49.4533	31.2834	23.9776	36.1513	32.506	37.462	49.9231	40.5763	43.0584	23.9366	22.9332	57.7307	42.3398
Nabp1	3697.89	4150.82	5992.85	1913.83	1894.02	3189.64	2177.07	1667.7	4653.97	5090.54	3604.12	5630.39	1687.33	2617.62	1786.04	1216.03	1316.48	1375.89	868.362	1112.24	935.231	514.547	522.45	536.379	1039.42	839.217	925.825	1226.72	1099.17	1058.19	1080.61	1275.12	1210.97	1371.21	1336.55	1185.52
Myo1b	19.138	17.6278	1.42738	18.363	16.5237	10.0967	7.52659	16.6327	7.7927	5.24906	10.9348	8.92297	13.7096	14.4928	12.9658	14.1526	4.79156	10.0593	5.29489	15.9397	16.6609	22.052	6.42357	7.60821	11.1006	5.75463	20.28	10.0614	5.95986	13.3722	12.8136	15.6576	7.61618	8.59995	13.9953	10.3268
Stat4	4.25289	1.03693	3.56845	7.14116	1.03273	1.83576	2.82247	3.32654	0.865855	4.19925	6.56089	2.23074	1.05458	2.22966	4.32195	2.17732	2.39578	1.1177	20.2971	34.536	37.7647	22.9708	26.7649	17.1185	7.064	4.79553	8.81738	7.73953	6.81127	14.2637	4.27119	11.7432	21.7605	2.86665	3.49883	4.13072
Stat1	4142.32	4247.26	3801.83	4876.39	5032.48	4502.21	7443.8	6757.31	6604.74	55332.5	63954.5	50131.5	53806.8	53021.3	56729.9	27390.7	26229	27239.6	10290.6	9978.25	10322	12740.5	11623.4	12106.6	12105.7	13571.3	13932.3	45355.2	45861.1	46793.9	47069.6	47111.8	44922.4	34384.5	35751.9	34039.2
Gls	1099.37	1182.1	1282.5	957.936	977.994	1654.02	830.748	591.015	1420.87	1016.22	618.911	984.872	1027.16	788.184	586.704	669.526	555.821	571.147	1232.83	1614.34	1383.96	1439.81	1195.85	1436.05	2567.26	2368.03	2379.81	2089.67	1856.07	1759.79	1797.1	2392.68	2341.43	3050.12	2675.73	2422.67
Nab1	507.158	490.467	497.442	572.313	581.426	875.66	445.01	394.749	728.184	1059.26	620.005	964.796	992.361	764.773	619.119	461.592	481.552	485.083	704.22	850.117	727.526	999.691	992.441	991.92	2154.52	1963.29	2066.79	881.532	867.585	792.528	1286.7	1678.3	1565.67	2536.03	2399.32	2080.85
Nemp2	74.4256	119.247	103.485	79.573	105.338	100.967	68.6802	54.3335	116.025	82.9352	73.2633	104.845	73.8207	61.3156	52.9438	44.6351	25.1557	35.7665	103.25	112.463	108.851	39.5098	66.3769	47.5513	58.5303	43.1598	43.2052	128.476	74.0725	124.808	40.5763	49.9086	31.5527	36.3109	41.9859	32.0131
Mfsd6	444.427	369.146	413.94	307.07	247.855	328.602	195.691	199.592	261.488	229.909	131.218	156.152	78.039	92.5308	86.4389	32.6598	29.9473	39.1196	402.412	517.154	425.408	180.091	161.66	237.756	222.012	160.171	151.659	230.638	193.27	172.948	154.831	149.726	115.331	93.6439	82.2225	93.9738
Inpp1	183.938	192.869	166.29	250.961	256.117	283.626	180.638	169.653	224.256	512.309	555.489	563.262	332.193	425.865	380.331	138.26	141.351	153.125	381.232	399.378	413.19	177.335	167.013	186.401	216.966	196.617	197.509	1033.23	1002.96	1010.94	477.306	519.637	473.291	554.219	444.351	454.379
Hibch	78.6785	66.3634	82.0743	72.4318	91.9128	116.571	78.0884	35.4831	87.4514	70.3375	85.2916	82.5374	67.4932	64.6601	63.7487	64.2309	44.3219	31.2957	148.257	115.12	121.069	86.3703	71.7298	83.6903	111.006	107.42	104.045	123.059	120.049	139.071	93.9662	115.475	87.042	99.3772	83.0972	100.17
Mstn	8.50579	14.517	0	13.2622	4.13091	0	13.1715	2.21769	0	0	0	0	3.16374	0	4.32195	3.26598	0	0	0	0	4.4429	1.83767	6.42357	2.85308	0	0	0	0	0	0	7.47459	1.9572	0	0	0	0
Pms1	86.1211	77.7696	77.0785	75.4923	56.8001	81.6915	61.1536	32.1565	90.0489	36.7435	37.1784	44.6148	47.4561	40.1339	34.5756	57.699	51.5093	51.4144	124.43	95.6381	137.73	112.098	105.989	106.515	120.088	140.989	121.68	157.886	149.848	145.312	106.78	97.8601	81.6019	137.599	109.338	111.529
Ormdl1	441.238	642.895	615.914	524.365	597.95	719.62	567.317	400.294	721.257	375.833	390.373	432.764	376.485	428.094	457.046	606.384	541.447	641.562	757.169	678.322	831.934	676.261	733.357	700.906	606.495	633.969	629.561	680.305	646.219	725.667	663.103	577.374	619.087	671.752	598.3	585.529
Osgepl1	31.8967	34.2186	27.8339	31.6252	35.1128	41.3047	46.1004	38.8096	34.6342	17.8468	28.4305	25.6535	18.9825	22.2966	23.7707	42.4577	35.9367	41.355	67.0686	61.1021	73.3079	33.078	53.5297	53.2574	67.6126	56.5872	63.4851	51.0809	40.8676	44.5742	41.6441	23.4864	16.3204	53.5108	51.6077	30.9804
Asnsd1	1400.27	1526.36	1206.85	1228.28	1321.89	1228.13	1406.53	1160.96	1364.59	1112.8	1222.51	1178.95	934.359	1055.74	1038.35	1246.52	1074.51	1001.46	1093.39	1136.15	1214.02	1071.36	1097.36	1029.96	892.083	913.069	908.19	1289.41	1243.06	1278.39	1017.61	973.708	1064.09	839.928	804.731	697.058
Gm32311	4.25289	11.4062	5.70952	1.02017	3.09818	4.58941	3.7633	0	2.59757	8.3985	5.46741	11.1537	5.2729	1.11483	1.08049	4.35464	3.59367	1.1177	3.52993	0.885538	6.66436	4.59417	3.21178	1.90205	11.1006	6.71374	2.64521	1.54791	3.40563	2.67445	0	0.978601	2.17605	12.4222	8.74707	5.1634
Stk17b	2284.87	2415.01	2649.93	1527.19	1466.47	2060.65	1330.33	1076.69	2443.44	2777.8	2613.42	2844.2	1660.96	1802.68	1529.97	1450.1	1330.86	1316.66	2105.6	2206.76	1990.42	1425.11	1454.94	1638.62	1531.88	1453.05	1582.72	1609.82	1481.45	1445.09	996.256	1121.48	1014.04	1794.52	1679.44	1353.84
Hecw2	13.8219	17.6278	5.70952	8.16133	8.26183	12.8504	4.70412	15.5238	10.3903	12.5978	15.3088	25.6535	6.32748	20.0669	20.5292	9.79794	14.3747	10.0593	13.2372	7.96984	8.88581	11.026	11.7765	10.4613	10.0914	5.75463	10.5809	5.41767	4.25704	12.4808	8.54239	10.7646	1.08803	5.7333	6.99766	7.22875
Gtf3c3	177.558	217.755	259.783	216.275	270.575	331.355	250.259	165.218	303.049	275.051	262.436	240.92	269.973	272.018	253.914	193.781	225.203	240.306	247.095	277.173	217.702	238.897	261.225	262.483	353.2	336.646	355.34	310.355	237.543	275.468	285.102	278.901	236.102	386.998	321.892	306.706
Pgap1	475.261	401.291	372.546	321.352	288.131	505.753	279.425	214.007	516.05	1422.5	845.262	981.526	900.612	774.806	603.992	361.435	371.346	387.843	10.5898	5.31323	7.77508	6.43183	3.21178	0.951026	11.1006	5.75463	6.17216	18.5749	8.51408	11.5893	11.7458	8.8074	19.5845	54.4664	56.856	42.3398
Ankrd44	1515.09	1377.04	1426.67	904.887	806.561	974.791	864.617	747.362	1337.75	1974.7	1449.96	1622.86	1027.16	1191.75	828.733	346.194	456.396	461.612	1427.85	1688.72	1506.14	1007.96	820.075	1090.83	1097.95	1097.22	1046.62	1735.98	1660.25	1586.84	1029.36	1233.04	1078.23	1120.86	921.941	892.235
Sf3b1	4535.71	4471.23	4927.31	4138.81	4584.28	5498.11	3574.19	3109.21	5354.45	5251.16	4342.22	4869.71	5079.92	4751.4	4258.2	3938.77	3709.87	3801.31	4615.38	5593.06	4926.07	5159.25	5351.9	5656.7	6214.31	6027.02	6223.31	5732.67	5251.49	5375.64	5949.77	6984.27	6338.84	7602.36	7065.88	6476.96
Coq10b	268.996	264.417	269.775	313.191	377.979	427.733	265.312	169.653	342.879	275.051	209.949	267.689	420.778	356.745	327.387	376.676	400.095	407.962	214.443	216.957	227.699	321.592	341.52	326.202	274.487	319.382	305.081	215.159	232.434	180.08	285.102	352.296	323.144	350.687	393.618	303.608
Hspd1	1277.99	1107.44	1347.45	1420.07	1309.5	1732.04	987.865	718.532	1329.95	634.087	540.18	665.876	788.826	639.912	625.602	1088.66	961.906	1048.41	984.849	981.176	956.335	1076.87	1050.25	1077.51	1951.68	1902.87	1949.52	834.321	831.826	777.373	816.866	789.731	827.987	1316.75	1288.44	1364.17
Hspe1	259.427	386.774	448.197	429.49	440.975	368.071	409.259	477.913	417.342	296.047	363.036	331.265	306.883	385.731	327.387	574.812	463.584	545.439	330.048	331.191	287.678	293.108	337.237	306.23	367.328	420.088	403.836	356.018	301.399	359.268	387.611	315.109	403.657	279.021	300.025	308.771
Mob4	446.554	429.288	423.932	399.905	361.455	691.165	239.91	262.797	568.001	467.167	395.841	538.724	545.218	490.525	390.056	555.217	396.502	413.55	871.009	809.382	953.003	875.648	869.323	846.413	945.567	871.827	999.009	789.432	681.127	620.472	876.662	918.906	820.371	1040.59	922.816	863.32
Rftn2	17.0116	9.33235	4.99583	18.363	7.2291	9.17882	19.7573	22.1769	15.5854	5.24906	8.74786	23.4228	24.2554	15.6076	12.9658	11.9753	23.9578	21.2364	72.3635	69.072	92.1903	55.13	61.0239	37.09	44.4023	64.2601	74.9477	68.8818	90.2493	79.342	49.1187	37.1868	56.5773	77.3996	51.6077	54.732
Mars2	139.282	176.278	201.261	155.065	167.302	168.89	106.313	100.905	133.342	51.4408	51.3937	55.7685	50.6199	57.9711	54.0243	77.2949	57.4987	77.1216	150.904	113.349	133.287	110.26	115.624	167.381	141.28	100.706	134.024	85.1348	89.3979	104.304	72.6103	83.181	65.2815	83.1329	77.8489	76.4183
Boll	6.37934	6.22157	1.42738	9.1815	10.3273	11.9325	3.7633	1.10885	4.32928	2.09963	1.09348	4.46148	1.05458	1.11483	0	1.08866	1.19789	3.35311	3.52993	7.96984	2.22145	6.43183	3.21178	0	16.1463	14.3866	16.753	5.41767	0.851408	0.891483	1.0678	2.9358	2.17605	15.2888	4.37354	9.29411
Plcl1	24.4541	7.2585	9.99166	10.2017	10.3273	10.0967	8.46742	15.5238	6.06099	23.0959	16.4022	15.6152	11.6004	25.6411	6.48292	3.26598	4.79156	3.35311	0.882481	4.42769	2.22145	3.67533	2.14119	1.90205	4.03657	3.83642	8.81738	3.86976	0.851408	1.78297	1.0678	3.9144	4.3521	2.86665	5.24824	6.19607
Gm6644	2974.9	2834.96	2523.61	2837.08	3061.01	2212.1	2819.65	3344.28	2120.48	3199.83	4540.14	3339.42	3308.22	3838.36	4515.35	2802.21	2219.69	1752.56	2919.25	2595.51	2952.31	2960.48	3222.49	2850.22	1094.92	1168.19	1126.86	1759.97	1948.02	2028.12	1958.34	1730.17	1623.33	687.996	614.044	690.862
Satb2	24.4541	30.0709	24.2655	20.4033	11.36	22.9471	21.639	7.76192	16.4512	36.7435	14.2153	40.1533	50.6199	24.5262	31.3341	55.5217	70.6755	69.2976	173.849	230.24	251.024	126.799	62.0945	115.074	294.67	328.014	330.652	257.726	216.258	180.08	164.441	280.858	211.077	317.243	295.651	291.215
1700066M21Rik	144.598	126.505	135.601	115.279	131.156	220.292	132.656	82.0546	178.366	142.775	124.657	140.537	106.513	103.679	88.5999	88.1815	75.4671	91.6517	107.663	131.06	151.059	90.0457	108.13	119.829	149.353	131.397	167.53	112.997	123.454	110.544	104.644	98.8387	73.9857	149.066	132.081	92.9411
Tyw5	55.2876	48.7356	62.8047	46.9276	37.1782	63.3339	33.8697	25.5035	46.7562	67.188	56.8611	62.4608	91.7485	73.5787	39.978	58.7876	58.6966	68.1799	112.075	112.463	84.4152	57.8865	112.412	72.278	122.106	117.011	124.325	101.388	67.2613	77.559	109.983	117.432	125.123	175.821	146.076	182.784
Maip1	286.007	323.522	296.895	341.756	363.52	331.355	345.283	263.905	309.11	355.887	411.149	362.496	377.54	365.664	450.563	350.548	388.117	422.492	323.871	309.938	283.235	339.968	367.214	361.39	298.706	271.427	295.382	354.47	361.849	366.4	414.306	365.997	357.96	367.887	346.384	343.882
Kctd18	103.133	105.767	138.456	100.996	136.32	174.398	90.3191	92.0342	122.951	132.276	113.722	166.19	160.296	139.354	106.968	117.575	158.122	168.773	208.266	208.987	207.706	176.416	207.695	195.911	296.688	260.877	268.048	204.324	199.23	149.769	179.39	225.078	236.102	363.109	308.772	309.804
Sgo2a	123.334	92.2866	111.336	79.573	69.1928	151.451	49.8637	38.8096	120.354	71.3873	37.1784	75.8452	50.6199	36.7894	27.0122	13.0639	4.79156	4.47082	165.907	177.993	188.823	77.182	66.3769	89.3964	134.216	83.4422	97.8729	101.388	95.3577	76.6675	49.1187	80.2452	57.6654	106.066	65.603	58.8627
Aox1	9.56901	4.14771	0	10.2017	8.26183	11.9325	8.46742	14.415	0.865855	1.04981	5.46741	11.1537	6.32748	13.378	12.9658	18.5072	3.59367	1.1177	10.5898	8.85538	6.66436	11.9448	10.7059	5.70616	7.064	3.83642	22.0434	10.8353	6.81127	12.4808	10.678	6.8502	0	14.3333	15.7447	25.817
LOC118567643	0	3.11078	1.42738	2.04033	3.09818	0.917882	0	3.32654	2.59757	2.09963	1.09348	2.23074	4.21832	1.11483	9.72438	1.08866	2.39578	1.1177	9.7073	3.54215	4.4429	1.83767	4.28238	3.8041	12.1097	5.75463	4.40869	2.32186	2.55422	1.78297	1.0678	1.9572	1.08803	6.68885	8.74707	7.22875
Bzw1	2106.25	2172.36	1887.71	2222.94	2392.83	3321.82	1975.73	1515.79	3116.21	1745.84	1678.5	1712.09	2189.31	1904.13	1746.07	2352.59	2177.76	2067.75	2114.43	2425.49	2157.03	2426.64	2673.27	2830.25	2938.63	2855.26	2945.89	1869.1	1677.27	1544.94	2106.77	2365.28	2281.59	2614.38	2501.66	2291.51
Clk1	327.473	363.962	432.496	250.961	323.244	560.826	225.798	184.068	400.891	622.539	388.186	846.566	473.507	557.415	450.563	216.643	232.391	217.952	756.287	1009.51	827.491	645.021	739.781	724.682	1385.55	990.756	1219.44	869.923	682.829	620.472	779.493	939.456	883.477	1465.81	1428.4	1300.14
Ppil3	186.064	212.57	216.962	260.142	267.477	230.388	192.869	190.722	224.256	178.468	217.603	200.767	235.172	215.162	263.639	338.573	247.963	238.071	232.975	256.806	222.145	186.523	250.519	226.344	193.756	178.394	174.584	243.795	223.069	246.049	252	257.372	207.813	142.377	199.433	178.653
Nif3l1	452.933	525.723	496.014	679.431	794.168	637.928	477.939	540.008	429.464	299.197	394.747	371.418	449.251	440.358	432.195	843.711	734.307	777.922	357.405	358.643	352.1	425.42	450.72	468.856	345.127	376.929	331.533	396.264	487.006	470.703	455.95	334.681	402.569	359.287	403.24	423.398
Orc2	360.433	388.848	386.106	456.014	440.975	547.058	356.572	266.123	465.83	251.955	232.912	262.112	257.318	212.932	244.19	347.283	394.106	395.667	503.897	471.106	516.488	617.456	649.851	709.465	690.254	697.27	657.776	444.249	409.527	471.595	370.526	387.526	429.77	472.042	489.836	420.3
Gm15834	5.31612	1.03693	3.56845	7.14116	2.06546	7.34306	0	1.10885	2.59757	4.19925	1.09348	4.46148	5.2729	4.45932	5.40243	1.08866	1.19789	4.47082	4.41241	13.2831	9.99654	1.83767	12.8471	2.85308	14.128	10.5502	10.5809	6.19162	2.55422	9.80631	4.27119	1.9572	2.17605	12.4222	9.62178	5.1634
Fam126b	93.5637	73.6219	75.6511	56.1091	91.9128	167.055	47.982	35.4831	123.817	103.931	80.9177	108.191	106.513	105.909	75.6341	97.9794	75.4671	82.7101	166.789	185.963	174.384	113.935	119.907	114.123	432.923	373.092	316.544	169.496	139.631	95.3887	116.39	165.383	113.155	270.421	264.162	243.712
Ndufb3	418.91	398.18	598.786	503.962	459.564	419.472	503.341	444.647	454.574	387.381	445.047	526.455	486.162	451.506	464.609	717.427	493.531	565.558	464.185	478.191	459.841	323.429	399.332	340.467	298.706	281.977	294.5	404.003	378.877	393.144	467.696	360.125	386.249	278.065	357.755	352.144
Gm20257	5.31612	18.6647	11.419	16.3227	13.4255	15.604	15.0532	9.97962	14.7195	31.4944	15.3088	24.5382	36.9103	21.1818	27.0122	19.5959	23.9578	45.8259	12.3547	9.74092	21.1038	21.1332	13.9177	17.1185	14.128	27.8141	22.0434	24.7665	22.1366	14.2637	24.5594	17.6148	38.0809	41.0887	33.2389	45.4379
Cflar	1018.57	967.454	920.66	1605.74	1622.42	2567.32	966.227	828.308	1872.84	2227.7	1479.48	1942.98	5886.67	4026.76	2847.08	3411.86	3723.04	4601.59	1079.27	1237.98	1186.26	3492.49	2939.85	3385.65	7365.74	7599.95	8309.5	1757.65	1564.89	1422.81	5596.33	7406.05	8325.57	17355.7	17682.2	17713.5
Casp8	1878.72	1976.38	2525.75	1939.34	1874.4	1705.43	2203.41	1661.05	2219.19	2696.97	2640.76	2763.89	3568.7	3110.37	3121.53	2696.61	3022.28	3434.7	1603.47	1639.13	1711.63	1262.48	1232.25	1076.56	1558.12	1649.66	1616.23	2649.24	2353.29	2559.45	2453.8	2534.58	2506.81	2580.94	2660.86	2480.5
Trak2	843.136	711.333	782.204	957.936	753.892	1000.49	794.996	645.349	936.855	921.736	741.381	735.029	980.76	829.433	670.982	634.689	694.777	754.45	846.3	1028.11	953.003	919.752	816.864	967.193	1488.49	1452.09	1424.89	976.728	996.999	920.902	872.391	1169.43	1060.82	1425.68	1342.68	1341.45
Stradb	363.622	352.556	254.787	367.26	383.142	324.012	459.122	393.64	390.501	263.503	313.829	327.919	295.283	312.152	265.8	322.243	339.003	363.254	368.877	369.269	380.979	333.537	382.202	349.026	307.789	341.442	350.05	399.36	351.632	369.965	300.051	310.216	337.288	353.554	305.273	266.431
Tmem237	39.3393	48.7356	37.1119	46.9276	45.44	53.2372	88.4375	76.5104	82.2562	50.391	54.6741	56.8839	50.6199	65.7749	61.5877	150.235	156.924	159.832	270.922	300.197	284.346	283.92	271.931	243.463	271.46	308.832	305.081	260.048	242.651	260.313	248.797	243.672	256.774	322.02	300.025	270.562
Als2	888.855	743.477	850.718	850.819	799.332	882.085	985.984	974.676	1018.25	789.459	654.996	642.454	997.633	773.692	713.121	701.097	763.056	848.337	534.784	560.546	554.252	520.979	462.497	474.562	839.607	882.377	886.147	690.366	761.159	757.761	698.34	793.645	748.562	947.906	847.591	945.934
Gm33667	1.06322	0	0.71369	0	0	0	0	0	0	4.19925	4.37393	2.23074	3.16374	5.57415	4.32195	0	1.19789	2.23541	0	0.885538	1.11073	0.918833	0	0	1.00914	1.91821	0	7.73953	11.0683	4.45742	13.8814	1.9572	8.7042	0.95555	1.74941	3.09804
Fzd7	1684.15	1547.1	1824.19	1566.98	1515.01	1518.18	1524.14	1486.96	1686.69	2629.78	2126.82	2109.17	3144.76	2688.97	2472.15	1797.38	2381.41	2473.48	615.09	724.37	625.339	798.466	695.886	813.127	906.211	720.288	720.38	801.815	794.364	774.699	1341.15	1798.67	1581.99	1860.46	1827.26	1904.26
Sumo1	453.996	478.024	576.661	517.224	610.342	864.645	445.01	349.287	635.538	691.827	747.942	823.144	826.791	787.07	821.17	657.551	567.8	585.677	635.387	618.106	605.346	633.995	702.31	630.53	645.852	666.578	683.347	647.025	577.255	512.603	898.018	875.847	954.198	974.661	934.187	739.398
Nop58	572.014	498.762	723.681	672.289	617.571	867.399	248.378	239.511	430.33	209.963	155.275	195.19	238.335	182.832	177.2	349.46	228.797	243.659	651.271	608.365	530.927	737.823	779.393	686.641	902.174	884.295	814.726	496.104	400.162	434.152	429.255	471.685	446.09	622.063	587.803	556.614
Bmpr2	935.637	849.244	722.968	669.229	592.786	1006.92	499.578	371.464	1070.2	1220.93	711.857	1023.91	944.904	726.869	551.048	446.351	511.499	475.024	727.165	912.104	750.851	544.868	395.049	532.574	1758.94	1375.36	1436.35	661.73	627.488	604.426	487.984	704.592	653.903	1526.97	1330.43	1208.23
Fam117b	1090.87	1058.7	1137.62	742.681	740.466	878.413	773.358	742.927	977.55	1226.18	972.106	994.911	748.752	734.673	625.602	427.843	495.927	609.149	839.24	875.797	796.391	469.524	367.214	555.399	628.696	596.564	566.076	1654.71	1531.68	1547.61	863.849	981.536	800.787	647.863	561.562	546.287
Wdr12	180.748	218.792	172.713	225.457	251.986	226.717	151.473	151.912	139.403	97.6326	102.787	75.8452	86.4756	102.564	98.3243	126.285	94.6334	105.064	126.195	116.006	143.284	147.013	150.954	180.695	153.39	171.68	193.101	109.901	122.603	111.435	54.4577	93.9456	76.1618	106.066	85.7213	98.1045
Carf	69.1095	39.4033	46.3898	26.5243	45.44	79.8558	47.0412	19.9592	70.1343	40.9427	19.6827	35.6919	23.2008	17.8373	14.0463	28.3052	26.3536	23.4718	74.1284	78.8129	55.5363	44.104	47.1062	48.5023	118.07	113.174	126.97	53.4027	48.5303	50.8145	35.2373	53.823	44.609	80.2662	77.8489	86.745
Nbeal1	122.271	127.542	143.452	111.198	105.338	290.051	69.621	49.8981	198.281	183.717	80.9177	184.036	151.86	139.354	78.8755	82.7382	52.7072	68.1799	191.498	255.035	234.363	158.039	139.177	145.507	645.852	502.571	541.387	246.117	246.908	183.646	219.966	311.195	286.151	630.663	561.562	531.83
Cyp20a1	441.238	472.839	502.438	533.547	531.855	626.914	563.554	453.518	545.489	322.293	348.821	315.65	460.852	358.975	332.79	545.419	545.04	514.144	467.715	524.239	538.702	575.19	516.027	531.623	514.663	553.404	551.086	481.399	521.062	512.603	498.662	490.279	536.397	345.909	373.5	341.817
Abi2	23.3909	36.2925	34.9708	43.8671	33.0473	35.7974	46.1004	32.1565	30.3049	25.1955	42.6458	22.3074	59.0565	33.4449	36.7365	53.3443	62.2903	31.2957	100.603	117.777	112.183	90.0457	52.4591	93.2005	140.271	123.725	118.153	53.4027	78.3296	73.9931	51.2543	51.8658	55.4893	82.1773	69.9766	80.549
Raph1	212.645	188.721	164.862	201.993	204.48	183.576	196.632	201.81	342.879	234.108	192.453	219.728	192.988	217.392	112.371	339.662	400.095	435.905	629.209	835.063	697.536	544.868	459.285	616.265	2002.14	1651.58	1670.01	381.559	320.13	314.694	200.746	278.901	290.503	1053.97	977.923	1038.88
Gm11578	14.8851	8.29542	11.419	15.3025	8.26183	20.1934	15.0532	9.97962	18.183	12.5978	13.1218	15.6152	13.7096	17.8373	7.56341	3.26598	10.781	5.58852	0	2.65661	0	1.83767	1.07059	3.8041	1.00914	0.959106	0	0	0	0.891483	0	1.9572	0	1.9111	1.74941	1.03268
Cd28	1.06322	4.14771	23.5518	0	0	1.83576	0.940824	2.21769	1.73171	3.14944	5.46741	2.23074	1.05458	6.68898	1.08049	3.26598	1.19789	5.58852	562.141	580.913	572.024	334.455	340.449	351.88	531.819	492.021	431.17	77.3953	49.3817	71.3186	77.9493	59.6946	79.4259	248.443	190.686	170.392
Pard3b	58.4773	62.2157	47.1035	43.8671	45.44	56.9087	59.2719	59.8777	81.3904	51.4408	24.0566	25.6535	25.3099	32.3301	54.0243	27.2165	49.1135	52.5321	1.76496	0.885538	1.11073	6.43183	3.21178	4.75513	0	2.87732	0	3.09581	2.55422	0.891483	2.1356	1.9572	2.17605	2.86665	2.62412	3.09804
Nrp2	5377.78	4848.68	5379.79	12119.6	11625.4	12433.6	7409.93	6901.46	7354.57	6908.82	5701.42	5532.24	21256.1	13586.4	12171.7	12898.4	15575	17449.6	4187.37	4776.59	4710.59	10083.3	7943.81	10187.4	18935.6	20001.2	20138	2884.52	2933.95	3131.78	9060.27	11103.2	11017.3	27604.9	28598.6	30034.4
Gm29083	0	2.07386	5.70952	4.08066	3.09818	9.17882	4.70412	4.43539	3.46342	6.29888	7.65438	4.46148	11.6004	7.80381	6.48292	13.0639	10.781	15.6479	0.882481	0	0	8.2695	4.28238	3.8041	6.05486	6.71374	10.5809	0	0	0	6.40679	1.9572	2.17605	17.1999	16.6194	19.6209
4930487H11Rik	5.31612	3.11078	4.28214	19.3832	25.8182	12.8504	3.7633	0	3.46342	8.3985	1.09348	6.69222	24.2554	12.2631	16.2073	9.79794	11.9789	10.0593	3.52993	3.54215	0	5.513	3.21178	4.75513	16.1463	20.1412	24.6887	3.09581	2.55422	5.3489	7.47459	17.6148	5.44013	40.1331	27.1159	33.0457
Ino80d	320.03	349.445	317.592	265.243	271.608	375.414	160.881	189.613	369.72	476.615	235.099	436.11	346.957	266.444	168.556	129.551	192.86	224.658	326.518	368.384	337.661	305.972	156.307	231.099	1055.56	822.913	865.867	376.915	330.346	274.577	270.153	430.584	477.643	1071.17	985.795	1016.16
Ino80dos	7.44256	1.03693	5.70952	2.04033	1.03273	11.0146	10.3491	7.76192	7.7927	7.34869	2.18696	3.34611	6.32748	10.0335	2.16097	1.08866	11.9789	3.35311	5.29489	9.74092	4.4429	8.2695	4.28238	12.3633	11.1006	12.4684	12.3443	10.8353	10.2169	1.78297	1.0678	7.8288	5.44013	9.5555	8.74707	6.19607
Ndufs1	2011.62	1839.51	1911.97	2031.15	1907.45	2094.61	2128.14	1886.15	2203.6	1287.07	1279.37	1327.29	1447.94	1425.87	1410.04	1311.84	1276.95	1288.71	1533.75	1524.01	1610.55	1538.13	1493.48	1519.74	1619.68	1630.48	1709.69	1611.37	1519.76	1681.34	1713.82	1691.02	1481.89	1451.48	1291.94	1338.35
Eef1b2	5150.25	7040.74	6515.99	6464.79	7264.21	5206.23	5164.18	3961.91	4185.54	2617.18	3408.38	3222.31	3180.62	3322.19	3482.41	3907.2	3539.77	3329.64	5268.41	4789.88	5112.67	5580.08	5965.35	5106.06	2688.36	2837.99	2743.97	4731.95	4723.61	4888	5215.13	4226.58	5126.78	3027.18	3034.36	3167.23
Adam23	19.138	18.6647	4.28214	22.4437	15.4909	14.6861	11.2899	13.3062	22.5122	26.2453	20.7762	16.7306	13.7096	15.6076	7.56341	11.9753	19.1662	23.4718	15.8847	10.6265	6.66436	17.4578	13.9177	17.1185	10.0914	17.2639	11.4626	11.6093	7.66267	8.91483	20.2882	17.6148	23.9366	16.2444	14.87	8.26143
Fastkd2	632.618	644.969	478.886	684.531	783.841	681.987	699.973	701.9	770.611	399.979	403.495	383.688	426.051	428.094	542.404	776.215	578.581	586.795	372.407	402.034	415.412	530.167	603.815	604.852	500.535	585.054	531.688	411.743	385.688	436.827	452.746	388.504	413.45	420.442	452.224	440.954
Klf7	329.599	324.558	281.907	478.458	534.953	690.247	222.975	284.974	363.659	171.12	131.218	185.152	530.454	347.827	260.397	265.633	315.045	369.96	215.325	232.011	215.481	376.722	297.625	418.451	562.093	526.549	547.559	140.859	147.294	144.42	304.322	452.113	426.506	436.686	398.866	351.111
Gm13748	3.18967	4.14771	0.71369	4.08066	5.16364	9.17882	6.58577	5.54423	5.19513	16.797	17.4957	21.192	3.16374	3.34449	8.64389	1.08866	1.19789	4.47082	1.76496	0.885538	4.4429	1.83767	5.35297	0.951026	2.01829	0	7.93564	8.51348	3.40563	5.3489	3.20339	1.9572	1.08803	0.95555	0.874707	4.13072
Creb1	674.084	650.154	673.009	557.011	614.473	953.68	380.093	327.11	722.123	719.122	468.01	620.146	615.875	523.97	472.173	575.901	426.449	391.196	712.163	860.743	794.169	747.012	813.652	856.874	1264.46	1002.27	1028.99	976.728	876.95	761.327	1104.1	1466.92	1343.71	1095.06	980.547	936.64
Mettl21a	208.392	262.343	366.123	242.8	286.066	305.655	282.247	239.511	307.379	362.185	372.878	350.226	264.7	316.612	291.731	269.988	287.494	329.723	325.636	358.643	349.879	283.001	336.167	288.161	264.396	250.327	238.069	482.173	491.263	481.401	399.357	324.895	327.496	350.687	300.025	283.987
2810408I11Rik	20.2012	20.7386	19.2696	17.3428	17.5564	30.2901	26.3431	18.8504	23.3781	10.4981	3.28045	4.46148	5.2729	2.22966	6.48292	22.8619	11.9789	3.35311	21.1796	12.3975	8.88581	11.026	6.42357	4.75513	11.1006	8.63195	8.81738	17.027	12.7711	17.8297	20.2882	7.8288	22.8485	8.59995	6.99766	15.4902
Ccnyl1	111.638	107.841	109.908	125.48	139.418	148.697	105.372	105.34	105.634	92.3835	94.0395	105.96	122.331	115.942	84.278	70.7629	81.4566	91.6517	82.0708	100.951	125.512	112.098	129.542	122.682	176.6	123.725	150.777	95.9702	110.683	111.435	96.1018	133.09	155.588	134.733	138.204	116.693
Fzd5	111.638	102.656	108.481	130.581	134.255	152.368	111.958	98.6873	108.232	184.767	143.246	166.19	346.957	238.573	169.636	114.309	122.185	126.301	150.022	182.421	159.945	235.221	154.166	220.638	335.036	296.364	288.328	130.024	149.848	164.924	182.593	228.993	219.781	246.532	302.649	301.542
Plekhm3	1213.14	1268.16	1267.51	1611.86	1380.76	1558.56	1727.35	1534.64	1862.45	1910.66	1452.14	1576.02	2523.61	2112.6	1800.09	1851.81	2283.18	2529.36	1199.29	1439	1308.44	2122.51	1776.12	2155.02	3458.33	3849.85	3868.18	1467.41	1327.35	1399.63	1544.04	1627.41	1720.17	4031.47	3854.83	3668.08
D630023F18Rik	9.56901	16.5908	11.419	8.16133	7.2291	9.17882	18.8165	32.1565	16.4512	13.6476	13.1218	8.92297	8.43665	12.2631	8.64389	1.08866	7.18734	5.58852	1.76496	0	2.22145	1.83767	0	0	4.03657	2.87732	0	0	0.851408	0	1.0678	2.9358	2.17605	0	0.874707	0
Idh1	10683.3	12754.2	14601.4	8668.35	8851.51	9397.28	9957.68	7382.7	11905.5	10402.6	11017.9	9704.84	6837.9	7770.36	7197.12	5733.97	5131.76	4733.48	6734.22	6655.71	6767.65	5890.64	6022.09	6043.77	4764.17	4802.24	4421.03	1525.46	1312.02	1394.28	1058.19	1078.42	908.501	1836.57	1694.31	1596.52
Pikfyve	808.05	779.77	828.594	633.523	620.67	1046.39	459.122	388.096	1097.9	1139.05	618.911	1017.22	883.739	724.639	520.795	558.483	579.779	629.267	880.716	1169.8	940.785	806.736	623.086	873.993	2028.38	1679.39	1863.99	976.728	912.71	802.335	729.306	1102.88	962.903	1999.97	1919.11	1731.8
Map2	72.2992	95.3974	1.42738	71.4116	40.2764	33.0438	37.633	48.7892	51.0854	89.2341	57.9546	76.9606	27.4191	51.2821	37.817	44.6351	49.1135	62.5914	36.1817	36.3071	45.5398	37.6722	37.4708	50.4044	57.5212	57.5463	55.5495	33.28	23.8394	41.0082	44.8475	46.9728	67.4576	64.0219	54.2318	33.0457
Unc80	31.8967	21.7755	6.42321	19.3832	9.29455	19.2755	6.58577	14.415	23.3781	16.797	27.3371	18.9613	7.38207	16.7224	16.2073	10.8866	17.9684	14.5302	13.2372	12.3975	15.5502	12.8637	21.4119	14.2654	25.2286	13.4275	11.4626	9.28743	6.81127	11.5893	14.9492	13.7004	11.9683	16.2444	16.6194	5.1634
Rpe	656.009	610.751	759.366	472.337	507.07	905.95	364.099	353.722	885.77	850.348	533.619	988.219	702.351	579.711	485.139	874.194	602.539	558.852	679.511	687.178	656.439	576.109	615.592	624.824	957.677	922.66	1028.11	869.923	779.89	666.829	722.899	914.013	790.995	1127.55	1072.39	913.921
Kansl1l	93.5637	86.065	120.614	99.9763	73.3237	102.803	76.2068	52.1158	108.232	138.575	100.6	137.191	139.205	130.435	105.888	86.0041	129.372	82.7101	200.323	237.324	237.695	314.241	306.19	280.553	328.981	292.527	302.436	162.53	153.253	122.133	195.407	228.993	260.038	439.553	417.235	421.333
Gm46093	2.12645	6.22157	5.70952	6.121	13.4255	13.7682	7.52659	4.43539	6.92684	24.1457	5.46741	13.3844	9.49123	10.0335	9.72438	3.26598	5.98945	6.70622	7.05985	8.85538	5.55363	9.18833	3.21178	10.4613	19.1737	5.75463	22.9252	6.19162	5.10845	4.45742	11.7458	9.78601	15.2324	23.8888	12.2459	19.6209
Acadl	2453.92	2627.58	2612.82	2537.15	2539.48	2463.6	3270.31	2911.83	2953.43	4939.37	5606.28	5033.67	4702.38	4950.96	5629.34	3077.64	2878.53	2751.79	1936.16	1886.2	2013.75	1898.31	1776.12	1793.63	1376.47	1470.31	1672.66	1719.72	1683.23	1774.94	1868.65	1724.29	1534.12	1384.59	1633.08	1669.84
Gm15793	119.081	157.613	147.734	124.46	162.138	113.817	86.5558	93.1431	103.903	41.9925	107.161	85.8836	71.7115	82.4974	75.6341	97.9794	75.4671	84.9455	127.96	132.831	98.8546	123.124	158.448	134.095	70.64	111.256	81.1199	98.292	85.9922	109.652	108.915	62.6304	87.042	58.2886	44.6101	55.7647
Myl1	253.047	262.343	0	306.05	113.6	53.2372	190.047	114.211	0	0	2.18696	5.57685	104.403	66.8898	192.327	97.9794	0	0	2.64744	5.31323	121.069	55.13	229.107	89.3964	0	0	1.76348	2.32186	73.2211	49.0316	208.221	123.304	0	0	4.37354	8.26143
Lancl1	205.202	234.346	182.705	172.408	166.269	148.697	238.029	265.014	202.61	150.123	177.144	180.69	160.296	183.947	239.868	170.92	182.079	188.892	604.5	437.456	546.477	572.433	508.532	472.66	325.953	314.587	372.975	369.176	397.608	411.865	357.712	306.302	373.193	317.243	224.8	285.019
LOC115487097	3.18967	7.2585	1.42738	1.02017	2.06546	3.67153	1.88165	2.21769	6.06099	0	2.18696	5.57685	3.16374	1.11483	1.08049	0	1.19789	2.23541	8.82481	6.19877	5.55363	6.43183	1.07059	0.951026	12.1097	7.67285	11.4626	3.86976	2.55422	3.56593	1.0678	0.978601	3.26408	12.4222	12.2459	10.3268
Cps1	26.5806	16.5908	0.71369	5.10083	15.4909	19.2755	7.52659	38.8096	24.2439	26.2453	22.9631	12.2691	4.21832	12.2631	9.72438	21.7732	10.781	6.70622	20.2971	10.6265	9.99654	23.8897	29.9766	14.2654	9.08229	8.63195	7.93564	7.73953	13.6225	1.78297	16.017	20.5506	13.0563	0.95555	5.24824	2.06536
Ikzf2	46.7818	59.1049	39.9666	23.4638	27.8837	56.9087	25.4023	32.1565	64.0733	92.3835	67.7959	84.7682	45.347	36.7894	24.8512	16.3299	16.7705	19.001	0.882481	1.77108	1.11073	2.7565	1.07059	0.951026	0	0	1.76348	0.773953	1.70282	0.891483	1.0678	0.978601	1.08803	0	2.62412	0
Bard1	114.828	136.875	141.311	116.299	117.731	135.847	133.597	104.232	137.671	71.3873	71.0764	64.6915	61.1657	54.6266	47.5414	21.7732	26.3536	34.6488	86.4832	126.632	117.737	76.2632	66.3769	57.0616	69.6309	74.8102	57.313	151.695	141.334	138.18	69.4069	88.074	71.8097	74.5329	77.8489	54.732
Atic	4073.21	4017.06	3567.74	4550.96	4946.77	3920.28	3518.68	3873.2	2775.07	1627.21	1890.63	1547.02	1803.33	1891.87	1928.67	2563.79	2399.37	2435.48	1935.28	1817.12	1902.67	2560.79	2347.81	2225.4	1715.54	1855.87	1729.09	1592.79	1672.17	1659.05	1428.71	1224.23	1358.94	1058.75	1075.89	1222.69
Fn1	6689.8	6217.42	5431.18	6123.04	6501.02	4834.49	6237.66	8416.14	5437.57	4862.73	4438.45	3678.49	4400.77	4971.02	3952.42	1703.75	2113.08	1852.04	630.974	634.931	775.287	735.986	660.557	772.233	739.702	639.723	609.281	479.851	612.163	688.225	670.577	814.196	807.315	642.13	592.177	675.372
Mreg	257.3	381.59	408.231	381.542	421.353	567.251	747.955	538.899	987.075	319.143	301.801	286.65	1048.25	790.414	677.465	1745.12	1862.72	2133.7	85.6007	114.234	74.4187	366.615	293.343	317.643	890.065	1039.67	1000.77	59.5944	68.1127	65.9698	399.357	363.061	499.404	1479.19	1543.86	1693.59
Pecr	242.415	335.965	239.086	238.719	235.462	172.562	325.525	330.436	304.781	132.276	139.966	163.96	106.513	162.765	157.751	187.25	161.715	168.773	187.969	136.373	175.495	113.017	140.248	130.291	83.7589	99.747	97.8729	90.5525	97.0605	87.3653	102.509	64.5876	56.5773	55.4219	50.733	80.549
Xrcc5	446.554	522.612	570.238	344.816	360.422	368.989	558.85	517.831	616.489	124.928	169.49	156.152	113.895	137.124	140.463	366.878	307.858	311.839	148.257	154.969	163.277	171.822	147.742	139.801	205.865	176.475	198.391	44.8893	46.8275	50.8145	36.3051	55.7802	46.7851	79.3107	69.1019	67.1241
Marchf4	102.069	121.321	95.6344	27.5445	34.08	34.8795	112.899	147.477	116.89	78.736	49.2067	51.3071	27.4191	30.1004	19.4488	13.0639	21.562	34.6488	2.64744	3.54215	3.33218	4.59417	1.07059	0	11.1006	6.71374	3.52695	0.773953	0	5.3489	1.0678	0	5.44013	2.86665	2.62412	4.13072
Smarcal1	1169.55	1186.25	1201.14	971.198	914.997	838.944	1311.51	1412.67	1098.77	1022.52	1129.57	982.642	833.119	947.605	969.197	873.105	975.083	885.221	801.293	831.52	755.294	726.797	657.345	676.179	737.684	740.43	703.627	657.086	630.042	720.318	624.662	599.882	621.263	646.907	648.158	613.411
Rpl37a	216.898	242.641	196.265	200.973	291.229	193.673	185.342	252.817	174.037	132.276	164.022	152.806	134.986	144.928	143.705	162.21	162.913	131.889	163.259	150.542	153.28	143.338	170.225	174.038	76.6949	113.174	99.6364	125.38	129.414	115.001	120.661	143.854	103.362	61.1552	57.7307	66.0915
Igfbp2	25.5174	13.4801	0	22.4437	12.3927	16.5219	15.0532	15.5238	13.8537	33.594	22.9631	14.4998	8.43665	23.4114	12.9658	17.4186	10.781	8.94163	14.1197	9.74092	17.7716	11.026	16.0589	11.4123	12.1097	15.3457	10.5809	12.3832	12.7711	8.91483	12.8136	16.6362	15.2324	6.68885	9.62178	9.29411
Igfbp5	194.57	191.832	0	253.001	60.931	45.8941	84.6742	188.504	10.3903	16.797	26.2436	26.7689	34.8012	43.4783	70.2316	181.806	9.58312	12.2947	19.4146	14.1686	37.7647	40.4287	81.3652	135.046	5.04572	12.4684	10.5809	15.4791	27.2451	37.4423	76.8815	149.726	11.9683	7.6444	9.62178	17.5555
Tns1	5341.63	4439.09	4745.32	3277.79	3067.2	2496.64	3200.68	4053.94	2617.48	1560.02	1464.17	1246.98	866.865	1130.44	879.516	586.788	628.893	521.968	279.747	269.204	275.46	259.111	204.484	215.883	261.368	280.059	358.867	122.285	94.5063	131.048	155.899	123.304	45.6971	85.9995	173.192	218.928
Rufy4	1385.38	1442.37	1530.86	878.363	832.379	744.403	1584.35	1601.17	1613.09	537.504	615.631	571.07	278.409	445.932	273.363	269.988	300.671	230.247	3.52993	2.65661	0	2.7565	1.07059	1.90205	7.064	14.3866	1.76348	0	0.851408	0.891483	4.27119	0.978601	7.61618	1.9111	5.24824	6.19607
Cxcr2	537.991	460.396	483.882	204.033	177.629	202.852	218.271	263.905	305.647	445.121	385.999	303.381	129.713	199.554	162.073	28.3052	16.7705	41.355	4.41241	3.54215	5.55363	1.83767	5.35297	0.951026	5.04572	2.87732	0	0	0.851408	1.78297	1.0678	0	1.08803	1.9111	2.62412	2.06536
Cxcr1	17.0116	12.4431	7.1369	7.14116	14.4582	4.58941	31.988	62.0954	54.5489	3.14944	1.09348	1.11537	9.49123	11.1483	5.40243	23.9505	16.7705	27.9426	0	0	2.22145	0.918833	0	0	1.00914	2.87732	0	0	0.851408	0	0	0	1.08803	8.59995	0.874707	1.03268
Arpc2	13315.8	13142	11368.4	13191.8	13258.2	11862.7	13382.3	14419.4	12280.4	12694.3	14908.5	13004.1	13165.4	13724.7	14561.7	13294.7	12448.5	11902.4	16889.8	15071	15655.7	15640.4	16232.4	16971.1	10424.5	10592.4	10210.5	20535.3	20560.7	20419.4	22793.2	20728.7	21596.2	10950.6	11053.7	10180.2
Aamp	1937.19	1926.61	2188.89	2157.65	2196.61	1921.13	2107.45	2274.24	1646.86	1815.13	2171.66	2094.67	2468.77	2432.56	2589.93	2623.67	2497.6	2264.47	2053.53	1893.28	1882.68	2089.43	2340.32	2089.4	1327.02	1560.46	1494.55	1664.77	1736.87	1630.52	2085.41	1960.14	1919.28	1446.7	1587.59	1672.94
Pnkd	119.081	121.321	103.485	157.106	136.32	106.474	161.822	199.592	122.951	111.28	144.34	134.96	120.222	94.7605	100.485	197.047	167.705	176.597	186.204	204.559	173.273	205.819	210.907	207.324	151.372	161.13	185.165	149.373	154.956	165.816	166.577	137.983	156.676	100.333	118.96	124.954
Tmbim1	6313.42	5872.12	5524.67	5805.77	6222.19	5144.73	5993.99	6780.6	4738.82	3773.03	4473.44	3667.34	4374.4	4532.9	4824.37	6505.83	6108.04	5391.8	2402.11	2289.12	2264.77	3147	3537.24	3319.08	2089.94	2270.2	2102.94	1492.96	1555.52	1458.47	1830.21	1818.24	1918.19	1868.1	1977.71	2318.36
Slc11a1	238.162	270.638	95.6344	282.586	255.084	290.051	1880.71	2539.26	1363.72	277.151	298.521	239.805	407.068	413.602	470.012	6109.56	5305.46	5173.85	7103.98	7235.73	7042	14626	13749.6	13671	16177.6	16949.3	16787.4	10295.1	11499.1	11756.9	15989.2	15115.5	13721.1	21605	23164.9	24390.8
Ctdsp1	2206.19	1860.25	1687.88	1899.55	1802.11	1341.03	1718.89	2259.83	1353.33	1818.28	1990.14	1744.44	1658.86	1953.18	1956.76	1291.15	1407.52	1278.65	1389.91	1399.15	1360.64	1559.26	1403.55	1577.75	1108.04	1066.53	1069.55	1321.14	1396.31	1398.74	1325.14	1347.53	1239.26	960.328	1046.15	1001.7
LOC118567753	3.18967	7.2585	10.7053	12.242	9.29455	12.8504	4.70412	0	6.06099	6.29888	2.18696	6.69222	6.32748	6.68898	3.24146	5.4433	1.19789	4.47082	3.52993	7.08431	4.4429	7.35067	3.21178	3.8041	2.01829	7.67285	7.0539	3.86976	5.95986	4.45742	6.40679	4.893	4.3521	5.7333	6.12295	6.19607
Usp37	267.932	321.448	283.335	287.687	245.789	378.167	166.526	155.238	314.305	223.61	155.275	188.498	253.099	175.028	138.302	266.722	259.942	266.014	309.751	365.727	295.453	236.14	180.93	216.834	520.718	412.415	453.213	342.861	305.656	308.453	227.441	300.43	285.063	500.708	466.219	439.921
Cnot9	1305.64	1357.34	1358.15	1360.9	1431.36	1535.62	1660.55	1404.91	1563.73	1055.06	972.106	1004.95	1235.97	1104.8	1077.25	1388.04	1540.49	1583.79	1179.88	1214.07	1118.5	1226.64	1133.76	1248.7	1293.72	1343.71	1351.7	1214.33	1178.35	1268.58	1230.1	1311.32	1327.39	1251.77	1291.94	1231.99
Plcd4	19.138	6.22157	4.28214	16.3227	4.13091	6.42518	9.40824	9.97962	4.32928	7.34869	2.18696	2.23074	10.5458	6.68898	4.32195	5.4433	4.79156	3.35311	1.76496	4.42769	6.66436	5.513	5.35297	5.70616	15.1372	6.71374	2.64521	3.86976	4.25704	3.56593	3.20339	2.9358	7.61618	5.7333	2.62412	6.19607
Zfp142	275.375	217.755	268.347	229.537	259.215	243.239	270.017	265.014	251.964	264.553	180.425	166.19	300.556	261.985	164.234	225.353	265.932	288.368	171.201	197.475	185.491	238.897	177.719	201.617	411.731	378.847	386.201	219.029	207.744	238.917	183.661	235.843	243.718	343.042	374.375	444.052
Bcs1l	263.679	257.158	256.928	302.989	314.982	256.089	289.774	317.13	211.269	153.273	189.172	180.69	156.078	156.076	188.005	303.736	239.578	212.364	252.39	265.661	254.356	266.462	290.131	262.483	217.975	189.903	182.52	267.788	287.776	271.011	268.017	227.035	204.549	161.488	155.698	154.902
Rnf25	338.105	331.817	386.106	397.865	425.484	341.452	400.791	332.654	386.171	680.279	826.673	718.299	719.224	782.61	935.701	900.322	902.012	800.276	662.744	601.28	690.872	690.044	731.216	724.682	479.343	574.504	574.893	607.553	601.946	727.45	711.154	681.106	761.618	695.64	621.917	627.869
Stk36	22.3277	11.4062	9.27797	15.3025	13.4255	7.34306	8.46742	18.8504	13.8537	14.6974	12.0283	15.6152	18.9825	6.68898	8.64389	22.8619	23.9578	21.2364	12.3547	13.2831	28.8789	15.6202	13.9177	9.51026	12.1097	10.5502	18.5165	13.1572	20.4338	19.6126	16.017	20.5506	21.7605	28.6665	19.2436	30.9804
Ttll4	306.208	253.01	337.575	281.566	305.688	366.235	252.141	271.667	283.135	251.955	194.64	213.036	241.499	243.033	190.166	173.097	164.111	242.542	223.268	251.493	248.803	184.686	162.73	194.96	409.712	399.947	350.05	291.78	303.953	261.205	198.61	276.944	221.957	337.309	271.159	311.869
Cyp27a1	11.6955	17.6278	14.2738	20.4033	15.4909	15.604	25.4023	36.5919	19.0488	122.828	125.75	131.614	52.729	91.416	131.819	25.0392	11.9789	11.177	106.78	93.8671	61.0899	37.6722	48.1767	39.9431	7.064	6.71374	14.9895	130.798	134.523	160.467	89.695	81.2238	64.1935	6.68885	7.87236	18.5882
Wnt6	2.12645	4.14771	0.71369	3.0605	3.09818	0	1.88165	0	3.46342	4.19925	3.28045	2.23074	4.21832	3.34449	5.40243	15.2412	14.3747	11.177	0	1.77108	0	2.7565	1.07059	2.85308	1.00914	2.87732	2.64521	0	2.55422	1.78297	2.1356	2.9358	0	8.59995	16.6194	14.4575
Cdk5r2	37.2128	43.551	0	48.968	25.8182	11.9325	24.4614	18.8504	36.3659	53.5405	55.7676	53.5378	21.0916	14.4928	21.6097	9.79794	32.343	32.4134	30.0044	22.1385	13.3287	18.3767	20.3413	19.0205	37.3383	35.4869	28.2156	27.8623	15.3253	13.3722	22.4238	12.7218	35.9048	28.6665	40.2365	47.5032
Nhej1	183.938	204.275	162.721	185.67	175.564	145.943	213.567	238.402	176.634	137.525	125.75	111.537	114.949	164.995	170.717	179.629	161.715	148.655	148.257	164.71	212.149	157.121	204.484	185.45	139.262	157.293	122.562	150.147	158.362	170.273	169.78	121.346	127.299	99.3772	104.09	105.333
Slc23a3	3.18967	6.22157	5.70952	2.04033	3.09818	7.34306	0	4.43539	9.52441	9.44832	3.28045	5.57685	5.2729	7.80381	3.24146	3.26598	1.19789	2.23541	0.882481	7.08431	0	9.18833	8.56476	14.2654	4.03657	0.959106	0.881738	3.09581	4.25704	1.78297	8.54239	2.9358	3.26408	5.7333	6.12295	2.06536
Cnppd1	3489.5	3621.99	3371.47	2994.19	3049.65	2422.29	2590.09	3225.63	2204.47	4314.73	5115.31	4620.98	4241.52	4801.57	4988.61	3676.4	3676.33	3167.57	3076.33	2881.54	2955.64	3619.28	3572.57	3392.31	2173.7	2220.33	2159.38	2961.14	3032.72	3088.99	3643.33	3402.59	3158.54	2246.5	2470.17	2670.51
Retreg2	3143.95	3023.68	2901.86	2634.07	2654.11	1986.3	2937.25	3678.04	2387.16	3403.49	3945.28	3314.88	2866.35	3517.29	3541.84	3456.5	3192.38	2731.67	3157.52	3233.1	3214.44	3396.01	3246.04	3216.37	2607.63	2697.96	2549.1	2838.09	3122.11	3225.39	2738.9	2437.69	2351.22	2142.34	2174.52	2255.37
Zfand2b	477.387	457.285	515.998	537.628	652.684	452.516	546.619	625.389	450.245	474.515	638.594	584.454	578.965	668.898	822.25	874.194	697.172	582.324	501.249	463.137	517.598	645.021	784.746	622.922	422.831	426.802	473.493	405.551	429.961	450.199	630.001	571.503	578.83	387.953	461.845	453.346
Abcb6	651.756	580.68	457.475	605.979	577.295	421.308	602.128	705.226	383.574	184.767	211.042	161.729	151.86	197.325	202.051	305.913	312.649	203.422	352.993	360.414	353.211	621.131	670.192	594.391	519.709	490.103	447.923	263.144	303.953	281.709	242.39	222.142	251.334	294.309	274.658	292.248
Atg9a	1945.7	1588.57	1508.03	1802.63	1616.22	1326.34	1520.37	1802.98	1268.48	2769.41	2719.49	2278.7	2536.27	2654.41	2762.8	1640.61	1620.75	1477.6	672.451	726.141	651.996	950.993	823.287	919.642	1018.23	1010.9	1013.12	1017.75	1046.38	1078.69	1173.51	1228.14	1052.12	1034.86	1095.13	1187.58
Ankzf1	273.248	282.044	312.596	277.485	254.051	225.799	236.147	283.865	264.086	334.89	371.784	316.765	374.376	361.205	407.343	266.722	293.483	316.31	261.215	273.631	263.242	255.436	283.708	314.79	335.036	246.49	320.071	244.569	289.479	271.902	214.627	265.201	262.214	313.42	284.28	262.3
Glb1l	48.9083	50.8095	62.091	61.21	53.7019	53.2372	63.976	69.8573	67.5367	124.928	98.4134	117.114	123.386	139.354	122.095	70.7629	80.2587	86.0632	184.439	196.589	231.031	208.575	233.39	241.561	289.624	298.282	293.619	286.363	240.949	236.243	206.085	284.773	220.869	319.154	299.15	259.202
Stk16	938.826	861.687	899.963	947.734	908.801	795.804	841.097	978.002	773.209	936.433	1133.94	887.835	834.173	1079.15	1129.11	881.815	771.442	709.742	696.278	557.004	645.332	667.073	705.522	715.171	442.005	469.003	455.858	650.894	647.07	722.993	668.442	692.849	631.055	451.02	498.583	463.673
Tuba4a	5042.87	4707.65	4100.86	5175.3	5421.82	3792.69	4581.81	5395.65	3426.19	2769.41	3254.2	2692.51	3293.46	3292.09	3738.48	4675.79	3817.68	3461.53	1019.27	945.755	919.681	1758.65	1862.83	1742.28	1691.32	1883.68	1692.05	798.719	839.489	835.32	1207.68	1039.27	1119.58	1292.86	1511.49	1447.82
Dnajb2	238.162	192.869	260.497	335.635	322.211	305.655	279.425	293.844	242.439	312.844	279.932	266.574	466.125	409.142	425.712	439.819	482.75	458.259	210.913	193.047	187.713	334.455	325.461	291.014	283.569	314.587	281.274	206.645	200.932	183.646	336.356	358.168	337.288	303.865	331.514	429.594
Ptprn	38.276	51.8464	0.71369	42.847	21.6873	22.9471	20.6981	35.4831	25.9757	39.8929	50.3002	45.7302	14.7641	18.9521	23.7707	27.2165	35.9367	39.1196	30.8869	30.9938	28.8789	33.078	38.5414	19.0205	42.384	47.9553	34.3878	25.5404	13.6225	22.2871	29.8983	15.6576	28.2887	71.6663	39.3618	43.3725
Dnpep	1714.98	1566.8	1504.46	1685.31	1885.76	1317.16	1830.84	2492.69	1500.53	1660.8	2340.05	1685.33	1945.7	2505.02	2763.88	2550.73	1926.21	1674.32	1455.21	1154.74	1360.64	1550.99	1549.15	1502.62	862.818	982.124	982.256	1332.75	1463.57	1449.55	1780.02	1585.33	1488.42	915.417	983.171	1136.98
Des	394.456	367.073	0.71369	361.139	120.829	68.8412	238.029	116.429	0	0	4.37393	7.8076	119.168	56.8563	245.27	139.348	1.19789	1.1177	1.76496	5.31323	148.837	56.9677	268.719	129.34	0	0	5.29043	3.09581	109.832	55.272	256.272	118.411	1.08803	0.95555	5.24824	10.3268
Speg	152.041	159.687	127.75	156.085	124.96	122.996	249.318	358.157	213.866	122.828	139.966	173.998	138.15	140.468	152.349	399.538	374.94	298.427	761.581	742.967	805.276	633.076	687.322	550.644	712.455	612.869	671.884	433.414	521.913	462.68	447.407	347.403	344.904	558.041	549.316	550.418
Gmppa	795.291	831.616	886.403	878.363	967.666	733.388	1129.93	1532.43	1026.9	1014.12	1218.14	961.45	974.433	1166.11	1295.5	1442.47	1394.34	1354.66	1162.23	1059.99	1157.38	1279.02	1461.36	1311.46	1010.15	1036.79	1051.03	1082.76	1088.95	1197.26	1389.21	1167.47	1160.92	904.906	959.554	1023.38
Chpf	762.331	649.117	714.403	850.819	853.034	633.339	628.471	863.791	464.964	770.563	845.262	698.222	899.557	972.131	956.231	905.765	827.742	600.207	120.017	123.975	148.837	196.63	182.001	214.932	318.889	372.133	349.168	98.292	126.86	97.1717	105.712	127.218	108.803	209.265	234.422	274.693
Tmem198	22.3277	35.2556	49.9583	26.5243	38.2109	31.208	19.7573	25.5035	24.2439	45.142	26.2436	30.115	67.4932	53.5118	48.6219	52.2557	38.3325	34.6488	22.062	15.0542	6.66436	11.9448	18.2001	4.75513	27.2469	14.3866	18.5165	4.64372	3.40563	4.45742	2.1356	12.7218	16.3204	19.111	23.6171	20.6536
Obsl1	12.7587	7.2585	2.14107	14.2823	5.16364	4.58941	12.2307	5.54423	5.19513	7.34869	10.9348	11.1537	10.5458	11.1483	8.64389	11.9753	4.79156	5.58852	2.64744	8.85538	11.1073	4.59417	6.42357	9.51026	6.05486	4.79553	4.40869	6.96558	4.25704	9.80631	8.54239	6.8502	8.7042	2.86665	1.74941	3.09804
Stk11ip	1139.78	1027.6	1059.83	1017.11	1120.51	938.994	1481.8	2029.19	1433.86	1065.56	1097.86	1234.72	1155.82	1230.77	1161.52	1179.02	1334.45	1341.24	1167.52	1225.58	1194.03	1433.38	1370.36	1322.88	1857.83	1928.76	1939.82	806.459	840.34	813.033	745.323	870.954	745.298	1365.48	1357.55	1550.05
Slc4a3	9.56901	29.034	4.28214	19.3832	7.2291	13.7682	16.9348	8.87077	23.3781	13.6476	19.6827	14.4998	15.8187	21.1818	12.9658	13.0639	20.3641	34.6488	20.2971	15.9397	13.3287	15.6202	21.4119	14.2654	33.3017	33.5687	32.6243	10.0614	5.10845	4.45742	10.678	9.78601	11.9683	17.1999	24.4918	28.915
Epha4	35.0864	51.8464	12.8464	133.642	103.273	182.659	45.1596	34.3742	47.622	40.9427	25.1501	30.115	162.405	114.827	110.21	95.8021	146.143	186.657	18.5321	7.96984	14.4394	27.565	16.0589	10.4613	13.1189	16.3048	13.2261	9.28743	12.7711	21.3956	12.8136	22.5078	9.79223	15.2888	16.6194	12.3921
Farsb	2038.2	2239.76	1791.36	2296.39	2539.48	2240.55	2364.29	2258.72	2252.09	1087.61	1192.99	956.988	1221.2	1176.14	1435.97	2049.95	1938.19	1976.1	1221.35	1214.96	1320.65	1408.57	1452.8	1496.91	1340.14	1579.65	1487.49	1064.96	1011.47	1139.32	1043.24	910.098	1036.89	865.728	850.215	898.431
Mogat1	0	0	0	2.04033	1.03273	4.58941	1.88165	1.10885	0	0	0	0	1.05458	2.22966	1.08049	0	0	0	6.17737	7.08431	7.77508	11.9448	4.28238	9.51026	1.00914	1.91821	5.29043	10.0614	4.25704	13.3722	3.20339	4.893	6.52815	0	2.62412	1.03268
Acsl3	676.21	548.535	736.528	622.301	530.822	725.127	413.963	332.654	603.501	371.634	212.136	353.573	341.684	250.837	200.971	267.81	313.847	287.25	223.268	250.607	227.699	251.76	207.695	225.393	291.642	296.364	235.424	112.223	106.426	106.086	70.4747	88.074	102.274	158.621	123.334	147.673
Utp14b	138.219	142.059	153.443	170.368	123.927	241.403	63.0352	59.8777	166.244	72.4371	47.0197	75.8452	118.113	84.727	59.4268	69.6742	49.1135	77.1216	75.0109	96.5237	73.3079	100.153	67.4474	90.3475	95.8686	98.7879	125.207	32.506	40.0162	31.2019	28.8306	32.2938	48.9612	47.7775	46.3595	68.1568
Scg2	23.3909	27.9971	0	15.3025	9.29455	6.42518	18.8165	9.97962	15.5854	26.2453	22.9631	23.4228	11.6004	11.1483	12.9658	8.70928	17.9684	12.2947	20.2971	17.7108	12.218	11.9448	18.2001	9.51026	19.1737	22.0594	23.8069	15.4791	11.9197	10.6978	18.1526	10.7646	17.4084	23.8888	18.3689	19.6209
Ap1s3	75.4889	89.1758	86.3565	72.4318	89.8474	156.04	72.4435	60.9865	123.817	140.675	77.6373	113.768	84.3665	101.449	78.8755	66.4083	67.0819	69.2976	202.971	199.246	221.035	187.442	134.895	206.373	223.021	173.598	220.434	314.225	326.089	248.724	177.254	234.864	250.246	180.599	147.826	123.921
Wdfy1	214.771	219.829	256.928	241.779	186.924	294.64	177.816	239.511	274.476	371.634	258.062	359.149	362.776	358.975	265.8	315.711	312.649	326.37	169.436	204.559	189.934	158.958	149.883	174.038	417.785	367.337	428.525	251.535	236.691	216.63	181.526	243.672	227.397	514.086	565.061	497.751
Mrpl44	465.692	527.796	551.682	538.648	587.622	587.445	651.991	639.804	589.647	493.412	627.659	492.994	537.836	568.563	663.419	680.412	740.296	761.156	732.46	711.973	714.197	631.239	663.769	712.318	403.657	552.445	521.107	728.29	727.954	721.21	689.798	529.423	636.495	506.442	459.221	484.326
Serpine2	23.3909	35.2556	5.70952	31.6252	13.4255	14.6861	18.8165	19.9592	18.183	24.1457	33.898	31.2304	16.8733	11.1483	17.2878	25.0392	25.1557	45.8259	14.1197	10.6265	19.9931	18.3767	18.2001	16.1674	15.1372	11.5093	14.1078	16.253	11.9197	10.6978	17.0848	11.7432	20.6725	16.2444	16.6194	12.3921
Cul3	797.418	739.33	801.474	695.753	622.735	1054.65	593.66	411.382	1040.76	968.977	648.435	878.912	872.138	772.577	566.175	643.398	674.412	737.685	1065.16	1260.12	1117.39	1009.8	937.841	1187.83	2329.1	2238.55	2173.48	1014.65	985.079	944.972	1031.49	1250.65	1127.19	2334.41	2176.27	2023.02
Dock10	6071.01	5621.19	6262.63	5468.09	5225.6	7398.13	4241.24	3254.46	6734.62	7300.4	5286.99	5561.24	7237.59	5777.05	4690.39	4649.67	4677.76	5153.73	3843.21	4301.06	4125.24	4793.55	4630.32	5048.05	9135.78	8562.9	8539.63	4533.04	4297.91	4041.98	4808.3	6419.62	6426.97	12737.5	12470.7	11805.6
Irs1	11.6955	14.517	14.2738	10.2017	3.09818	11.9325	7.52659	4.43539	4.32928	1.04981	4.37393	2.23074	9.49123	10.0335	15.1268	7.62062	1.19789	4.47082	2.64744	5.31323	4.4429	6.43183	8.56476	4.75513	5.04572	1.91821	1.76348	0.773953	5.10845	3.56593	8.54239	6.8502	1.08803	0.95555	4.37354	4.13072
Rhbdd1	1141.9	1036.93	1006.3	1046.69	956.306	893.099	1337.85	1279.61	1153.32	1089.71	1113.17	956.988	1050.36	1136.01	1022.14	1197.53	1320.08	1301.01	809.235	915.647	781.951	1024.5	948.547	1004.28	1170.61	1240.12	1178	1208.14	1168.13	1229.36	1110.51	1108.75	1045.59	1482.06	1503.62	1552.12
Col4a3	1.06322	2.07386	1.42738	6.121	3.09818	3.67153	1.88165	1.10885	0.865855	2.09963	0	3.34611	1.05458	3.34449	4.32195	0	5.98945	5.58852	0.882481	6.19877	4.4429	2.7565	5.35297	6.65718	10.0914	7.67285	10.5809	0	0.851408	2.67445	3.20339	2.9358	9.79223	7.6444	8.74707	12.3921
Mff	836.757	1142.69	1040.56	1032.41	1130.84	1158.37	1198.61	978.002	1157.65	858.747	1127.38	951.411	1115.75	1079.15	1217.71	1421.79	1153.57	1174.71	1290.19	1310.6	1362.86	1392.03	1509.54	1426.54	1641.88	1629.52	1579.19	1248.39	1172.39	1251.64	1483.17	1429.74	1452.51	1842.3	2142.16	1872.25
Gm17764	261.553	255.084	356.845	269.324	275.738	210.195	319.88	268.341	200.878	180.568	268.997	269.92	237.281	195.095	237.707	261.278	258.744	247.013	390.057	326.764	363.207	314.241	389.696	339.516	216.966	232.104	207.208	325.06	334.603	336.981	348.102	323.917	348.168	175.821	208.18	180.719
Agfg1	1352.42	1280.61	1373.14	1425.17	1591.43	1732.04	1385.83	1269.63	1626.94	1507.53	1328.58	1275.98	2155.56	1690.08	1673.67	1746.21	2029.23	2048.75	1233.71	1400.92	1433.95	1777.94	1681.9	2115.08	2972.94	2769.9	2725.45	2297.87	2206.85	2071.81	3084.87	3471.1	3724.31	3971.27	3923.94	3919.02
Sphkap	10.6322	12.4431	0.71369	9.1815	6.19637	5.50729	8.46742	9.97962	7.7927	15.7472	8.74786	5.57685	7.38207	8.91863	7.56341	10.8866	14.3747	11.177	7.94233	12.3975	8.88581	5.513	4.28238	3.8041	18.1646	5.75463	8.81738	5.41767	4.25704	7.13186	9.61018	5.8716	14.1443	10.5111	13.9953	5.1634
Pid1	388.077	425.14	362.554	1200.74	1336.35	1740.3	591.778	523.375	727.318	1229.33	1058.49	1379.71	2755.62	1916.39	1902.74	1265.02	1503.35	1884.45	6375.05	6747.8	6553.28	8407.33	7635.48	9278.21	8287.09	8179.25	8089.06	4982.71	4612.08	4514.47	4113.16	4670.86	4636.08	7630.07	7191.84	6198.14
Dner	17.0116	16.5908	0	18.363	6.19637	6.42518	8.46742	9.97962	14.7195	17.8468	13.1218	10.0383	6.32748	3.34449	9.72438	9.79794	10.781	12.2947	23.827	22.1385	38.8754	24.8085	17.1295	28.5308	20.1829	22.0594	19.3982	11.6093	17.8796	8.91483	12.8136	9.78601	17.4084	19.111	21.8677	13.4248
Trip12	3510.76	3006.05	2816.93	2979.91	2721.24	3364.96	2619.25	2559.22	4047.01	4960.37	3904.83	3823.49	4513.61	3797.11	3236.06	3317.15	3150.45	3447	4926.01	5503.62	5175.98	5207.95	4235.27	5382.81	8803.77	8722.11	8730.09	4579.48	4394.97	4458.31	4464.46	5360.77	5259.52	9579.39	9275.4	9033.88
Fbxo36	18.0748	24.8863	12.8464	26.5243	17.5564	16.5219	33.8697	42.1362	22.5122	69.2877	72.1698	36.8072	41.1287	39.019	46.4609	28.3052	13.1768	14.5302	84.7182	76.1563	69.9757	62.4807	63.1651	69.4249	35.32	24.9367	30.8608	47.9851	62.1528	47.2486	60.8645	41.1012	38.0809	43.9553	30.6148	23.7516
Slc16a14	7.44256	10.3693	9.27797	3.0605	1.03273	4.58941	5.64495	1.10885	10.3903	7.34869	4.37393	6.69222	2.10916	5.57415	1.08049	2.17732	0	1.1177	27.3569	26.5661	23.3252	16.539	4.28238	15.2164	8.07315	6.71374	7.0539	1.54791	1.70282	5.3489	2.1356	2.9358	0	8.59995	1.74941	9.29411
A530032D15Rik	10.6322	7.2585	4.28214	5.10083	7.2291	4.58941	8.46742	3.32654	14.7195	90.2839	77.6373	66.9222	60.1111	86.9567	82.117	33.7485	33.5409	31.2957	14.1197	15.9397	16.6609	11.9448	14.9883	15.2164	12.1097	9.59106	15.8713	69.6558	74.0725	74.8846	66.2035	67.5234	70.7217	90.7773	91.8443	86.745
A530040E14Rik	10.6322	4.14771	9.27797	11.2218	5.16364	10.0967	13.1715	16.6327	11.2561	262.453	265.716	273.266	210.916	251.951	297.134	79.4722	125.779	127.418	46.7715	69.9575	64.4221	81.7762	74.9416	57.0616	52.4755	42.2006	59.0764	498.426	469.126	472.486	497.594	503.001	552.717	783.551	783.738	714.614
Gm38510	0	1.03693	0	0	0	0	0.940824	1.10885	1.73171	37.7933	33.898	22.3074	26.3645	27.8707	37.817	21.7732	27.5515	31.2957	4.41241	15.0542	8.88581	11.026	5.35297	6.65718	18.1646	10.5502	22.9252	31.7321	30.6507	48.1401	26.695	27.4008	34.8168	98.4217	112.837	76.4183
LOC118567331	5.31612	3.11078	4.99583	3.0605	2.06546	2.75365	3.7633	2.21769	2.59757	35.6936	30.6175	24.5382	23.2008	23.4114	35.6561	15.2412	13.1768	12.2947	7.94233	5.31323	2.22145	9.18833	7.49416	9.51026	2.01829	5.75463	7.93564	17.027	18.731	26.7445	13.8814	16.6362	18.4964	22.9332	26.2412	18.5882
Gm7609	0	4.14771	0.71369	2.04033	1.03273	5.50729	5.64495	2.21769	1.73171	139.625	132.311	137.191	85.421	110.368	156.671	134.994	130.57	129.654	29.1219	28.3372	34.4325	45.0228	32.1178	29.4818	51.4663	74.8102	80.2381	102.936	102.169	99.8461	105.712	91.0098	117.507	351.642	387.495	339.751
C130026I21Rik	27.6438	38.3663	19.2696	26.5243	27.8837	24.7828	46.1004	35.4831	31.1708	230.959	242.753	213.036	199.316	222.966	267.961	129.551	100.623	86.0632	41.4766	63.7588	74.4187	66.156	64.2357	73.229	40.3657	45.078	44.0869	205.871	199.23	172.948	193.271	178.105	198.021	188.243	208.18	170.392
LOC118567760	0	2.07386	0.71369	3.0605	1.03273	2.75365	3.7633	4.43539	3.46342	12.5978	22.9631	14.4998	20.037	23.4114	20.5292	16.3299	17.9684	10.0593	5.29489	4.42769	2.22145	6.43183	7.49416	13.3144	1.00914	6.71374	4.40869	13.1572	15.3253	21.3956	23.4916	14.679	19.5845	21.9777	20.1183	3.09804
Gm2619	4.25289	0	0.71369	3.0605	0	3.67153	11.2899	4.43539	9.52441	86.0847	82.0112	83.6528	72.7661	83.6122	79.956	69.6742	56.3009	78.2393	53.8314	43.3914	66.6436	47.7793	43.8944	38.9921	65.5943	63.301	64.3669	90.5525	74.0725	82.0164	72.6103	63.609	91.3941	107.022	123.334	139.412
Gm7592	1.06322	2.07386	0	1.02017	3.09818	0.917882	7.52659	4.43539	2.59757	111.28	92.946	93.6911	65.384	107.024	87.5194	65.3196	89.8418	93.8871	30.8869	23.024	31.1003	33.9968	23.5531	29.4818	73.6675	65.2192	85.5286	104.484	116.643	90.9313	95.034	80.2452	99.0103	321.065	355.131	270.562
Gm2427	1.06322	6.22157	4.99583	1.02017	6.19637	8.26094	3.7633	5.54423	3.46342	34.6438	30.6175	30.115	22.1462	24.5262	41.0585	13.0639	10.781	10.0593	7.05985	7.08431	2.22145	9.18833	7.49416	9.51026	1.00914	7.67285	7.93564	17.027	17.0282	14.2637	17.0848	26.4222	23.9366	29.6221	17.4941	21.6863
Sp110	284.944	330.78	221.244	330.534	331.506	255.171	528.743	668.634	433.793	2958.37	3389.8	3342.77	2675.47	2997.78	3474.85	1922.57	1980.11	1770.44	921.311	835.948	818.605	837.976	976.382	1009.04	822.452	877.582	992.837	2951.86	2771.33	3145.15	3320.85	2711.7	3050.82	2673.63	2845.42	2718.01
Sp140	286.007	268.564	193.41	226.477	243.724	190.92	301.064	319.348	300.452	2049.23	2212.11	1930.71	1532.31	1784.84	2065.89	906.854	722.328	772.333	413.001	436.57	440.958	509.034	511.744	485.974	323.935	380.765	363.276	1398.53	1543.6	1540.48	1485.31	1536.4	1517.8	1633.03	1618.21	1493.25
Sp100	92.5004	91.2497	39.2529	144.864	143.549	145.025	838.274	864.9	1090.98	6018.58	6383.75	6145.69	5291.89	5511.72	5618.53	4421.05	4436.99	4622.82	4558.9	4471.97	4508.44	3642.26	3690.34	3775.57	4832.79	5355.65	5390.06	6183.88	5696.77	5833.87	5185.23	4949.76	5116.98	7727.53	7553.97	6987.11
A630001G21Rik	211.581	282.044	276.912	255.042	266.444	304.737	246.496	192.939	284	438.822	357.569	479.609	478.78	452.621	415.987	277.608	279.108	302.898	432.416	420.631	427.63	424.501	478.556	476.464	540.901	395.152	404.718	530.932	450.395	442.176	575.543	572.481	645.199	562.819	490.711	448.183
Cab39	1699.03	1631.09	1707.15	1290.51	1343.58	1903.69	1398.06	1137.68	2283.26	1839.27	1385.44	1731.06	1623	1360.09	1209.06	1603.6	1504.55	1574.84	2762.17	3239.3	2938.98	2508.42	2374.58	3001.44	4718.76	4270.9	4007.5	2504.51	2440.14	2413.24	2354.49	2687.24	2696.13	4056.31	3685.14	3160
Itm2c	5716.95	5872.12	5197.09	5595.61	5910.3	4110.28	6096.54	7218.59	4876.5	12721.6	18350.8	12501.1	12701.4	15025.7	17341.8	10778.8	9084.8	7914.46	5854.38	5741.83	6208.96	7231.22	7854.95	7370.45	3123.3	3546.77	3403.51	8392.74	10162.4	9293.71	9838.69	8794.68	8671.56	4234.04	4682.31	4812.28
Gpr55	388.077	411.66	447.483	395.824	343.898	363.481	527.802	424.688	550.684	815.705	755.596	866.643	813.082	716.835	762.824	284.14	307.858	325.252	6.17737	7.96984	12.218	18.3767	27.8355	31.3839	48.4389	68.0965	65.2486	16.253	22.988	26.7445	88.6272	64.5876	58.7534	494.975	530.073	523.568
Psmd1	4408.12	4332.29	3883.19	4885.58	5326.81	4906.08	5178.3	5015.31	4927.58	3240.77	3582.25	3005.92	4335.38	3958.76	3790.35	5416.08	5141.35	5211.85	3576.7	3456.26	3554.32	4608.87	4576.79	4493.6	4715.73	5225.21	4924.51	3661.57	3595.5	3743.34	4361.96	4386.09	4651.31	4991.79	4988.46	5104.53
Htr2b	2.12645	6.22157	0.71369	2.04033	1.03273	5.50729	24.4614	31.0477	26.8415	3.14944	2.18696	2.23074	2.10916	3.34449	4.32195	88.1815	104.216	155.361	7.05985	2.65661	2.22145	6.43183	6.42357	2.85308	19.1737	23.0185	17.6348	3.09581	6.81127	2.67445	8.54239	9.78601	2.17605	21.9777	18.3689	30.9804
LOC118567764	4.25289	3.11078	0.71369	3.0605	14.4582	2.75365	2.82247	4.43539	7.7927	2.09963	1.09348	3.34611	8.43665	2.22966	0	1.08866	3.59367	14.5302	0.882481	0.885538	1.11073	0.918833	5.35297	0.951026	12.1097	7.67285	10.5809	2.32186	1.70282	2.67445	1.0678	1.9572	4.3521	21.9777	21.8677	17.5555
Armc9	127.587	114.062	145.593	124.46	118.764	101.885	164.644	195.157	163.647	175.319	168.396	162.844	75.9298	94.7605	137.222	84.9155	147.341	115.123	136.785	126.632	135.509	110.26	83.5064	101.76	181.646	156.334	162.24	103.71	106.426	114.11	84.3561	74.3736	64.1935	99.3772	97.9672	131.15
Gm28626	29.7703	18.6647	32.8297	28.5647	29.9491	25.7007	18.8165	16.6327	23.3781	43.0423	26.2436	25.6535	17.9279	18.9521	12.9658	18.5072	7.18734	17.8833	0.882481	0	0	0	0	0	0	0	0	0	0	0.891483	0	0	0	0	0	0
B3gnt7	4033.87	3347.2	3258.71	3345.12	3159.12	2724.27	3927.94	5221.56	3242.63	3164.14	3049.72	2796.23	1725.29	2323.3	2091.82	2414.65	2353.85	2279	28.2394	40.7348	11.1073	19.2955	20.3413	16.1674	15.1372	17.2639	5.29043	12.3832	11.9197	8.02335	10.678	14.679	28.2887	13.3777	5.24824	8.26143
Ncl	2647.43	2430.56	3366.47	2458.6	2565.3	4350.76	1512.85	1296.24	3184.61	2340.03	1615.07	2527.43	2256.8	1849.5	1634.78	1933.46	1821.99	2102.4	4436.23	4420.61	4416.25	3810.4	3831.66	3625.31	7479.77	7131.91	6676.52	3192.56	2870.95	2745.77	2770.94	2984.73	3172.68	5249.79	4921.1	5116.92
C130036L24Rik	1.06322	7.2585	4.28214	2.04033	14.4582	5.50729	10.3491	3.32654	3.46342	4.19925	2.18696	2.23074	0	1.11483	1.08049	2.17732	3.59367	4.47082	3.52993	6.19877	4.4429	1.83767	8.56476	7.60821	13.1189	4.79553	4.40869	1.54791	0.851408	4.45742	5.33899	3.9144	3.26408	7.6444	5.24824	7.22875
Ptma	10416.4	10467.8	10862.4	10030.3	10166.2	9288.97	9205.97	8064.64	10002.4	6228.54	6873.63	6865.11	6033.26	5798.23	6166.34	6978.31	6474.6	6605.63	9548.45	8753.55	8517.05	8037.04	8237.15	7815.53	5881.29	5564.73	5743.64	8254.98	8580.49	8460.17	7631.55	7417.79	7892.54	5595.7	4995.45	4960.99
Pde6d	390.203	465.581	513.143	413.167	426.517	454.352	508.986	521.158	426.001	344.339	403.495	445.033	508.308	471.573	567.256	774.037	637.278	648.268	957.492	756.25	875.252	962.937	982.806	1017.6	584.294	553.404	611.926	748.412	838.637	878.111	1137.21	1088.2	1127.19	674.618	642.91	648.522
Cops7b	428.479	512.242	585.226	512.123	452.335	457.105	492.992	512.287	395.696	362.185	445.047	420.495	449.251	463.769	423.551	526.911	481.552	468.318	427.121	444.54	463.173	547.625	488.191	463.15	352.191	419.129	390.61	494.556	513.399	440.393	512.543	458.964	458.059	396.553	397.117	408.941
Dis3l2	488.02	483.208	525.276	476.418	522.56	518.603	676.453	716.315	629.477	456.669	509.563	490.763	460.852	498.329	542.404	495.34	476.76	514.144	540.079	503.871	536.481	584.378	572.768	573.469	426.868	480.512	405.599	403.229	401.865	447.525	391.882	365.018	398.217	321.065	301.774	319.098
Eif4e2	1753.26	1646.64	1870.58	1986.26	1866.14	1530.11	1757.46	1912.76	1434.72	1970.5	2197.9	2029.97	2032.18	2258.64	2333.85	2149.01	1987.3	1777.15	1945.87	1844.58	1994.86	2053.59	2318.91	2162.63	1543.99	1677.48	1650.61	1846.65	1867.14	1937.19	2213.55	2175.43	2313.14	1794.52	1809.77	1901.16
Gigyf2	1368.37	1241.2	1338.17	1210.94	1139.1	1277.69	1020.79	894.839	1325.62	1221.98	1014.75	1101.99	1210.66	1016.72	881.677	799.076	892.428	994.756	1273.42	1378.78	1268.45	1088.82	992.441	1108.9	1936.55	1806.96	1826.96	1119.91	986.782	969.934	871.323	1019.7	994.455	1805.03	1644.45	1746.26
Ngef	26.5806	45.6248	0	39.7865	11.36	18.3576	21.639	19.9592	23.3781	40.9427	43.7393	30.115	18.9825	21.1818	12.9658	13.0639	29.9473	27.9426	20.2971	31.8794	18.8823	13.7825	31.0472	19.0205	34.3109	42.2006	35.2695	26.3144	16.1768	9.80631	23.4916	11.7432	35.9048	29.6221	25.3665	41.3072
Inpp5d	6628.13	5892.86	5890.08	5590.51	5470.36	4568.3	6363.74	7250.75	5245.35	8581.17	9207.12	7396.02	7125.8	8158.32	7959.95	5594.62	5999.04	5730.47	7172.81	7242.82	7197.51	5276.86	4818.75	5046.14	4155.65	3861.36	3825.86	10849.3	11600.4	11233.6	7172.4	7292.53	6511.83	4213.02	4141.74	4000.6
Atg16l1	895.234	977.823	1201.14	1215.02	1177.31	1090.44	1031.14	1072.25	919.538	1120.15	1043.18	1113.14	1292.92	1318.84	1192.86	1306.39	1291.33	1448.54	859.537	872.255	786.394	974.882	1013.85	929.152	852.726	845.931	820.016	1018.52	1143.44	978.848	1202.34	1174.32	1315.42	1054.93	1113.5	1139.05
LOC118567766	12.7587	0	4.99583	5.10083	0	7.34306	0.940824	1.10885	0.865855	1.04981	0	3.34611	0	3.34449	4.32195	0	1.19789	0	0	2.65661	2.22145	1.83767	2.14119	0.951026	11.1006	3.83642	4.40869	3.86976	0.851408	2.67445	3.20339	1.9572	1.08803	7.6444	1.74941	16.5229
Sag	1.06322	5.18464	4.28214	1.02017	3.09818	0.917882	3.7633	3.32654	9.52441	5.24906	4.37393	4.46148	4.21832	5.57415	3.24146	3.26598	3.59367	3.35311	6.17737	7.08431	9.99654	7.35067	5.35297	5.70616	8.07315	5.75463	8.81738	6.96558	10.2169	8.02335	0	0	3.26408	7.6444	12.2459	3.09804
Dgkd	2366.74	2197.25	2410.84	2085.22	1938.43	1810.98	1979.49	1940.48	1710.93	1660.8	1541.81	1526.94	2056.43	1859.54	1810.9	1235.63	1235.03	1303.24	6537.42	6806.25	6749.88	5984.36	5273.75	5980.05	3199.99	3034.61	2993.5	3052.47	2830.08	3038.17	2792.29	2669.62	2651.52	2237.9	2135.16	1978.61
Usp40	266.869	230.198	259.783	229.537	229.266	282.708	303.886	269.45	348.074	524.906	417.71	505.263	448.197	408.028	330.629	209.023	279.108	347.606	256.802	324.993	315.446	309.647	247.307	242.512	578.239	537.099	575.775	320.416	319.278	320.042	306.458	378.718	360.136	569.508	628.914	506.013
Ugt1a7c	641.124	787.028	637.325	682.491	652.684	572.759	922.949	778.41	800.916	902.839	1191.9	822.028	898.503	889.634	921.655	472.478	534.259	539.851	1394.32	1475.31	1517.25	1789.89	1715.09	1815.51	1171.62	1220.94	1242.37	630.772	710.074	732.799	609.713	557.802	528.78	565.686	481.089	469.869
Ugt1a6b	3.18967	4.14771	4.28214	2.04033	3.09818	0.917882	4.70412	5.54423	11.2561	0	1.09348	1.11537	2.10916	2.22966	0	7.62062	2.39578	3.35311	6.17737	3.54215	1.11073	5.513	9.63535	6.65718	35.32	35.4869	29.0973	0.773953	0	0	1.0678	1.9572	2.17605	7.6444	6.99766	3.09804
Ugt1a6a	12.7587	9.33235	9.99166	2.04033	4.13091	17.4398	25.4023	12.1973	20.7805	4.19925	1.09348	2.23074	3.16374	5.57415	3.24146	7.62062	5.98945	7.82393	15.0022	11.512	7.77508	12.8637	6.42357	19.0205	68.6218	70.0147	61.7216	1.54791	3.40563	6.24038	5.33899	2.9358	7.61618	29.6221	18.3689	19.6209
Hjurp	1122.76	1085.66	1171.88	977.319	1019.3	1024.36	1128.99	1254.11	1261.55	976.326	746.849	816.451	735.043	785.955	933.54	633.6	819.357	757.803	1231.94	1317.68	1235.13	905.051	685.18	726.584	749.794	789.344	816.489	1194.98	1122.16	1245.4	773.086	864.104	900.885	935.483	865.96	759.019
Glrp1	12.7587	19.7016	24.2655	35.7058	19.6218	19.2755	31.988	38.8096	46.7562	89.2341	54.6741	62.4608	41.1287	46.8228	70.2316	34.8371	58.6966	60.356	2.64744	1.77108	2.22145	0.918833	3.21178	3.8041	17.1554	28.7732	26.4521	1.54791	2.55422	2.67445	0	0	4.3521	49.6886	59.4801	68.1568
Arl4c	119.081	130.653	196.978	80.5931	80.5528	59.6623	115.721	100.905	78.7928	760.065	651.716	663.646	311.101	383.501	423.551	332.041	341.399	373.313	2349.17	2303.29	2271.43	1353.44	1533.09	1588.21	1149.41	999.388	891.437	1275.47	1215.81	1254.32	1014.41	1019.7	1080.41	901.084	830.097	960.392
Sh3bp4	75.4889	85.0281	92.066	154.045	133.222	158.794	133.597	148.585	108.232	136.476	179.331	115.999	426.051	344.482	391.136	342.928	347.388	318.546	10.5898	12.3975	7.77508	6.43183	7.49416	5.70616	8.07315	4.79553	5.29043	6.96558	3.40563	7.13186	11.7458	6.8502	5.44013	7.6444	6.12295	4.13072
Agap1	2945.13	2588.17	2784.1	4979.43	4779.47	4370.04	3562.9	3968.56	3116.21	2573.09	2430.81	1990.94	4770.92	3595.32	3192.84	4839.09	5584.57	6074.72	596.557	614.564	580.91	570.596	423.955	527.819	830.525	753.857	701.863	216.707	245.206	223.762	172.983	208.442	205.637	387.953	360.379	449.215
Gm41914	113.765	89.1758	98.4892	146.904	179.695	142.272	128.893	156.347	116.025	114.43	120.283	68.0376	214.08	144.928	153.429	250.392	310.254	302.898	23.827	8.85538	15.5502	25.7273	14.9883	6.65718	28.256	12.4684	22.9252	5.41767	3.40563	3.56593	1.0678	0.978601	1.08803	22.9332	12.2459	10.3268
Ackr3	18.0748	13.4801	0.71369	26.5243	10.3273	20.1934	15.0532	24.3946	4.32928	4.19925	12.0283	11.1537	20.037	21.1818	15.1268	14.1526	5.98945	5.58852	13.2372	8.85538	12.218	8.2695	16.0589	22.8246	5.04572	3.83642	9.69912	7.73953	12.7711	8.91483	12.8136	20.5506	5.44013	3.8222	8.74707	10.3268
Cops8	1050.46	1134.4	1238.97	1323.16	1442.72	1235.47	1264.47	1332.83	1084.05	897.59	1103.32	881.143	1145.27	1205.13	1368.98	1615.57	1472.21	1489.9	1181.64	1083.9	1094.07	1490.35	1464.57	1395.15	1101.98	1113.52	1162.13	1261.54	1272.86	1306.91	1524.82	1479.64	1550.44	1196.35	1235.96	1172.09
Col6a3	234.972	203.238	216.248	193.832	174.531	146.861	381.034	523.375	395.696	444.071	380.532	366.957	377.54	420.291	420.309	444.173	597.747	566.676	15.8847	13.2831	18.8823	22.9708	23.5531	40.8941	27.2469	32.6096	50.2591	75.8474	80.8838	90.9313	74.7459	105.689	52.2252	237.932	245.793	258.17
Mlph	2038.2	1847.81	1660.04	1375.18	1335.32	1045.47	1796.97	2197.73	1528.23	540.654	487.693	401.533	211.971	343.367	338.192	642.309	685.193	619.208	114.723	118.662	142.173	34.9157	48.1767	40.8941	60.5486	59.4646	37.9147	40.2455	33.2049	43.6827	9.61018	12.7218	11.9683	19.111	10.4965	11.3595
Lrrfip1	4101.92	3451.93	4341.37	3048.26	2677.86	4046.03	1996.43	1661.05	3535.29	4289.54	3404.01	4135.79	3294.51	2759.2	2272.26	2306.87	2057.98	2232.05	3062.21	3237.53	3016.73	2279.63	2097.29	2556.36	2871.01	2674.95	2516.48	2711.16	2599.35	2287.55	2137.73	2678.43	2281.59	2349.7	2248	2042.64
Rbm44	8.50579	6.22157	13.5601	3.0605	10.3273	11.9325	9.40824	2.21769	12.122	4.19925	0	7.8076	2.10916	10.0335	1.08049	0	4.79156	0	0	0	0	0	0	0	0	0	0	3.09581	0	0	1.0678	0	0	0	0	0
Ramp1	3298.12	3407.35	3645.53	2509.61	2725.37	1992.72	2329.48	2489.36	1837.34	1976.8	2809.16	2164.93	1697.88	2079.16	2318.72	878.549	686.391	589.03	719.222	623.419	625.339	398.774	579.192	401.333	72.6583	57.5463	40.5599	352.149	387.391	383.338	292.577	258.351	195.845	17.1999	33.2389	32.0131
Ube2f	412.531	481.135	376.828	762.064	847.87	782.954	581.429	471.26	535.098	549.052	592.667	564.378	1133.67	918.619	1049.15	921.006	861.283	870.691	577.143	564.973	575.356	1014.39	1138.04	1086.07	802.269	818.117	853.522	567.307	611.311	592.836	1235.44	1171.38	1225.12	1131.37	1125.75	997.568
Scly	477.387	444.842	453.907	501.922	545.281	427.733	632.234	791.716	554.147	446.17	611.257	542.07	585.292	670.012	721.765	647.753	565.404	519.732	1794.08	1646.22	1747.17	2007.65	2103.72	1868.77	1963.79	2371.87	2296.05	2089.67	2383.94	2488.13	2530.68	2023.75	2029.17	2070.68	2360.83	2473.27
Ilkap	567.761	560.978	648.03	636.584	651.652	592.952	612.477	668.634	552.416	415.726	450.515	499.686	512.526	494.984	569.416	606.384	596.549	649.386	615.972	551.69	602.014	552.219	708.734	583.93	530.81	531.345	514.053	583.56	517.656	535.781	556.323	604.775	570.125	528.419	540.569	520.47
Hes6	558.192	598.307	699.416	608.019	666.11	555.319	693.387	841.614	597.44	556.401	712.951	775.183	561.037	682.276	759.582	695.654	828.94	710.86	599.205	557.004	524.263	517.303	554.568	578.224	356.228	355.828	360.631	517	573.849	550.045	595.831	475.6	433.034	300.998	288.653	297.412
Per2	26.5806	39.4033	29.2613	40.8066	30.9818	44.9762	51.7453	78.7281	83.1221	68.2378	37.1784	41.2687	145.532	114.827	99.4048	204.668	309.056	336.429	50.3014	57.56	67.7543	56.9677	65.3063	84.6413	118.07	93.9924	113.744	70.4297	68.1127	63.2953	53.3899	71.4378	94.6582	160.532	167.944	199.307
Traf3ip1	96.7533	89.1758	102.771	99.9763	85.7164	76.1842	95.0233	96.4696	100.439	99.7322	84.1981	97.0373	87.5302	61.3156	76.7146	82.7382	124.581	127.418	103.25	148.77	115.516	84.5327	48.1767	72.278	126.143	149.62	134.906	92.8743	98.7634	86.4739	100.373	85.1382	109.891	136.644	139.078	162.131
Asb1	246.668	164.872	211.966	196.892	244.757	256.089	240.851	253.926	243.305	123.878	121.377	134.96	187.715	146.043	153.429	160.033	213.225	249.248	179.144	193.047	181.048	202.143	168.083	201.617	474.297	500.653	447.923	197.358	202.635	183.646	194.339	176.148	191.493	432.864	442.602	458.51
Hdac4	914.372	825.395	924.228	832.456	882.983	895.853	1109.23	1237.47	1283.2	833.551	710.764	755.106	1012.4	952.064	741.214	640.132	812.17	852.808	274.452	324.993	315.446	355.589	236.601	285.308	412.74	374.051	355.34	375.367	369.511	349.461	266.95	390.462	379.721	386.998	305.273	414.104
Ndufa10	2613.4	2664.91	1866.3	2721.8	3082.69	2229.54	3116.01	3288.84	2486.74	1869.72	2438.47	2027.74	2011.09	2337.8	2495.92	2654.15	2321.51	2157.17	1580.52	1517.81	1556.13	1818.37	1929.21	1781.27	1242.26	1419.48	1392.26	1649.29	1927.59	1785.64	1981.83	1630.35	1720.17	1125.64	1262.2	1296.01
Cops9	234.972	397.143	623.765	316.252	437.877	317.587	506.163	329.327	422.537	259.304	438.486	486.302	420.778	390.19	487.299	658.639	549.832	572.264	688.336	605.708	480.944	578.865	748.345	636.236	357.237	386.52	462.912	876.889	827.569	854.041	925.781	607.711	919.382	390.82	402.365	451.281
Gpc1	20.2012	39.4033	2.85476	48.968	18.5891	11.0146	27.2839	32.1565	21.6464	22.0461	22.9631	18.9613	25.3099	30.1004	27.0122	541.064	518.687	602.442	671.568	813.81	755.294	1528.02	1188.36	1231.58	1522.8	1543.2	1552.74	366.08	426.556	445.742	447.407	426.67	397.129	691.818	760.121	913.921
Ankmy1	2.12645	1.03693	0.71369	2.04033	3.09818	2.75365	6.58577	4.43539	0.865855	14.6974	12.0283	8.92297	14.7641	7.80381	15.1268	8.70928	7.18734	6.70622	3.52993	3.54215	7.77508	8.2695	3.21178	3.8041	3.02743	4.79553	1.76348	10.0614	12.7711	13.3722	0	3.9144	4.3521	16.2444	13.9953	12.3921
Dusp28	130.776	170.056	162.008	127.521	130.124	122.078	191.928	171.871	151.525	675.03	873.692	750.645	510.417	667.783	747.697	623.802	588.164	533.145	144.727	105.379	119.958	132.312	98.4947	103.662	86.7863	138.111	128.734	371.497	351.632	384.229	338.492	273.03	350.344	419.486	427.732	403.778
5033417F24Rik	5.31612	2.07386	1.42738	6.121	5.16364	5.50729	5.64495	1.10885	3.46342	14.6974	5.46741	13.3844	10.5458	12.2631	10.8049	4.35464	4.79156	7.82393	4.41241	1.77108	1.11073	0	0	2.85308	8.07315	4.79553	0.881738	4.64372	0.851408	6.24038	2.1356	2.9358	2.17605	8.59995	13.1206	5.1634
Rnpepl1	2969.58	2421.23	2436.54	2346.38	2443.43	1793.54	2673.82	4040.64	2349.93	3525.27	4182.57	3138.65	3155.31	3838.36	3930.81	3099.41	3136.08	2808.79	1607	1632.93	1540.58	1805.51	1690.47	1811.7	1545	1545.12	1439.88	1951.91	2221.32	2012.08	2098.22	2061.91	1773.48	1411.35	1522.87	1535.59
9430060I03Rik	14.8851	4.14771	6.42321	8.16133	7.2291	3.67153	9.40824	23.2858	9.52441	1.04981	4.37393	5.57685	7.38207	17.8373	5.40243	6.53196	4.79156	12.2947	1.76496	3.54215	4.4429	12.8637	10.7059	9.51026	1.00914	3.83642	0.881738	1.54791	5.95986	2.67445	12.8136	7.8288	7.61618	1.9111	0	1.03268
Capn10	295.576	242.641	299.036	266.263	264.378	279.036	285.07	263.905	228.586	254.055	322.577	275.497	312.156	338.908	323.066	330.953	271.921	338.664	213.561	181.535	189.934	165.39	186.283	146.458	160.454	174.557	212.499	261.596	293.736	279.034	268.017	286.73	295.943	285.709	277.282	291.215
Gpr35	75.4889	77.7696	72.0827	64.2705	80.5528	67.9233	130.775	159.674	151.525	774.762	749.035	708.26	440.815	560.759	608.314	350.548	450.407	405.727	52.9489	61.9877	62.2007	39.5098	47.1062	54.2085	27.2469	30.6914	45.8504	178.783	212.852	209.499	137.746	153.64	143.619	103.199	94.4684	97.0718
Kif1a	136.093	163.835	29.2613	155.065	92.9455	99.1313	178.757	228.422	142	181.618	182.612	169.536	198.261	167.224	177.2	288.495	362.961	337.547	69.716	65.5298	54.4256	51.4547	56.7415	43.7472	98.8961	140.029	101.4	86.6827	70.6669	75.7761	139.882	107.646	156.676	208.31	194.185	262.3
Sned1	34.0231	22.8124	25.6928	27.5445	16.5237	26.6186	22.5798	17.7415	23.3781	33.594	17.4957	40.1533	50.6199	26.7559	33.4951	25.0392	17.9684	25.7072	5.29489	3.54215	8.88581	12.8637	10.7059	6.65718	22.2012	7.67285	9.69912	3.09581	6.81127	13.3722	3.20339	11.7432	4.3521	12.4222	12.2459	17.5555
Mterf4	196.696	220.866	189.128	198.932	210.677	186.33	208.863	268.341	213.866	209.963	249.314	223.074	186.661	241.918	251.753	256.924	231.193	222.423	223.268	193.047	206.595	154.364	185.213	209.226	178.618	177.435	181.638	195.81	173.687	192.56	155.899	161.469	153.412	168.177	188.062	160.065
Pask	234.972	184.573	221.244	174.448	142.516	146.861	182.52	167.436	172.305	62.9888	45.9263	21.192	43.2378	49.0525	42.139	56.6103	65.884	71.533	113.84	116.006	108.851	77.182	57.8121	56.1105	52.4755	70.0147	74.066	169.496	189.864	190.777	95.034	78.288	112.067	71.6663	66.4777	62.9934
Ppp1r7	841.01	763.179	830.021	903.867	817.921	816.915	686.802	576.6	895.294	712.823	879.16	795.259	837.337	711.261	800.641	662.994	719.932	726.508	970.73	828.864	947.449	702.908	670.192	701.857	842.635	808.526	739.778	948.092	882.91	928.034	859.578	973.708	836.692	877.195	785.487	794.13
Ano7	2.12645	3.11078	0.71369	0	1.03273	0.917882	0.940824	2.21769	1.73171	17.8468	24.0566	8.92297	12.655	8.91863	6.48292	7.62062	2.39578	1.1177	10.5898	7.08431	12.218	12.8637	13.9177	12.3633	11.1006	12.4684	9.69912	30.9581	17.0282	14.2637	24.5594	12.7218	11.9683	16.2444	12.2459	13.4248
Hdlbp	10301.6	9128.08	7347.44	9788.49	9900.77	8059.01	11418.8	12659.7	9714.89	9333.89	10394.6	7602.37	9174.85	9804.92	9837.83	9288.45	9429.79	8556.02	4876.59	4935.1	5061.58	5448.68	5223.43	5384.71	5536.16	5829.44	5965.84	6321.65	6673.34	6763.68	6967.38	6741.58	6928.55	5503.97	5683.85	5571.3
Gm17415	22.3277	29.034	49.9583	21.4235	32.0146	13.7682	21.639	29.9389	14.7195	18.8966	29.524	13.3844	17.9279	24.5262	18.3683	22.8619	21.562	10.0593	21.1796	17.7108	21.1038	26.6462	35.3296	14.2654	3.02743	24.9367	14.1078	14.7051	13.6225	11.5893	20.2882	8.8074	11.9683	14.3333	7.87236	9.29411
Septin2	2614.47	3659.32	3703.34	2866.67	3513.34	4980.43	2563.75	1972.64	4709.39	3602.96	3457.59	3725.34	4261.56	3898.56	3339.78	2998.17	2686.87	2846.79	4406.23	4918.28	4810.55	4468.29	4346.61	4872.11	5220.3	4828.14	5081.46	5012.89	4763.63	4630.36	5566.43	6483.23	5505.41	5489.63	5284.11	4853.59
Farp2	96.7533	81.9173	87.7838	92.8351	82.6183	81.6915	78.0884	92.0342	79.6587	64.0386	52.4872	82.5374	65.384	49.0525	64.8292	69.6742	57.4987	74.8862	92.6606	89.4394	97.7439	61.5618	50.3179	56.1105	100.914	97.8288	111.099	130.024	109.832	122.133	105.712	78.288	100.098	85.9995	93.5937	118.758
Stk25	1213.14	1317.94	1273.22	1233.38	1209.32	1030.78	1510.96	1693.21	1239.04	1480.24	1612.89	1428.79	1448.99	1527.32	1604.52	1351.03	1263.77	1203.77	1315.78	1178.65	1270.67	1274.42	1433.53	1385.64	892.083	895.805	897.609	1191.11	1325.64	1289.08	1296.31	1357.32	1256.67	927.839	970.05	942.836
Bok	189.254	193.906	182.705	157.106	144.582	130.339	310.472	371.464	262.354	14.6974	26.2436	18.9613	17.9279	15.6076	9.72438	25.0392	33.5409	35.7665	21.1796	12.3975	15.5502	10.1072	6.42357	5.70616	3.02743	12.4684	8.81738	5.41767	6.81127	7.13186	18.1526	6.8502	10.8803	11.4666	7.87236	6.19607
Thap4	1373.68	1102.25	972.045	1130.34	1183.51	917.882	1513.79	1965.98	1087.51	678.179	881.347	714.953	831.01	953.179	984.323	1464.25	1224.24	1075.23	581.555	495.016	524.263	652.372	699.098	627.677	404.667	412.415	419.707	445.023	524.467	511.711	543.509	500.065	550.541	418.531	462.72	504.98
Atg4b	793.165	709.259	717.972	706.975	708.452	638.846	955.877	905.927	767.148	637.236	841.981	716.068	730.824	818.285	855.745	1100.64	1019.4	932.165	615.972	635.816	673.1	695.557	690.533	655.257	472.279	501.612	553.731	607.553	630.042	684.659	731.442	658.598	682.192	540.841	612.295	612.379
Dtymk	681.526	872.056	1232.54	810.012	953.208	900.443	687.743	694.138	677.965	343.289	401.308	350.226	318.483	348.942	377.09	576.99	531.863	485.083	786.291	642.901	648.664	720.365	705.522	656.208	365.31	335.687	368.566	639.285	679.424	598.185	567.001	403.183	560.333	244.621	253.665	237.516
Ing5	332.789	405.439	558.819	506.002	493.644	570.005	485.465	358.157	471.891	361.136	311.642	363.611	591.62	454.85	426.792	499.695	467.177	544.322	539.196	560.546	520.931	476.875	415.391	424.158	575.212	586.014	559.022	562.664	540.644	550.045	400.424	461.899	446.09	544.664	486.337	553.516
D2hgdh	414.657	445.879	390.388	435.611	370.749	353.385	445.951	528.92	416.476	488.163	496.441	411.572	316.374	401.339	412.746	293.938	344.992	345.37	367.995	352.444	359.875	274.731	223.754	206.373	279.533	259.918	212.499	366.854	349.929	375.314	256.272	230.95	235.014	211.177	212.554	206.536
Gm7889	20.2012	14.517	13.5601	18.363	14.4582	5.50729	19.7573	31.0477	13.8537	17.8468	27.3371	12.2691	8.43665	14.4928	23.7707	15.2412	17.9684	14.5302	14.1197	9.74092	13.3287	27.565	9.63535	11.4123	4.03657	22.0594	7.0539	15.4791	20.4338	15.1552	13.8814	6.8502	8.7042	15.2888	7.87236	12.3921
Fam174a	494.399	622.157	742.237	565.172	571.099	694.837	711.263	497.872	697.013	1079.21	1190.8	1281.56	1461.65	1212.93	1278.22	1011.37	1018.21	1173.59	1705.84	1517.81	1605	1192.65	1222.62	1160.25	1309.87	1263.14	1260.89	3390.69	3170.64	3162.09	2587.27	2823.26	2914.82	1612.97	1732.79	1495.32
St8sia4	39.3393	65.3265	71.369	54.0688	60.931	64.2518	27.2839	28.83	51.0854	136.476	82.0112	130.498	72.7661	134.894	96.1633	267.81	212.027	231.365	1933.52	2388.3	2371.4	911.483	917.499	1122.21	1769.03	1712.96	1574.78	1924.05	1709.63	1858.74	592.628	594.989	471.115	969.883	811.728	693.96
Gm30431	0	0	0.71369	0	3.09818	0	0	2.21769	0.865855	0	0	0	1.05458	0	0	2.17732	0	1.1177	15.8847	24.7951	19.9931	18.3767	8.56476	9.51026	15.1372	16.3048	11.4626	21.6707	17.8796	22.2871	8.54239	9.78601	2.17605	2.86665	3.49883	7.22875
Macir	1544.86	1510.8	1569.4	1437.41	1411.74	1366.73	1300.22	1101.08	1474.55	1907.51	1925.62	1820.29	1643.04	1658.87	1615.33	1174.66	1317.68	1314.42	2249.45	2375.01	2558	2693.1	2460.23	2719.93	1974.89	1850.11	1988.32	2008.41	2030.61	2002.27	1765.07	1730.17	2034.61	1698.01	1721.42	1460.21
Ppip5k2	308.335	304.857	327.584	381.542	343.898	677.397	194.751	181.851	461.501	684.478	414.43	552.109	581.074	465.999	412.746	412.602	397.7	425.845	545.374	711.973	648.664	552.219	535.297	596.293	1294.73	1303.42	1274.11	958.928	979.971	779.156	680.187	865.083	868.244	1485.88	1480.88	1293.95
Gin1	49.9715	82.9542	108.481	71.4116	77.4546	80.7736	68.6802	52.1158	96.9758	77.6862	32.8045	73.6145	45.347	53.5118	30.2536	45.7237	37.1346	58.1206	105.898	89.4394	93.301	72.5878	76.0122	67.5228	104.951	95.9106	100.518	71.2037	57.8958	55.272	64.0679	81.2238	71.8097	88.8662	88.3454	81.5816
Pam	246.668	287.229	211.252	326.453	289.164	319.423	397.969	422.47	375.781	296.047	271.184	214.151	286.846	289.856	301.456	308.091	343.795	368.842	1227.53	1317.68	1376.19	1719.14	1437.81	1749.89	1241.25	1345.63	1207.1	365.306	338.009	357.485	388.679	465.814	461.323	626.841	525.699	506.013
Gm51640	2.12645	0	0	1.02017	2.06546	2.75365	4.70412	5.54423	4.32928	2.09963	1.09348	4.46148	1.05458	3.34449	2.16097	0	5.98945	2.23541	4.41241	2.65661	3.33218	5.513	11.7765	4.75513	11.1006	4.79553	6.17216	1.54791	2.55422	0	2.1356	3.9144	3.26408	7.6444	6.12295	13.4248
Gm29667	331.726	265.454	344.712	346.856	348.029	203.77	306.709	447.974	221.659	146.974	231.818	166.19	203.534	209.588	278.766	513.847	382.127	307.369	165.907	133.716	149.948	169.065	189.495	187.352	114.033	143.866	124.325	193.488	252.868	227.328	297.916	247.586	223.045	162.444	134.705	132.183
LOC118567770	3.18967	7.2585	2.85476	2.04033	7.2291	14.6861	2.82247	2.21769	2.59757	1.04981	0	1.11537	0	2.22966	0	10.8866	9.58312	1.1177	26.4744	26.5661	16.6609	28.4838	20.3413	36.139	59.5395	34.5278	57.313	12.3832	11.0683	9.80631	13.8814	22.5078	17.4084	39.1776	27.1159	41.3072
Rnf152	4.25289	4.14771	0.71369	16.3227	6.19637	23.8649	5.64495	11.0885	1.73171	5.24906	4.37393	10.0383	12.655	11.1483	11.8854	8.70928	5.98945	3.35311	21.1796	34.536	26.6574	16.539	13.9177	11.4123	12.1097	7.67285	18.5165	13.1572	15.3253	16.0467	16.017	10.7646	5.44013	10.5111	21.8677	22.7189
Pign	518.853	535.055	530.985	467.236	479.186	699.426	360.336	326.001	707.404	675.03	498.628	547.647	650.676	527.314	525.117	469.212	479.156	546.557	727.165	864.285	740.854	771.82	612.38	718.976	1090.88	1074.2	1095.12	984.468	1084.69	954.778	780.56	955.114	887.829	1123.73	1130.12	1024.42
Relch	346.611	338.039	451.052	301.969	308.786	470.874	301.064	250.599	480.55	575.297	303.988	538.724	513.581	413.602	366.285	258.012	280.306	354.312	398.882	456.938	435.405	338.131	320.108	334.761	687.227	649.315	638.378	539.445	505.736	390.47	416.441	528.444	404.746	787.373	742.626	635.098
Gm10193	505.031	495.652	673.009	548.849	531.855	424.062	468.53	411.382	353.269	403.128	447.234	452.841	365.94	358.975	410.585	314.623	329.42	296.192	472.128	465.793	382.09	377.641	370.426	435.57	316.871	282.936	276.866	479.851	492.965	478.726	482.645	403.183	460.235	243.665	234.422	257.137
Tnfrsf11a	156.294	141.022	184.132	163.227	158.007	218.456	148.65	139.715	259.757	497.611	332.419	462.879	647.513	426.98	332.79	190.515	265.932	329.723	1668.77	1896.82	1767.17	1553.75	1110.21	1571.09	1711.51	1476.06	1451.34	1280.12	1211.55	988.655	1255.73	1511.94	1647.27	1953.14	1812.39	1759.69
Gm7160	0	0	7.1369	2.04033	4.13091	2.75365	1.88165	1.10885	0.865855	2.09963	2.18696	8.92297	4.21832	4.45932	2.16097	5.4433	4.79156	3.35311	3.52993	3.54215	2.22145	6.43183	9.63535	5.70616	16.1463	14.3866	8.81738	7.73953	8.51408	15.1552	9.61018	18.5934	17.4084	34.3998	25.3665	41.3072
Zcchc2	693.222	636.674	742.951	864.081	805.528	812.326	766.772	736.274	931.66	1962.1	1355.92	1526.94	2681.8	2055.75	1753.63	1389.13	1603.98	1800.62	911.603	979.405	989.657	1397.55	1090.94	1255.35	2343.23	2353.65	2455.64	1479.02	1430.37	1377.34	1834.48	2190.11	2337.08	2937.36	3197.05	3212.66
Phlpp1	210.518	184.573	229.094	241.779	209.644	216.62	218.271	220.66	165.378	261.403	219.79	168.421	473.507	374.583	379.251	264.544	319.837	353.194	608.912	687.178	668.657	860.947	615.592	730.388	1218.04	1190.25	1143.61	967.441	940.806	956.561	1278.15	1297.62	1357.86	2681.27	2778.07	2808.89
Bcl2	12.7587	16.5908	12.8464	10.2017	4.13091	9.17882	5.64495	11.0885	10.3903	7.34869	5.46741	5.57685	18.9825	14.4928	10.8049	9.79794	29.9473	46.9436	189.734	225.812	208.817	147.932	123.118	152.164	621.632	500.653	462.031	321.964	314.17	271.902	214.627	249.543	250.246	353.554	381.372	360.405
Kdsr	401.898	487.356	607.35	318.292	361.455	371.742	372.566	316.021	533.367	425.174	330.232	404.88	416.559	356.745	300.375	315.711	379.731	290.603	308.869	324.107	340.993	241.653	254.801	263.434	337.054	347.196	363.276	363.758	294.587	263.879	217.831	207.463	208.901	374.576	341.136	279.856
Vps4b	948.395	935.309	1017.72	864.081	860.263	1348.37	679.275	637.587	1153.32	1270.27	1015.85	1279.33	1312.95	1188.41	1022.14	942.779	899.616	1068.52	1708.48	1828.64	1637.21	1652.98	1680.83	1727.06	2556.16	2397.76	2264.3	1750.68	1655.99	1498.58	1666.83	1990.47	1834.41	2607.7	2546.27	2247.11
Serpinb5	30.8335	30.0709	0	28.5647	14.4582	20.1934	6.58577	23.2858	0	0	0	0	8.43665	21.1818	7.56341	17.4186	0	0	0	0	15.5502	21.1332	9.63535	24.7267	0	0	0	0	8.51408	18.7211	3.20339	15.6576	0	0	0	0
Serpinb12	71.236	91.2497	53.5267	59.1696	71.2582	70.6769	84.6742	106.449	95.2441	85.0348	101.694	76.9606	75.9298	90.3012	156.671	74.0289	59.8945	58.1206	26.4744	36.3071	27.7682	33.9968	21.4119	29.4818	29.2652	27.8141	18.5165	30.1842	22.1366	21.3956	36.3051	11.7432	25.0246	25.7999	33.2389	36.1438
Serpinb2	4.25289	8.29542	0	2.04033	0	1.83576	0.940824	4.43539	0	0	1.09348	0	4.21832	2.22966	6.48292	82.7382	55.103	73.7685	0	0.885538	3.33218	23.8897	18.2001	29.4818	19.1737	38.3642	33.506	0	0	0.891483	4.27119	2.9358	4.3521	28.6665	26.2412	18.5882
Serpinb8	10.6322	11.4062	0.71369	18.363	9.29455	9.17882	13.1715	12.1973	11.2561	6.29888	7.65438	8.92297	24.2554	30.1004	28.0927	143.703	153.33	201.187	805.706	796.099	984.103	1371.82	1504.19	1545.42	1649.95	1493.33	1592.42	369.176	350.78	364.617	613.984	629.24	745.298	1389.37	1278.82	1175.19
Dsel	15.9484	39.4033	37.8256	42.847	45.44	108.31	23.5206	28.83	86.5855	81.8854	50.3002	81.4221	81.2027	64.6601	49.7024	78.3835	56.3009	67.0622	60.8912	77.0418	61.0899	51.4547	47.1062	48.5023	106.969	135.234	115.508	51.8548	55.3415	42.7912	58.7289	82.2024	76.1618	78.3551	73.4754	73.3202
Tsn	2145.58	2093.56	2184.6	1917.91	2188.35	2036.78	2091.45	2195.52	2052.08	1525.38	1622.73	1573.79	1482.74	1483.84	1582.91	1572.02	1648.3	1702.26	2037.65	1990.69	2032.63	1814.7	1808.23	1878.28	1873.98	1849.16	1888.68	1913.21	1933.55	1881.03	1875.05	1815.3	1879.02	1607.24	1598.96	1563.48
Nifk	1050.46	1161.36	1128.34	1285.41	1477.83	1281.36	923.889	832.744	835.55	576.347	637.5	655.838	659.113	663.323	725.007	832.825	729.515	806.982	823.355	759.792	810.83	1000.61	1150.89	998.577	814.379	883.336	819.134	574.273	590.026	649.891	635.34	521.594	490.7	591.485	597.425	628.902
Clasp1	1163.17	1167.58	1012.01	1170.13	1055.45	916.964	1090.42	1075.58	1094.44	1026.72	941.488	748.414	986.033	948.72	862.228	725.048	735.505	828.219	644.211	715.515	640.889	819.599	643.427	760.821	1023.27	1112.56	1090.71	1151.64	1199.63	1197.26	1831.27	2086.38	2165.17	1437.15	1388.16	1393.08
2900060B14Rik	1.06322	2.07386	2.14107	12.242	24.7855	11.9325	15.994	7.76192	6.92684	3.14944	2.18696	4.46148	15.8187	27.8707	19.4488	14.1526	16.7705	14.5302	1.76496	3.54215	3.33218	58.8053	38.5414	28.5308	7.064	12.4684	8.81738	2.32186	2.55422	0	42.7119	21.5292	47.8731	15.2888	11.3712	23.7516
Ralb	2143.46	2636.91	3089.56	2385.15	2487.84	2616.88	2399.1	1769.72	2350.8	2922.68	3323.09	3129.73	3330.37	3144.93	2810.35	2411.38	2486.82	2749.55	2741.87	2469.77	2462.48	2952.21	2950.56	2953.89	1691.32	1750.37	1653.26	3428.61	3599.75	3341.28	3423.36	3392.81	3567.64	1902.5	1853.5	1966.22
Tmem185b	893.108	908.349	863.565	1165.03	1211.39	1091.36	969.049	978.002	816.501	959.529	955.704	965.911	1367.79	1178.37	1207.98	1195.35	1371.58	1241.77	669.803	765.991	694.204	955.587	993.512	1104.14	957.677	949.515	936.406	736.803	733.914	763.11	879.866	901.291	869.332	917.328	952.556	955.228
Epb41l5	171.179	131.69	144.879	111.198	134.255	126.668	150.532	172.98	191.354	38.8431	45.9263	44.6148	84.3665	93.6457	52.9438	72.9402	63.4882	78.2393	25.592	23.9095	18.8823	23.8897	16.0589	22.8246	19.1737	25.8959	23.8069	9.28743	19.5824	9.80631	6.40679	8.8074	16.3204	21.9777	26.2412	18.5882
Ptpn4	142.472	100.582	105.626	102.017	87.7819	164.301	68.6802	48.7892	127.281	124.928	69.9829	97.0373	61.1657	78.0381	50.7829	63.1423	40.7283	45.8259	97.9554	146.999	103.298	117.611	107.059	118.878	429.895	331.851	326.243	127.702	126.86	98.0631	75.8137	128.197	90.3061	307.687	224.8	194.144
Tmem177	177.558	133.764	146.306	186.69	170.4	190.92	218.271	248.382	161.915	129.127	191.359	124.922	147.641	173.913	153.429	227.53	235.984	193.363	153.552	170.909	153.28	175.497	158.448	169.283	152.381	116.052	170.175	115.319	139.631	125.699	121.729	147.769	128.387	127.088	118.96	110.497
Tmem37	4.25289	0	2.85476	2.04033	0	2.75365	7.52659	6.65308	2.59757	2.09963	10.9348	11.1537	5.2729	5.57415	2.16097	8.70928	4.79156	5.58852	70.5985	38.9637	36.654	21.1332	19.2707	18.0695	2.01829	1.91821	2.64521	17.8009	29.7993	23.1786	8.54239	8.8074	5.44013	2.86665	2.62412	2.06536
Dbi	976.039	1139.58	1102.65	1269.09	1386.95	1316.24	1224.01	1076.69	1045.09	585.796	648.435	774.067	820.464	680.046	661.258	595.497	454.001	492.907	461.538	416.203	467.616	355.589	468.92	413.696	283.569	285.813	334.179	206.645	189.013	192.56	239.187	215.292	220.869	174.866	226.549	218.928
3110009E18Rik	25.5174	32.1448	49.2446	25.5042	32.0146	42.2226	14.1124	27.7212	30.3049	7.34869	10.9348	17.8459	15.8187	20.0669	14.0463	13.0639	23.9578	19.001	44.1241	7.96984	29.9896	39.5098	24.6237	24.7267	21.192	23.9776	16.753	12.3832	8.51408	16.9382	33.1017	5.8716	7.61618	9.5555	9.62178	22.7189
Steap3	763.394	651.191	657.308	1002.82	975.928	794.886	1170.39	1328.4	897.892	290.798	291.96	254.305	275.246	304.348	261.478	787.101	737.901	720.919	1934.4	1822.44	2020.41	1426.03	1508.47	1429.39	1446.1	1534.57	1410.78	814.198	922.075	986.872	611.848	544.102	502.668	563.775	558.063	622.705
Marco	5546.84	4693.14	4481.97	6093.45	5275.18	7294.41	12665.4	9520.55	11297.7	1955.8	2120.26	2391.35	2441.35	2121.52	1524.57	2071.72	2267.61	2704.84	14.1197	25.6806	11.1073	24.8085	21.4119	23.7756	66.6035	60.4237	35.2695	10.8353	6.81127	8.91483	13.8814	9.78601	39.1689	46.822	36.7377	47.5032
Insig2	288.134	321.448	369.691	265.243	300.524	349.713	396.087	301.606	434.659	381.082	347.727	379.226	488.271	465.999	412.746	533.443	493.531	419.139	555.963	655.298	650.886	605.511	587.756	582.028	808.324	895.805	839.414	580.465	522.765	528.649	619.323	640.983	565.773	816.04	815.227	803.424
Ccdc93	879.286	827.469	837.872	958.956	999.681	1224.45	928.594	775.084	1195.75	1022.52	791.681	856.605	1246.51	1119.29	947.587	1039.67	1040.97	1135.59	886.011	925.387	856.37	852.677	787.957	800.764	1801.32	1874.09	1919.54	983.694	993.593	912.879	778.425	860.19	818.195	1414.21	1463.39	1484.99
Ddx18	259.427	282.044	269.061	299.929	288.131	301.065	255.904	260.579	239.842	145.924	157.461	158.383	217.244	195.095	181.522	223.175	224.006	251.483	261.215	207.216	289.9	304.134	293.343	334.761	239.167	239.776	246.005	260.822	223.92	267.445	235.983	217.249	218.693	202.577	204.681	202.405
Dpp10	23.3909	21.7755	0	9.1815	8.26183	12.8504	12.2307	14.415	10.3903	17.8468	12.0283	14.4998	5.2729	10.0335	6.48292	10.8866	13.1768	12.2947	13.2372	6.19877	4.4429	11.9448	13.9177	16.1674	16.1463	26.855	7.0539	9.28743	3.40563	14.2637	16.017	9.78601	19.5845	4.77775	8.74707	8.26143
Actr3	4694.13	5011.47	4581.17	5596.63	6169.52	6513.29	5226.28	4094.97	5863.57	6819.58	7213.7	7127.22	7127.91	6956.54	6880.54	6547.2	5970.29	6136.19	13842.6	13905.6	14991.5	14464.3	14621.1	14330.1	8952.11	8845.83	8846.48	16639.2	16251.7	16710.9	15545	14213.2	15542.4	9329.99	8642.11	7524.1
Slc35f5	392.329	485.282	468.894	386.643	443.04	614.063	525.921	430.232	586.184	827.253	789.494	745.068	874.247	779.266	784.433	608.561	670.819	840.513	1118.1	1157.4	1140.72	882.999	838.275	946.271	916.302	884.295	964.621	1455.81	1632.15	1560.99	1189.53	1275.12	1318.69	1332.99	1386.41	1278.46
Mgat5	1803.23	1702.64	2074.7	1733.26	1698.84	1784.36	2071.7	1927.17	2170.7	1504.38	1296.87	1399.79	1529.14	1346.71	1071.84	1112.61	1363.2	1496.61	1004.26	1175.11	1091.84	841.651	663.769	776.037	1676.19	1604.58	1507.77	558.794	595.134	543.805	376.933	465.814	384.073	1117.99	1040.9	1033.71
Ccnt2	293.45	315.226	318.306	282.586	277.804	319.423	235.206	211.79	359.33	438.822	301.801	457.302	394.413	432.554	351.158	290.672	262.338	247.013	380.35	611.907	463.173	373.046	472.132	446.982	848.69	697.27	813.844	624.58	615.568	551.828	522.153	659.577	710.481	1016.71	979.672	950.065
Rab3gap1	940.953	930.124	961.34	992.622	909.834	891.264	1106.41	1067.82	1099.64	958.479	919.619	839.874	936.468	898.552	931.38	876.371	957.115	1028.29	976.907	1021.03	1052.97	915.158	910.005	872.091	1084.83	1054.06	1007.83	888.498	942.509	881.677	809.391	911.077	862.804	925.928	1051.4	1009.96
Zranb3	364.686	395.07	370.405	293.808	292.262	262.514	661.399	576.6	769.745	478.715	357.569	370.303	255.209	269.789	291.731	1059.27	942.74	980.226	1171.05	1187.51	1224.02	714.852	824.358	737.996	813.37	782.63	752.122	781.692	711.777	767.567	634.272	523.551	654.991	700.418	689.269	671.241
Gm28800	1.06322	0	0	4.08066	0	0	0.940824	1.10885	6.06099	1.04981	1.09348	5.57685	4.21832	1.11483	0	0	1.19789	0	1.76496	1.77108	4.4429	0	1.07059	0.951026	9.08229	4.79553	16.753	5.41767	3.40563	5.3489	2.1356	4.893	2.17605	9.5555	11.3712	15.4902
R3hdm1	898.424	762.142	833.59	702.894	565.935	802.229	695.269	546.661	956.77	873.444	673.585	679.261	668.604	576.367	478.656	585.699	646.861	732.096	905.426	1018.37	965.221	590.81	499.968	618.167	1600.5	1474.15	1507.77	772.405	620.677	677.527	565.933	648.812	650.639	1342.55	1277.07	1235.08
Ubxn4	1808.54	1595.83	1717.85	1734.28	1741.18	2109.29	1583.41	1438.17	2140.39	1877.07	1678.5	1816.94	2242.04	1976.59	1719.05	1797.38	1807.62	1822.98	1836.44	1916.3	1914.89	1894.63	1785.75	2077.04	2726.71	2791	2780.12	1857.49	1795.62	1805.25	2211.41	2450.42	2486.14	3286.14	3229.42	3336.59
Gm41949	12.7587	2.07386	3.56845	2.04033	5.16364	12.8504	5.64495	4.43539	4.32928	1.04981	4.37393	15.6152	8.43665	16.7224	4.32195	5.4433	2.39578	4.47082	11.4723	7.08431	2.22145	7.35067	7.49416	1.90205	33.3017	24.9367	39.6782	12.3832	6.81127	8.91483	17.0848	14.679	11.9683	54.4664	32.3642	27.8823
Mcm6	3374.67	3391.79	3279.4	3413.48	3694.07	3018	2899.62	3187.93	2532.63	654.033	752.316	682.607	556.819	655.52	705.558	1606.86	1620.75	1619.55	4310.92	3827.3	4148.56	3252.67	2844.57	2995.73	2055.63	2055.36	1966.28	3013	3139.99	3203.99	2197.53	1959.16	1956.27	1294.77	1103.01	1020.29
Dars	795.291	806.73	825.025	762.064	735.302	890.346	551.323	551.097	956.77	741.168	635.313	671.453	651.731	643.257	586.704	1100.64	909.199	932.165	2658.92	2382.98	2464.7	2326.49	2224.7	2266.29	2222.13	2201.15	2151.44	1625.3	1454.21	1480.75	1537.63	1502.15	1472.1	1928.3	1685.56	1582.06
Cxcr4	664.515	752.81	887.116	396.845	396.568	450.68	1029.26	734.056	1116.09	799.957	791.681	721.645	666.495	770.347	829.814	1809.35	1575.23	1578.2	2774.52	2781.48	2465.81	1860.64	1864.98	1913.46	1919.39	1473.19	1468.98	292.554	297.993	258.53	583.018	625.326	743.121	1304.33	1030.41	996.535
Pfkfb2	241.352	300.709	282.621	274.425	215.84	313.916	318.939	272.776	392.232	246.706	203.388	334.611	274.191	253.066	168.556	214.466	220.412	280.544	297.396	386.095	345.436	239.816	195.919	242.512	615.578	565.872	581.065	373.045	359.294	333.415	212.492	248.565	269.83	515.041	463.595	415.137
Yod1	41.4657	31.1078	32.8297	30.605	33.0473	84.4452	29.1656	15.5238	55.4147	55.6401	31.711	35.6919	43.2378	30.1004	20.5292	21.7732	21.562	33.5311	78.5408	92.096	83.3045	27.565	71.7298	43.7472	211.92	179.353	163.121	64.2381	69.8155	62.4038	75.8137	84.1596	64.1935	140.466	104.09	116.693
Pigr	5.31612	0	0	1.02017	3.09818	8.26094	3.7633	15.5238	2.59757	7.34869	9.84134	4.46148	7.38207	4.45932	0	3.26598	2.39578	0	4.41241	2.65661	1.11073	7.35067	3.21178	10.4613	0	0	0	1.54791	7.66267	1.78297	7.47459	9.78601	14.1443	4.77775	2.62412	2.06536
Il10	1.06322	0	0	0	0	0.917882	0	0	0	0	1.09348	0	0	0	0	0	0	0	20.2971	24.7951	28.8789	50.5358	62.0945	30.4328	11.1006	9.59106	8.81738	19.3488	14.4739	13.3722	5.33899	2.9358	5.44013	14.3333	28.8653	32.0131
Mapkapk2	6394.23	6234.01	5758.05	12738.8	14501.6	13178	10406.5	12549.9	7977.12	7661.53	9291.32	7514.25	23434.9	18583.1	19883.1	16148.1	16822	14786.1	6535.66	6773.48	6964.25	21477.7	21603.5	22033.4	10672.7	12056.9	11658.3	8525.09	9334.84	9734.1	20232.6	19885.2	19235.2	12110.6	12699	12907.5
Dyrk3	6.37934	9.33235	11.419	21.4235	7.2291	12.8504	13.1715	12.1973	9.52441	15.7472	15.3088	3.34611	7.38207	7.80381	6.48292	4.35464	9.58312	13.4124	73.246	46.9335	59.9792	70.7502	46.0356	51.3554	36.3292	66.1783	43.2052	67.3339	69.8155	65.9698	29.8983	29.358	32.6408	50.6442	48.9836	50.6013
Eif2d	659.199	564.089	598.786	672.289	630.997	540.633	819.458	1209.75	683.16	528.056	791.681	572.185	605.329	648.831	784.433	763.151	661.236	716.448	769.524	625.19	751.962	747.012	774.04	693.298	534.846	465.166	493.773	847.478	859.071	850.475	878.798	698.721	810.579	500.708	534.446	469.869
Rassf5	718.739	862.724	951.348	631.483	637.193	554.401	610.595	566.62	573.196	743.268	740.288	598.954	527.29	659.979	597.509	328.775	362.961	440.375	413.884	435.685	384.311	300.459	250.519	308.132	216.966	193.739	186.928	551.054	594.283	582.138	431.39	382.633	427.594	213.088	209.93	172.457
Gm28913	6.37934	27.9971	23.5518	62.2301	99.1419	74.3485	56.4495	41.0273	55.4147	106.031	47.0197	79.1913	138.15	101.449	84.278	23.9505	45.5198	71.533	41.4766	66.4154	51.0934	141.5	107.059	129.34	388.52	250.327	311.253	51.0809	40.8676	54.3805	144.153	248.565	244.806	480.642	461.845	352.144
Ikbke	1199.32	1202.84	1165.46	3396.13	3454.48	3349.35	3525.27	3658.08	3037.42	4620.23	4629.8	4129.1	8275.3	7299.9	8266.8	6388.26	6490.17	6632.45	2335.05	2530.87	2666.85	8275.01	8663.25	8437.5	6104.31	6039.49	6350.28	2545.53	2498.88	2801.04	10099.2	10122.6	10135	8565.55	8455.79	7895.86
Gm51644	1.06322	2.07386	0	1.02017	0	3.67153	4.70412	11.0885	0	0	2.18696	0	2.10916	1.11483	8.64389	2.17732	2.39578	0	4.41241	1.77108	6.66436	6.43183	4.28238	11.4123	8.07315	5.75463	12.3443	5.41767	9.36549	8.02335	19.2204	14.679	15.2324	13.3777	14.87	10.3268
Srgap2	1252.48	1053.52	1113.36	1290.51	1150.46	1168.46	1226.83	1105.52	1251.16	1821.43	1495.88	1449.98	2189.31	1793.76	1639.1	959.109	1032.58	1295.42	2860.12	3257.01	3096.7	3123.11	2632.59	3174.52	3601.63	3130.52	3284.47	4352.71	4201.7	4235.44	4949.24	5411.66	5255.16	3891.96	3729.75	3454.31
Fam72a	39.3393	63.2526	82.0743	84.6738	99.1419	77.1021	65.8577	47.6804	64.0733	24.1457	42.6458	37.9226	61.1657	45.708	78.8755	35.9258	35.9367	32.4134	75.8934	65.5298	65.5328	174.578	116.695	118.878	56.512	64.2601	65.2486	199.68	207.744	254.073	291.509	306.302	332.936	129.955	123.334	97.0718
Ctse	9.56901	7.2585	11.419	6.121	4.13091	1.83576	9.40824	8.87077	9.52441	87.1345	84.1981	72.4991	105.458	73.5787	98.3243	13.0639	17.9684	15.6479	33.5343	25.6806	17.7716	28.4838	13.9177	24.7267	3.02743	7.67285	10.5809	232.96	238.394	236.243	227.441	190.827	219.781	34.3998	29.74	42.3398
Rab7b	1051.53	1098.11	1015.58	1045.67	1035.83	1063.83	1507.2	1645.53	1596.64	1372.11	1420.43	1356.29	1158.98	1287.63	1284.7	1629.72	1635.12	1800.62	9317.24	9590.38	9323.44	9929.83	9791.66	10013.4	9273.02	8854.46	8095.24	10227	10771.2	10540.9	7364.6	7896.33	8275.52	8597.08	8310.59	7947.5
Slc26a9	9.56901	9.33235	9.99166	14.2823	10.3273	13.7682	16.9348	24.3946	11.2561	8.3985	7.65438	2.23074	8.43665	11.1483	4.32195	5.4433	8.38523	3.35311	15.8847	13.2831	13.3287	25.7273	32.1178	27.5798	17.1554	17.2639	13.2261	0.773953	5.10845	0.891483	6.40679	8.8074	14.1443	17.1999	19.2436	15.4902
Slc41a1	467.818	438.621	516.711	438.671	390.371	385.511	489.229	437.994	386.171	407.327	393.654	375.88	466.125	418.061	338.192	349.46	407.283	418.021	232.975	235.553	242.138	277.488	217.331	245.365	282.56	314.587	310.372	286.363	287.776	322.717	303.255	291.623	278.535	397.509	325.391	392.418
Rab29	1137.65	1131.29	1315.33	947.734	938.75	943.583	1226.83	1287.37	1176.7	1294.42	1643.5	1525.83	1237.02	1335.57	1465.14	1423.97	1282.94	1369.19	916.016	809.382	861.923	622.05	664.839	595.342	415.767	419.129	394.137	653.216	683.681	639.193	687.662	564.652	577.742	429.042	409.363	404.81
Nucks1	1063.22	1206.98	1179.02	1010.98	1184.54	1810.06	748.896	859.356	1639.93	819.904	668.118	930.219	902.721	712.376	517.553	755.53	695.974	782.393	1326.37	1520.47	1281.78	1062.17	910.005	958.634	1630.78	1516.35	1532.46	1085.08	985.079	951.212	844.628	996.215	1029.27	1424.73	1305.94	1276.39
Elk4	112.702	104.73	119.9	91.815	113.6	140.436	62.0944	96.4696	118.622	140.675	91.8525	88.1143	145.532	95.8753	73.4731	91.4474	106.612	146.419	111.193	115.12	93.301	61.5618	67.4474	79.8862	247.24	211.962	193.982	132.346	106.426	105.195	101.441	117.432	109.891	277.11	224.8	250.941
Mfsd4a	276.438	282.044	288.331	268.304	278.837	473.627	221.094	223.987	444.184	464.017	244.94	488.532	343.793	314.382	189.085	178.54	214.422	277.191	276.217	355.101	323.221	175.497	134.895	175.94	579.248	479.553	536.097	414.065	339.712	262.096	165.509	294.559	291.591	660.285	600.924	590.692
Cdk18	122.271	137.911	124.896	171.388	174.531	138.6	160.881	204.028	153.256	165.87	231.818	196.305	280.518	287.626	328.468	391.918	396.502	418.021	5321.36	5507.16	5623.61	5366.91	4891.55	5186.9	4326.2	4171.15	4130.06	2464.27	2539.75	2502.39	2098.22	2118.67	2012.85	2986.09	2926.77	2838.83
Gm7241	20.2012	23.8493	32.116	14.2823	19.6218	29.3722	12.2307	7.76192	28.5732	14.6974	18.5892	21.192	17.9279	22.2966	20.5292	20.6845	23.9578	17.8833	29.1219	28.3372	22.2145	29.4027	25.6943	25.6777	24.2194	17.2639	22.0434	41.0195	49.3817	48.1401	37.3729	21.5292	38.0809	22.9332	24.4918	25.817
Klhdc8a	11.6955	13.4801	7.85059	30.605	39.2437	21.1113	6.58577	7.76192	8.65855	3.14944	4.37393	2.23074	6.32748	5.57415	9.72438	8.70928	5.98945	12.2947	2.64744	0.885538	2.22145	0.918833	4.28238	2.85308	0	0.959106	2.64521	2.32186	0	1.78297	0	2.9358	1.08803	0.95555	1.74941	0
Nuak2	1036.64	925.977	901.39	944.674	953.208	805.901	974.694	1156.53	682.294	1892.81	2101.67	1841.48	1933.05	1994.43	1918.94	1099.55	1020.6	937.754	903.661	874.912	846.373	1155.89	1224.76	1166.91	702.364	684.801	575.775	1807.18	1917.37	1891.73	2002.12	2012	1758.25	1067.35	1069.77	1097.74
Gm30744	3.18967	3.11078	4.99583	7.14116	4.13091	4.58941	4.70412	8.87077	9.52441	13.6476	4.37393	13.3844	15.8187	7.80381	4.32195	0	3.59367	7.82393	4.41241	2.65661	0	1.83767	5.35297	9.51026	8.07315	7.67285	2.64521	15.4791	12.7711	18.7211	16.017	12.7218	7.61618	41.0887	38.4871	25.817
F730311O21Rik	5.31612	5.18464	7.1369	2.04033	3.09818	7.34306	0	9.97962	9.52441	6.29888	6.56089	6.69222	6.32748	4.45932	2.16097	10.8866	5.98945	14.5302	85.6007	100.951	126.623	101.991	110.271	112.221	143.298	97.8288	110.217	112.997	126.86	129.265	129.204	121.346	167.556	183.466	170.568	202.405
Tmcc2	28.707	24.8863	1.42738	27.5445	19.6218	18.3576	21.639	23.2858	16.4512	35.6936	19.6827	32.3458	18.9825	13.378	22.6902	20.6845	19.1662	21.2364	72.3635	67.3009	44.429	53.2923	57.8121	58.0126	55.5029	67.1374	49.3773	69.6558	42.5704	55.272	69.4069	39.144	44.609	41.0887	36.7377	49.5686
Dstyk	328.536	288.266	309.028	263.203	298.458	345.124	321.762	292.735	450.245	422.025	294.147	383.688	428.16	369.009	292.812	238.417	361.763	362.136	756.287	819.123	731.969	479.631	464.638	528.77	793.187	704.943	764.467	683.4	624.082	565.2	397.221	487.343	451.531	653.596	670.026	598.954
Rbbp5	748.509	718.591	715.831	743.701	786.939	715.03	712.204	678.614	666.708	710.723	681.24	635.761	589.511	654.405	670.982	683.678	724.724	776.804	790.703	904.135	849.705	773.658	723.722	736.094	707.41	673.292	744.187	856.766	852.26	880.785	658.831	633.155	705.041	647.863	604.423	630.967
Cntn2	10.6322	10.3693	0.71369	14.2823	5.16364	4.58941	2.82247	7.76192	5.19513	14.6974	6.56089	13.3844	5.2729	6.68898	10.8049	4.35464	11.9789	10.0593	12.3547	6.19877	5.55363	3.67533	8.56476	2.85308	4.03657	6.71374	10.5809	11.6093	3.40563	4.45742	2.1356	8.8074	5.44013	9.5555	3.49883	6.19607
Nfasc	14.8851	27.9971	0.71369	27.5445	9.29455	21.1113	16.9348	22.1769	17.3171	28.3449	16.4022	31.2304	4.21832	16.7224	14.0463	6.53196	15.5726	26.8249	21.1796	18.5963	11.1073	15.6202	18.2001	11.4123	20.1829	16.3048	16.753	16.253	13.6225	13.3722	9.61018	11.7432	15.2324	19.111	12.2459	22.7189
Lrrn2	2.12645	12.4431	0	9.1815	5.16364	5.50729	2.82247	3.32654	5.19513	8.3985	6.56089	2.23074	2.10916	3.34449	1.08049	2.17732	4.79156	4.47082	4.41241	2.65661	3.33218	3.67533	3.21178	0.951026	4.03657	10.5502	3.52695	0	5.10845	2.67445	5.33899	4.893	5.44013	9.5555	5.24824	4.13072
Mdm4	356.18	377.442	355.418	327.473	359.389	675.561	208.863	219.552	522.111	669.781	335.699	617.915	536.782	470.458	364.124	248.214	285.098	327.487	332.696	564.088	456.508	292.189	347.943	351.88	1174.64	896.764	1014	506.939	417.19	393.144	572.34	859.211	801.875	1343.5	1172.98	1022.35
Pik3c2b	20.2012	17.6278	9.27797	19.3832	10.3273	17.4398	12.2307	15.5238	29.4391	15.7472	14.2153	18.9613	13.7096	5.57415	7.56341	14.1526	7.18734	17.8833	8.82481	8.85538	4.4429	4.59417	5.35297	7.60821	7.064	10.5502	5.29043	5.41767	3.40563	7.13186	7.47459	11.7432	8.7042	6.68885	6.12295	5.1634
Ppp1r15b	3268.35	3471.64	3768.28	3006.43	3105.41	3644.91	3555.37	3054.87	4219.31	4690.56	4010.89	4032.07	5533.39	4638.8	4091.8	3834.26	4347.14	4986.08	2058.83	2098.73	2103.72	2721.58	2201.14	2538.29	3358.43	3451.82	3505.79	3577.98	3577.62	3507.99	4462.33	5213.98	5222.52	4254.11	4510.87	4576.83
Plekha6	730.434	675.04	710.121	417.248	335.637	301.983	1036.79	1292.91	1054.61	417.826	331.325	383.688	217.244	296.545	258.236	566.103	770.244	736.567	6.17737	7.08431	12.218	16.539	18.2001	11.4123	15.1372	20.1412	11.4626	3.86976	6.81127	14.2637	9.61018	9.78601	4.3521	14.3333	16.6194	15.4902
Snrpe	77.6153	111.988	93.4934	100.996	102.24	90.8703	62.0944	89.8166	87.4514	71.3873	65.6089	105.96	67.4932	60.2008	71.3121	40.2804	55.103	60.356	97.9554	96.5237	58.8685	100.153	85.6476	74.18	74.6766	62.3419	72.3025	75.8474	76.6267	59.7294	96.1018	79.2666	79.4259	64.9774	69.9766	83.647
LOC118567635	3.18967	2.07386	0.71369	7.14116	4.13091	6.42518	5.64495	2.21769	1.73171	10.4981	3.28045	6.69222	10.5458	2.22966	3.24146	5.4433	2.39578	4.47082	1.76496	3.54215	2.22145	0.918833	5.35297	1.90205	10.0914	1.91821	1.76348	2.32186	0.851408	4.45742	2.1356	4.893	5.44013	1.9111	0.874707	7.22875
Zc3h11a	760.205	721.702	738.669	615.16	759.055	854.548	643.524	718.532	886.636	941.682	686.707	872.22	887.957	812.711	673.143	600.94	547.436	615.855	690.983	755.364	610.899	758.038	693.745	703.759	1176.66	1127.91	1148.02	625.354	550.861	557.177	647.086	886.612	839.956	1322.48	1317.31	1171.06
Zbed6	254.11	220.866	258.356	197.912	169.367	347.877	124.189	113.102	389.635	439.872	221.977	293.343	393.359	247.492	160.993	113.221	130.57	202.304	202.088	299.312	234.363	154.364	104.918	164.527	818.415	705.902	761.821	332.026	282.668	235.352	228.509	334.681	379.721	790.24	795.984	676.405
Atp2b4	135.029	95.3974	57.0952	67.331	73.3237	71.5948	79.9701	74.2927	76.1952	31.4944	30.6175	43.4995	37.9649	30.1004	21.6097	28.3052	23.9578	16.7656	54.7139	36.3071	37.7647	127.718	88.8593	112.221	34.3109	25.8959	38.7965	13.9312	18.731	22.2871	34.1695	23.4864	30.4647	27.711	24.4918	13.4248
Prelp	53.1612	37.3294	13.5601	116.299	75.3892	75.2663	81.8517	86.49	12.9878	2.09963	55.7676	100.383	40.0741	65.7749	56.1853	48.9897	0	7.82393	49.419	50.4757	55.5363	50.5358	63.1651	58.0126	4.03657	1.91821	59.9582	58.0465	44.2732	57.9464	75.8137	64.5876	1.08803	0.95555	59.4801	96.0392
Btg2	726.182	743.477	1085.52	636.584	731.172	766.432	517.453	463.498	577.525	891.291	770.905	856.605	918.54	1156.08	947.587	574.812	561.811	713.095	796.881	896.165	807.498	877.486	907.864	955.781	387.511	344.319	388.846	503.843	501.479	546.479	1111.58	1067.65	1092.38	533.197	508.205	475.032
Adora1	20.2012	23.8493	0.71369	31.6252	13.4255	13.7682	11.2899	13.3062	15.5854	19.9464	30.6175	39.038	17.9279	10.0335	15.1268	15.2412	11.9789	19.001	18.5321	24.7951	8.88581	11.026	8.56476	13.3144	16.1463	15.3457	12.3443	12.3832	16.1768	18.7211	16.017	10.7646	17.4084	13.3777	22.7424	32.0131
Ppfia4	121.207	88.1389	114.19	80.5931	84.6837	62.416	99.7274	146.368	127.281	362.185	441.767	421.61	187.715	288.741	331.709	57.699	67.0819	53.6498	44.1241	42.5058	23.3252	20.2143	20.3413	16.1674	8.07315	9.59106	7.0539	60.3683	63.8556	90.9313	43.7797	27.4008	21.7605	3.8222	13.1206	3.09804
Tmem183a	1082.36	1148.92	950.635	1191.55	1292.98	1082.18	1277.64	1225.28	1175.83	838.801	893.375	822.028	1028.22	1033.45	978.921	1320.54	1106.85	1075.23	980.437	916.532	988.546	1204.59	1163.74	1107.95	948.595	1047.34	1081.89	869.149	884.613	869.196	1044.31	1137.13	1086.94	971.794	1092.51	1010.99
Cyb5r1	1001.56	1021.37	950.635	1004.86	1004.84	877.495	1171.33	1358.34	1072.79	1084.46	1163.47	1157.75	1064.07	1171.69	1304.15	1545.9	1780.07	1713.44	1758.79	1889.74	1998.2	1596.01	1632.66	1847.84	1880.03	1861.62	1952.17	1943.4	1913.97	1774.94	1913.49	1752.67	1692.97	1794.52	1681.19	1809.25
Adipor1	5973.19	5782.95	5662.41	5018.2	5022.16	4092.84	5155.72	5356.84	4567.39	5829.61	7048.59	5559.01	5629.35	5802.69	6288.43	5837.39	5724.72	5345.98	5632	5174.2	5397.02	5162.01	4931.16	4777	3480.54	3575.55	3659.21	4332.59	4844.51	4643.74	4586.19	4345.96	4236.77	4163.33	4236.21	4282.52
Klhl12	28.707	45.6248	44.2488	76.5125	85.7164	83.5273	67.7393	84.2723	79.6587	60.8891	42.6458	73.6145	87.5302	79.1529	82.117	206.845	197.652	185.539	119.135	124.861	148.837	169.065	171.295	155.017	315.862	283.895	364.158	61.9162	70.6669	67.7527	63.0001	72.4164	60.9294	270.421	335.013	277.791
Rabif	542.244	518.464	597.358	536.607	544.248	575.512	623.766	492.328	637.269	595.244	563.143	471.802	573.692	639.912	598.59	783.835	777.431	703.036	662.744	583.57	624.228	603.674	626.298	650.502	575.212	529.426	567.839	643.155	647.922	657.915	572.34	621.411	557.069	649.774	593.926	572.104
Kdm5b	159.484	174.204	172.713	137.722	135.287	152.368	216.39	174.089	245.037	245.656	201.201	211.92	291.064	218.507	211.775	350.548	383.325	406.844	638.034	647.328	578.688	634.914	487.12	692.347	961.714	961.983	918.771	558.794	539.793	566.983	608.645	782.88	603.854	981.35	930.688	843.699
Syt2	4.25289	9.33235	0.71369	6.121	3.09818	8.26094	2.82247	4.43539	6.92684	4.19925	7.65438	7.8076	6.32748	12.2631	5.40243	1.08866	4.79156	6.70622	7.94233	2.65661	4.4429	8.2695	3.21178	2.85308	3.02743	2.87732	9.69912	7.73953	3.40563	5.3489	2.1356	0.978601	5.44013	7.6444	5.24824	5.1634
Ppp1r12b	1578.89	1625.9	1685.74	4293.88	4019.38	4381.05	2994.64	2655.69	2849.53	4355.67	3699.25	3624.96	10867.5	7678.94	7483.45	4895.7	5808.57	6641.4	225.033	258.577	207.706	401.53	350.084	331.908	1135.29	1172.99	1315.55	106.805	120.049	122.133	261.611	299.452	302.471	1083.59	1199.22	1292.91
Ube2t	145.662	162.798	214.107	147.924	154.909	133.093	120.426	129.735	134.208	59.8393	75.4503	59.1147	84.3665	56.8563	65.9097	59.8763	65.884	60.356	205.618	130.174	182.159	124.961	143.46	102.711	58.5303	73.8511	52.0225	130.798	151.551	180.08	83.2883	108.625	96.8343	60.1997	44.6101	56.7973
Lgr6	4.25289	2.07386	0	33.6655	8.26183	7.34306	10.3491	8.87077	1.73171	1.04981	7.65438	8.92297	13.7096	7.80381	9.72438	11.9753	1.19789	2.23541	13.2372	15.9397	8.88581	11.026	9.63535	16.1674	0	0	9.69912	14.7051	7.66267	9.80631	9.61018	11.7432	0	0	9.62178	23.7516
Ptprv	9.56901	14.517	23.5518	19.3832	16.5237	17.4398	16.9348	23.2858	15.5854	41.9925	27.3371	46.8456	36.9103	42.3635	24.8512	4.35464	10.781	20.1187	44.1241	36.3071	25.5467	29.4027	10.7059	18.0695	51.4663	33.5687	38.7965	44.8893	52.7873	37.4423	19.2204	36.2082	19.5845	76.444	68.2272	36.1438
Ptpn7	2927.05	2600.62	2462.94	2728.94	2488.88	2191.9	2517.65	2758.81	2206.2	3568.31	3669.73	3208.92	2915.92	3115.95	2904.35	3079.82	2821.03	2971.97	4108.83	3846.78	4043.04	3942.71	3477.29	3622.46	2353.32	2435.17	2397.45	3775.34	4011.84	3977.8	3042.16	2810.54	2999.69	1561.37	1577.97	1473.63
Arl8a	1704.35	1603.09	2018.31	2298.43	2105.73	2208.42	2243.87	2128.98	2031.3	1551.62	1509.01	1656.33	2944.39	2573.03	2628.82	2975.31	3251.07	3187.69	2222.09	2289.12	2303.65	3429.09	3558.66	3553.98	4067.86	3990.84	4136.23	2594.29	2509.95	2634.33	3739.43	3525.9	3972.38	4748.13	4870.37	5135.51
Gpr37l1	18.0748	18.6647	0	19.3832	11.36	10.0967	18.8165	12.1973	14.7195	23.0959	22.9631	28.9996	7.38207	8.91863	9.72438	10.8866	9.58312	21.2364	16.7671	15.9397	7.77508	5.513	14.9883	7.60821	15.1372	20.1412	14.9895	10.0614	8.51408	11.5893	8.54239	5.8716	18.4964	20.0666	17.4941	14.4575
Rnpep	7525.5	6870.69	6670.86	6820.83	6901.72	5760.63	6973.39	8472.69	5894.74	9237.3	10978.6	8683.16	8276.35	9404.7	10135	7053.43	6780.06	6317.26	5217.23	4793.42	5059.36	5667.36	5765.15	5398.02	3718.69	3742.43	3817.92	4998.96	5130.59	5320.37	4847.8	4284.31	4188.9	2753.9	2897.9	2713.88
Timm17a	258.363	253.01	207.684	289.727	386.24	328.602	337.756	298.28	242.439	192.116	192.453	205.228	295.283	269.789	269.041	398.45	380.929	356.548	272.687	269.204	307.671	335.374	320.108	301.475	349.164	388.438	348.286	318.869	297.141	305.779	403.628	368.932	373.193	346.865	390.119	376.928
Lmod1	13.8219	10.3693	0	17.3428	8.26183	0.917882	8.46742	6.65308	0.865855	1.04981	0	0	4.21832	6.68898	11.8854	10.8866	0	0	0.882481	0.885538	7.77508	4.59417	11.7765	3.8041	0	0	0	0.773953	4.25704	0	6.40679	8.8074	0	0	0	2.06536
Shisa4	31.8967	53.9203	17.1286	23.4638	24.7855	27.5365	41.3963	42.1362	28.5732	26.2453	24.0566	35.6919	15.8187	23.4114	28.0927	28.3052	22.7599	30.178	17.6496	13.2831	8.88581	7.35067	17.1295	19.9715	9.08229	22.0594	23.8069	15.4791	13.6225	17.8297	24.5594	14.679	25.0246	16.2444	13.1206	10.3268
Ipo9	2537.91	2387.01	2333.05	2442.28	2494.04	2164.37	2350.18	2447.22	2181.09	1436.14	1327.49	1275.98	1626.16	1561.88	1460.82	1707.02	1765.69	1862.09	1364.32	1281.37	1237.35	1233.99	1082.37	1143.13	1279.59	1302.47	1449.58	1557.19	1503.59	1479.86	1301.65	1427.78	1320.86	1281.39	1170.36	1208.23
Nav1	242.415	170.056	165.576	180.569	197.251	111.064	234.265	310.477	196.549	333.841	295.24	244.266	191.934	246.377	162.073	125.196	141.351	134.124	1122.52	1242.41	1135.16	764.469	542.791	760.821	1399.68	1142.29	1208.86	565.76	550.01	527.758	432.458	493.215	458.059	573.33	505.581	552.483
Gm32940	0	0	1.42738	0	3.09818	3.67153	0	1.10885	0.865855	2.09963	2.18696	2.23074	0	0	4.32195	0	5.98945	1.1177	6.17737	7.08431	8.88581	2.7565	11.7765	1.90205	10.0914	10.5502	7.0539	10.8353	5.10845	7.13186	3.20339	4.893	6.52815	16.2444	13.9953	10.3268
Csrp1	4924.85	5232.34	4092.3	4185.74	4652.44	3699.98	5912.14	6628.68	4895.54	7902.99	10677.9	7866.71	8010.6	9249.74	11528.8	8507.88	7030.42	5753.94	2424.18	2170.45	2445.82	2547.01	2679.7	2544.95	1158.5	1314.93	1205.34	3815.59	4356.66	4280.9	4775.19	4223.64	4257.44	2890.54	3395.61	3337.62
Phlda3	3310.88	2867.11	3041.75	2525.93	2490.94	2073.5	5433.26	7246.31	4227.97	1583.12	2020.76	1562.63	1274.99	1559.65	1539.69	1550.25	1411.12	1003.7	148.257	134.602	147.727	114.854	153.095	134.095	82.7498	53.7099	86.4103	169.496	166.025	139.071	146.288	138.961	108.803	37.2665	60.3548	97.0718
Tnni1	22.3277	14.517	0	20.4033	13.4255	8.26094	6.58577	4.43539	1.73171	0	2.18696	2.23074	14.7641	8.91863	17.2878	1.08866	0	0	0	0	9.99654	1.83767	12.8471	0.951026	1.00914	0	0.881738	0	10.2169	7.13186	18.1526	5.8716	0	0	1.74941	0
Lad1	7.44256	12.4431	0	58.1495	36.1455	59.6623	3.7633	18.8504	0	2.09963	1.09348	1.11537	18.9825	10.0335	6.48292	7.62062	1.19789	0	0	0	5.55363	11.9448	5.35297	3.8041	1.00914	6.71374	0	0	0.851408	5.3489	1.0678	4.893	0	0.95555	0	3.09804
Pkp1	52.0979	52.8833	0	57.1293	19.6218	33.9616	3.7633	24.3946	0	0	0	0	17.9279	45.708	7.56341	29.3938	0	2.23541	0	0	19.9931	34.9157	7.49416	28.5308	0	0	0.881738	0	10.2169	41.8997	8.54239	22.5078	0	0	0	0
Tmem9	360.433	349.445	396.098	297.889	313.949	275.365	619.062	552.205	433.793	149.073	204.481	197.421	150.805	179.488	239.868	422.4	448.011	466.083	128.842	123.09	117.737	131.393	148.813	77.9841	62.5669	69.0556	79.3564	54.9507	60.45	77.559	79.0171	66.5448	53.3133	36.3109	43.7354	50.6013
Cacna1s	104.196	115.099	0	138.743	37.1782	13.7682	79.9701	41.0273	0	0	0	1.11537	31.6374	23.4114	94.0023	41.3691	0	2.23541	0.882481	1.77108	34.4325	11.026	81.3652	48.5023	0	0	0	0.773953	38.3134	20.5041	82.2205	41.1012	0	0	0	1.03268
Kif21b	1881.91	1482.81	1789.22	1458.84	1364.23	1162.96	2037.83	2497.12	1968.09	1392.05	1108.79	1069.64	1158.98	1221.85	957.311	1302.04	1639.91	1478.72	804.823	895.279	761.958	513.628	406.826	470.758	1220.05	1079.95	1155.08	974.407	1011.47	932.491	537.102	614.561	545.101	1082.64	969.176	1025.45
Camsap2	803.797	661.56	682.287	498.861	476.088	655.368	447.832	403.62	823.428	794.708	583.92	634.646	634.858	532.888	440.839	479.01	420.46	513.026	723.635	879.34	753.072	635.833	494.615	684.739	1417.85	1265.06	1286.46	717.454	757.753	663.263	572.34	663.491	617.999	1040.59	1102.13	1006.86
9230116N13Rik	2.12645	1.03693	4.28214	4.08066	5.16364	6.42518	9.40824	2.21769	7.7927	11.5479	13.1218	24.5382	7.38207	13.378	7.56341	1.08866	10.781	4.47082	4.41241	6.19877	5.55363	7.35067	11.7765	8.55923	5.04572	4.79553	1.76348	38.6976	40.8676	21.3956	18.1526	26.4222	17.4084	17.1999	10.4965	32.0131
Ddx59	125.46	109.914	150.589	135.682	129.091	113.817	167.467	131.953	154.988	129.127	134.498	137.191	132.877	161.65	155.59	165.476	156.924	153.125	137.667	109.807	117.737	147.013	150.954	144.556	137.244	150.58	130.497	160.208	142.185	143.529	133.475	109.603	102.274	132.821	138.204	148.706
Kif14	359.37	341.149	375.401	283.606	249.92	290.051	268.135	309.368	417.342	229.909	155.275	190.728	172.951	136.009	149.107	27.2165	26.3536	17.8833	185.321	193.933	185.491	121.286	119.907	110.319	84.7681	71.9329	76.7112	106.032	91.1007	131.94	54.4577	81.2238	71.8097	71.6663	50.733	35.1111
Zfp281	262.616	250.937	222.671	200.973	222.037	270.775	128.893	118.647	232.049	734.869	496.441	740.606	500.926	510.592	344.675	255.835	198.85	282.779	522.429	588.883	513.155	531.086	412.179	514.505	983.915	858.4	886.147	1826.53	1702.82	1506.61	1134	1681.24	1473.19	1696.1	1545.61	1344.55
Gm19705	2.12645	9.33235	7.1369	6.121	9.29455	6.42518	9.40824	5.54423	2.59757	22.0461	63.422	47.9609	47.4561	31.2152	44.3	14.1526	17.9684	12.2947	6.17737	5.31323	1.11073	6.43183	3.21178	1.90205	1.00914	4.79553	6.17216	40.2455	63.8556	45.4656	32.0339	31.3152	34.8168	17.1999	19.2436	19.6209
Ptprc	4206.11	3961.07	4222.19	4731.53	4489.27	7611.08	2441.44	2019.21	5228.03	10271.4	6719.45	9311.12	12652.9	8974.38	7342.99	5036.14	4665.78	5117.97	7798.49	9170.63	9007.99	9973.02	8677.17	11226.9	15278.4	13651.9	13766.6	16369.1	15455.6	14571.3	15842.9	20197.3	17751.1	22357	20855.6	18007.9
Nek7	967.533	1045.22	1166.88	753.903	887.114	1284.12	723.494	568.838	1531.7	1218.83	1084.73	1239.18	986.033	964.327	848.182	1001.57	777.431	851.69	2303.28	2563.63	2480.25	2044.4	2159.39	2310.04	2592.49	2304.73	2341.01	2376.81	2390.75	2269.72	1931.65	2110.84	2005.23	2497.81	2354.71	2198.57
2310009B15Rik	20.2012	24.8863	24.2655	24.484	18.5891	18.3576	22.5798	35.4831	17.3171	24.1457	33.898	26.7689	32.692	25.6411	30.2536	46.8124	38.3325	36.8842	69.716	50.4757	44.429	61.5618	66.3769	72.278	49.448	46.0371	50.2591	41.7935	58.7472	65.0783	51.2543	44.037	65.2815	37.2665	48.9836	39.2418
Dennd1b	223.277	246.789	247.65	207.094	206.546	317.587	195.691	149.694	369.72	819.904	474.571	581.108	639.076	525.085	437.597	435.464	390.512	413.55	654.801	783.701	749.74	588.972	481.767	603.901	1243.26	1177.78	1239.72	1212.78	1182.61	1108.11	625.73	830.832	800.787	1733.37	1717.05	1515.97
Zbtb41	122.271	144.133	123.468	107.117	88.8146	194.591	65.8577	48.7892	143.732	154.322	91.8525	155.037	108.622	108.138	79.956	79.4722	64.6861	62.5914	131.49	176.222	145.505	129.556	156.307	145.507	400.63	304.036	353.577	177.235	146.442	180.08	132.407	186.913	138.179	315.332	279.032	297.412
Aspm	341.295	301.746	371.832	179.549	204.48	329.52	176.875	146.368	427.732	253.005	139.966	207.459	126.55	151.617	91.8414	10.8866	10.781	21.2364	309.751	366.613	295.453	118.53	102.777	133.144	141.28	108.379	132.261	117.641	119.197	98.0631	48.0509	64.5876	68.5456	135.688	76.9742	50.6013
Cfhr2	2.12645	0	0	0	0	0	0	7.76192	0	15.7472	7.65438	7.8076	6.32748	4.45932	3.24146	2.17732	3.59367	3.35311	2.64744	4.42769	3.33218	11.9448	7.49416	8.55923	0	0.959106	0	8.51348	5.10845	12.4808	7.47459	7.8288	6.52815	2.86665	0.874707	0
Cfh	22.3277	24.8863	2.14107	18.363	12.3927	11.9325	16.9348	25.5035	26.8415	647.735	504.095	668.107	649.622	534.003	302.536	102.334	40.7283	58.1206	231.21	297.541	268.796	198.468	219.472	218.736	101.923	73.8511	68.7756	590.526	575.552	556.285	450.611	643.919	357.96	69.7552	77.8489	67.1241
Cdc73	691.095	543.35	673.723	530.486	496.742	734.306	352.809	329.327	545.489	634.087	593.761	578.877	551.546	433.669	430.034	410.425	346.19	411.315	631.857	702.232	723.083	714.852	651.992	740.849	1039.42	949.515	967.266	584.334	570.444	612.449	639.611	693.828	628.879	900.128	804.731	738.366
Glrx2	503.968	501.873	545.973	462.135	550.444	518.603	586.134	544.444	541.159	493.412	635.313	601.185	551.546	576.367	589.946	443.085	510.301	513.026	483.6	480.847	502.048	373.046	457.144	455.541	436.959	408.579	365.921	433.414	446.989	441.284	407.899	454.071	440.65	386.998	412.862	383.124
Ro60	95.6901	123.394	92.066	87.7343	70.2255	132.175	86.5558	60.9865	130.744	120.728	85.2916	107.076	78.039	80.2677	58.3463	72.9402	67.0819	73.7685	307.104	388.751	396.529	213.169	204.484	255.826	613.559	421.047	530.806	344.409	286.925	280.817	226.373	283.794	232.837	373.62	336.762	328.392
Uchl5	607.101	576.532	633.043	451.934	463.695	589.28	484.524	349.287	586.184	431.473	424.271	468.456	399.686	371.238	344.675	365.79	349.784	333.076	801.293	689.834	699.757	583.459	537.438	573.469	687.227	671.374	627.797	759.248	661.544	669.504	756.001	788.752	784.466	570.463	555.439	565.908
Rgs2	1472.56	1719.23	2211.72	711.056	792.103	838.027	1111.11	1072.25	1701.41	9035.74	10523.7	10234.6	4223.6	6266.46	5786.01	1051.65	972.687	990.286	7993.52	7728.09	7956.13	4259.71	3453.74	3597.73	2353.32	2154.15	2355.12	8890.4	8403.4	8262.27	3868.63	3526.88	3669.91	3533.62	3320.39	2726.27
Rgs1	21.2645	24.8863	10.7053	31.6252	22.72	11.9325	10.3491	15.5238	25.1098	76.6363	87.4786	121.575	443.979	377.927	313.341	423.489	402.491	355.43	2140.9	2000.43	2228.12	1643.79	1756.85	1388.5	2296.81	2518.61	3013.78	2580.36	2099.57	2152.93	3974.34	3841.99	4926.58	11599.4	12077.1	10629.4
Rgs18	0	2.07386	0	2.04033	0	0	0	0	0	0	0	0	3.16374	1.11483	2.16097	2.17732	0	3.35311	257.685	279.83	269.906	71.669	99.5653	109.368	76.6949	63.301	68.7756	12.3832	17.0282	9.80631	9.61018	22.5078	14.1443	3.8222	3.49883	1.03268
Pla2g4a	996.24	1071.15	1058.4	1088.52	1182.47	1389.67	720.671	535.573	1074.53	1415.15	1324.21	1331.75	2309.53	1913.05	1948.12	1859.43	1615.95	1693.32	439.476	423.287	496.495	551.3	520.309	607.706	487.416	563.954	527.279	2244.46	2055.3	2085.18	2518.94	2965.16	2598.21	2140.43	2284.74	2058.13
Ptgs2	19.138	26.9601	0	52.0285	23.7527	40.3868	9.40824	15.5238	24.2439	38.8431	45.9263	42.3841	1064.07	627.649	421.39	5106.9	3858.41	2874.73	39.7117	46.9335	21.1038	972.126	772.969	764.625	1569.22	1703.37	1957.46	315.773	357.591	462.68	2881.99	3672.69	4086.62	10696.4	11912.6	12866.1
Ptgs2os2	1.06322	0	0	2.04033	0	0.917882	1.88165	0	1.73171	2.09963	4.37393	1.11537	8.43665	8.91863	2.16097	56.6103	56.3009	73.7685	1.76496	5.31323	8.88581	19.2955	24.6237	22.8246	26.2377	43.1598	29.9791	31.7321	25.5422	30.3104	76.8815	76.3308	77.2498	170.088	205.556	192.078
Rbm3-ps	3811.66	4810.31	3880.33	3811.34	4244.51	4087.33	3238.32	2378.48	3300.64	3272.27	3928.88	3611.57	3310.33	3205.13	3416.5	2786.97	2605.41	2669.08	2868.95	2737.2	2737.94	3044.1	3143.27	2706.62	2598.54	2469.7	2472.39	3276.14	3258.34	2910.69	3129.72	3144.24	4026.78	3245.05	3232.92	3087.71
Odr4	205.202	176.278	226.953	155.065	197.251	296.476	116.662	99.7962	276.208	303.396	283.212	372.534	282.628	280.937	202.051	361.435	232.391	270.484	633.622	646.443	612.01	554.975	549.215	563.958	899.147	842.095	929.352	646.251	613.865	564.309	500.797	627.283	555.981	1057.79	1076.76	965.555
Tpr	1474.69	1282.68	1685.02	1119.12	1056.48	2113.88	620.003	471.26	1573.26	2154.22	1201.74	1795.75	1712.64	1305.47	982.162	1022.25	824.149	1108.76	2474.48	2799.19	2713.5	1406.73	1299.7	1387.55	5175.9	4698.66	4706.72	3824.1	3279.62	2813.52	2515.73	3089.44	3294.54	5694.12	5355.83	5393.68
Prg4	5.31612	5.18464	0	6.121	1.03273	5.50729	7.52659	2.21769	3.46342	12.5978	0	3.34611	7.38207	3.34449	4.32195	6.53196	19.1662	31.2957	6.17737	6.19877	5.55363	1.83767	2.14119	5.70616	2.01829	5.75463	5.29043	9.28743	9.36549	8.02335	5.33899	4.893	6.52815	5.7333	3.49883	4.13072
Hmcn1	7.44256	2.07386	0	7.14116	6.19637	14.6861	8.46742	5.54423	5.19513	2.09963	7.65438	2.23074	11.6004	5.57415	7.56341	3.26598	5.98945	6.70622	7.05985	7.96984	4.4429	9.18833	5.35297	5.70616	4.03657	2.87732	4.40869	4.64372	1.70282	8.02335	3.20339	1.9572	2.17605	1.9111	1.74941	6.19607
Gm46162	427.416	414.771	545.259	282.586	257.149	490.149	277.543	208.463	707.404	933.284	548.928	862.182	551.546	499.444	399.78	389.74	352.18	374.431	208.266	292.228	201.041	79.0197	108.13	125.535	553.011	488.185	454.095	235.282	200.081	140.854	115.322	139.94	137.091	603.908	565.936	544.222
Ivns1abp	9530.73	9989.76	10912.3	7699.19	7295.19	8897.95	6420.18	5167.22	9752.13	8505.58	7206.05	8241.47	5890.89	6133.79	5210.11	4056.35	3794.92	3818.08	2609.5	2724.8	2553.56	1571.21	1480.63	1542.56	2233.23	2103.32	2140.86	3167.79	3065.07	2858.09	1630.53	1845.64	1771.31	1570.92	1443.27	1300.14
Swt1	105.259	92.2866	88.4975	96.9158	80.5528	146.861	49.8637	66.5308	117.756	162.721	111.535	124.922	105.458	62.4304	113.451	152.412	80.2587	92.7694	253.272	232.897	266.574	233.384	211.978	203.52	362.283	305.955	307.727	248.439	196.675	203.258	211.424	298.473	289.415	344.954	360.379	295.346
Trmt1l	613.48	646.006	647.317	565.172	525.659	598.459	586.134	472.369	540.294	806.256	762.157	755.106	800.427	711.261	755.26	470.301	492.333	576.735	647.741	672.124	680.875	678.099	617.733	695.2	693.282	701.106	717.735	840.513	842.894	863.847	943.934	1036.34	1034.71	949.817	942.06	899.463
Rnf2	358.306	316.263	324.729	279.526	305.688	514.014	228.62	191.83	514.318	249.855	199.014	221.959	269.973	211.818	220.419	295.027	233.589	242.542	446.536	496.787	443.18	521.897	539.58	537.33	628.696	581.218	707.154	390.846	372.917	338.764	389.746	490.279	453.707	699.463	622.792	574.17
Niban1	5059.88	4487.82	4663.25	2555.52	2330.87	2111.13	1746.17	1778.59	1925.66	4160.41	3795.48	3347.23	2644.89	2814.94	2462.43	541.064	576.185	611.384	4618.03	5222.9	4798.34	3704.74	3308.14	4023.79	1469.31	1310.14	1350.82	2751.4	2843.7	2743.99	3642.26	3880.15	4081.18	1882.43	1612.96	1522.17
2810414N06Rik	17.0116	13.4801	13.5601	10.2017	8.26183	12.8504	15.0532	15.5238	21.6464	10.4981	19.6827	34.5765	18.9825	20.0669	14.0463	16.3299	8.38523	5.58852	22.062	28.3372	41.0969	22.052	25.6943	18.0695	21.192	25.8959	19.3982	26.3144	46.8275	38.3338	23.4916	19.572	27.2006	20.0666	23.6171	12.3921
Edem3	519.916	456.248	555.251	440.712	312.917	619.571	302.005	232.858	676.233	733.819	381.625	587.8	476.671	435.898	279.846	339.662	361.763	404.609	794.233	975.863	840.82	629.401	532.085	635.285	1618.67	1509.63	1601.24	1124.55	1179.2	1021.64	698.34	997.194	860.628	1547.04	1362.79	1303.24
1700025G04Rik	98.8798	59.1049	81.3606	70.3915	54.7346	70.6769	73.3843	66.5308	67.5367	18.8966	16.4022	11.1537	23.2008	21.1818	21.6097	20.6845	33.5409	30.178	291.219	299.312	296.564	155.283	165.942	137.899	251.277	208.126	185.165	367.628	385.688	357.485	178.322	176.148	154.5	121.355	97.9672	96.0392
Gm36920	12.7587	18.6647	19.2696	6.121	13.4255	6.42518	15.994	16.6327	8.65855	2.09963	1.09348	1.11537	0	4.45932	1.08049	6.53196	2.39578	4.47082	0	0.885538	0	0	0	0	0	0	0	0	0	0	0	0	1.08803	0	0	0
Tsen15	52.0979	83.9912	72.7964	61.21	84.6837	89.9525	72.4435	74.2927	87.4514	26.2453	49.2067	65.8069	50.6199	25.6411	58.3463	94.7134	64.6861	67.0622	116.488	104.494	119.958	128.637	111.342	129.34	75.6858	83.4422	47.6138	85.1348	76.6267	85.5824	102.509	96.8815	93.5702	61.1552	72.6007	60.9281
Rgl1	2178.54	1973.27	2080.41	2772.81	2576.66	2578.33	2717.1	2560.33	2296.25	916.487	930.554	737.26	3376.77	2304.35	2452.7	4194.61	4402.25	4473.05	1599.94	1519.58	1654.98	4221.12	3651.8	3976.24	5291.95	5774.78	5806.24	1265.41	1248.16	1375.56	4647.06	4647.37	4848.24	8287.49	9313.01	9596.69
Arpc5	9180.93	10439.8	10145.1	9583.44	10487.4	10780.5	8880.44	7423.73	9885.47	8790.08	10389.2	9142.69	10481.5	9763.68	10310	9959.06	8561.32	8585.08	11997.3	11295	12086.9	12263.7	12898.5	13603.5	9340.63	9406.91	9425.78	10034.3	9567.27	9764.41	12721.7	12366.6	12277.3	10621.9	10570.8	9328.19
Ncf2	2737.8	2682.53	2293.09	2467.78	2616.93	1987.22	2692.64	2786.53	2198.41	3115.84	3960.59	3201.11	2974.97	3519.52	4053.99	3023.21	2932.44	2654.55	1912.34	1902.14	1907.12	1925.87	2052.33	1964.82	1400.69	1513.47	1488.37	1718.18	1890.13	1856.96	1864.38	1826.07	1659.24	1477.28	1555.23	1606.85
Smg7	742.13	813.989	915.664	852.859	889.179	929.815	755.482	736.274	895.294	1298.62	1258.6	1105.33	1423.68	1244.15	1035.11	1042.94	1105.65	1155.71	751.874	827.978	805.276	913.32	731.216	826.441	1343.17	1290	1323.49	1050.25	949.32	1094.74	1106.24	1271.2	1165.28	1706.61	1805.4	1740.06
Nmnat2	17.0116	25.9232	0	9.1815	11.36	15.604	7.52659	9.97962	12.9878	23.0959	13.1218	20.0767	5.2729	11.1483	12.9658	16.3299	15.5726	26.8249	10.5898	7.96984	8.88581	9.18833	4.28238	2.85308	15.1372	14.3866	17.6348	10.0614	5.10845	8.91483	16.017	15.6576	18.4964	18.1555	9.62178	10.3268
Lamc2	11.6955	7.2585	0	15.3025	6.19637	6.42518	4.70412	9.97962	6.06099	5.24906	5.46741	2.23074	8.43665	10.0335	5.40243	25.0392	4.79156	8.94163	0.882481	2.65661	5.55363	6.43183	6.42357	6.65718	7.064	2.87732	3.52695	1.54791	4.25704	8.91483	1.0678	3.9144	2.17605	0	3.49883	1.03268
Lamc1	1012.19	933.235	841.44	945.694	952.175	828.848	1170.39	1201.99	1122.15	1594.67	1510.1	1286.02	1447.94	1269.79	1128.03	843.711	982.27	1007.05	113.84	123.975	119.958	135.069	155.236	146.458	206.874	180.312	185.165	120.737	156.659	147.986	113.187	131.132	157.764	215.954	230.048	263.333
E330020D12Rik	157.357	141.022	186.987	107.117	123.927	143.19	86.5558	109.776	93.5123	107.081	57.9546	79.1913	46.4016	75.8084	69.1511	26.1278	44.3219	33.5311	37.0642	47.8191	32.2111	22.9708	8.56476	31.3839	46.4206	28.7732	38.7965	41.0195	42.5704	49.0316	29.8983	17.6148	33.7288	16.2444	21.8677	11.3595
Shcbp1l	25.5174	60.1418	48.5309	43.8671	25.8182	33.9616	52.6862	42.1362	58.0123	73.4869	72.1698	88.1143	17.9279	71.3491	68.0707	44.6351	53.9051	55.8852	4.41241	5.31323	6.66436	5.513	3.21178	0	4.03657	3.83642	1.76348	6.19162	5.10845	3.56593	1.0678	0.978601	1.08803	0.95555	3.49883	1.03268
Dhx9	2837.74	2603.73	3083.85	2783.01	2635.52	3662.35	1856.25	1369.43	2963.82	3290.11	2325.84	2482.82	2869.51	2398	2165.3	1631.9	1411.12	1815.15	2508.89	2750.48	2775.7	2029.7	1731.15	2169.29	3625.85	3636.93	3574.57	2687.94	2290.29	2234.06	2266.94	2629.5	2600.38	3190.58	3001.12	2674.64
Npl	363.622	323.522	366.837	418.268	413.091	439.666	587.074	491.219	584.452	173.219	211.042	128.268	210.916	217.392	215.017	311.357	336.607	363.254	4.41241	5.31323	3.33218	8.2695	4.28238	4.75513	4.03657	1.91821	4.40869	0.773953	0.851408	2.67445	2.1356	2.9358	3.26408	3.8222	1.74941	3.09804
Rgs8	9.56901	12.4431	0	9.1815	4.13091	1.83576	5.64495	6.65308	3.46342	6.29888	14.2153	16.7306	8.43665	2.22966	4.32195	4.35464	4.79156	10.0593	7.05985	7.08431	3.33218	5.513	10.7059	3.8041	5.04572	12.4684	4.40869	6.19162	1.70282	0.891483	6.40679	2.9358	3.26408	5.7333	6.12295	9.29411
Rgs16	3.18967	6.22157	14.2738	3.0605	2.06546	11.9325	2.82247	6.65308	6.06099	11.5479	7.65438	4.46148	5.2729	8.91863	21.6097	9.79794	14.3747	41.355	7.05985	2.65661	13.3287	16.539	11.7765	18.0695	7.064	13.4275	2.64521	0.773953	1.70282	3.56593	1.0678	0.978601	5.44013	5.7333	0	7.22875
Rnasel	989.861	922.866	1096.94	655.967	559.739	838.944	684.92	576.6	1174.97	1384.7	967.732	1339.56	824.682	884.06	691.511	530.177	600.143	775.686	644.211	732.34	795.28	198.468	207.695	238.707	479.343	462.289	460.267	362.984	308.21	289.732	134.543	151.683	155.588	516.953	459.221	447.15
Glul	4333.7	4550.04	4581.17	8189.89	8360.97	7946.11	7378.88	6850.45	6127.66	4087.97	4789.45	4207.18	4968.13	4564.11	4664.46	6747.51	6968.13	6976.71	3777.02	3795.42	3556.55	3328.93	3236.41	3399.92	1867.92	1718.72	1552.74	906.299	830.123	915.553	795.51	858.233	674.576	776.862	794.234	834.405
Gm30327	8.50579	27.9971	18.5559	17.3428	16.5237	21.1113	48.9229	54.3335	43.2928	13.6476	14.2153	13.3844	7.38207	8.91863	14.0463	39.1918	27.5515	40.2373	0	1.77108	0	0	2.14119	0	0	0	0	0	0	0	0	0	0	0	0.874707	0
Cacna1e	19.138	26.9601	2.14107	13.2622	10.3273	9.17882	15.994	12.1973	7.7927	18.8966	16.4022	25.6535	6.32748	10.0335	9.72438	16.3299	26.3536	16.7656	15.8847	9.74092	13.3287	17.4578	19.2707	16.1674	21.192	24.9367	21.1617	15.4791	8.51408	8.91483	16.017	7.8288	20.6725	19.111	14.87	13.4248
Gm9530	3.18967	3.11078	1.42738	1.02017	0	2.75365	0	2.21769	5.19513	2.09963	2.18696	0	9.49123	3.34449	0	1.08866	0	0	23.827	15.0542	8.88581	9.18833	5.35297	10.4613	13.1189	6.71374	3.52695	15.4791	11.0683	14.2637	7.47459	4.893	5.44013	11.4666	5.24824	6.19607
Ier5	1150.41	1044.19	1427.38	1029.35	1159.75	1153.78	1056.55	1056.73	945.514	1663.95	1687.24	1780.13	2114.43	2054.63	2011.87	1956.32	2010.06	2059.93	4218.26	3973.41	4357.38	4347.92	4795.19	4512.62	2600.56	2536.83	2667.26	3814.81	3860.28	4052.68	5001.57	5010.43	4948.34	3390.29	3400.86	3077.38
Mr1	900.55	788.065	705.126	574.354	546.313	616.817	1019.85	798.369	1423.47	1304.92	1219.23	1133.22	744.534	911.93	862.228	953.666	1025.39	998.11	106.78	112.463	117.737	58.8053	63.1651	67.5228	169.536	143.866	166.648	153.243	137.077	186.32	123.865	104.71	93.5702	177.732	190.686	201.372
Stx6	4667.55	4333.32	4751.75	4132.69	4272.4	3375.05	4087.88	4819.05	3279.86	2545.8	2995.05	2396.93	2732.42	3037.91	3186.36	3098.33	3045.04	2591.96	1342.25	1279.6	1411.73	2207.96	2248.25	2104.62	1014.19	978.288	965.503	1072.7	1165.58	1039.47	2028.82	1825.09	1848.56	972.75	1036.53	1066.76
Xpr1	1852.14	1612.42	1527.3	1208.9	1105.02	1475.95	1168.5	1016.81	2136.06	2529	1812.99	1999.86	1397.32	1429.21	1041.59	717.427	820.555	918.753	1483.45	1822.44	1636.1	1041.04	898.229	1145.99	3157.61	2720.98	2764.25	2070.32	1965.05	1801.69	1152.15	1525.64	1555.88	2636.36	2550.65	2271.89
Acbd6	1065.35	884.5	727.964	817.153	1014.14	659.957	980.339	1386.06	718.66	705.474	931.647	761.798	688.641	836.122	969.197	870.928	844.513	792.452	616.855	514.498	613.121	675.343	735.498	680.935	445.032	496.817	500.827	378.463	393.351	406.516	523.221	409.055	387.337	405.153	396.242	311.869
Qsox1	1379	1392.59	1340.31	1259.91	1407.61	1117.98	1756.52	1908.32	1394.03	1142.2	1236.73	1051.79	1235.97	1200.67	1176.65	1502.35	1530.9	1368.07	606.265	572.943	659.771	881.161	831.852	744.653	645.852	716.452	730.961	403.229	490.411	418.997	436.729	473.643	439.562	547.53	589.553	638.196
Cep350	919.688	813.989	940.643	845.718	854.066	1070.25	549.441	454.627	1227.78	1898.06	1054.12	1344.02	1448.99	1221.85	1019.98	551.951	630.09	848.337	914.251	1287.57	1237.35	798.466	699.098	881.601	2670.19	2414.07	2380.69	1375.31	1277.96	1155.36	1332.61	1774.2	1882.28	3362.58	3154.19	2972.05
LOC118567848	0	0	0	1.02017	1.03273	1.83576	0.940824	1.10885	0	7.34869	8.74786	6.69222	6.32748	3.34449	4.32195	2.17732	1.19789	16.7656	5.29489	4.42769	4.4429	2.7565	11.7765	2.85308	3.02743	2.87732	2.64521	1.54791	8.51408	1.78297	13.8814	14.679	23.9366	15.2888	12.2459	15.4902
Tor1aip1	2481.56	2499	2643.51	2651.41	2501.27	2467.27	3253.37	2714.46	3245.22	6367.12	6071.01	5846.77	7016.13	6044.6	5703.89	3920.26	4287.25	4384.75	4062.94	4477.28	4226.31	5212.54	4714.9	4779.86	4495.73	4559.59	4573.57	5287.65	5336.63	5446.07	5403.06	5781.57	6140.82	6354.41	6266.4	5883.17
Gm51653	5.31612	7.2585	2.85476	7.14116	2.06546	14.6861	6.58577	5.54423	12.122	23.0959	19.6827	23.4228	11.6004	13.378	15.1268	6.53196	9.58312	6.70622	12.3547	15.0542	9.99654	22.052	4.28238	14.2654	26.2377	30.6914	37.033	24.7665	27.2451	14.2637	13.8814	21.5292	27.2006	41.0887	30.6148	35.1111
Tor1aip2	2797.34	2815.26	2918.99	2594.28	2664.44	2877.56	3879.96	3348.72	4072.98	5496.82	5267.3	5300.24	6109.19	5632.12	5755.75	5406.29	5589.36	5864.59	4154.72	4227.56	4428.47	5887.88	5621.69	5815.52	7012.54	7542.41	7773.4	5117.38	5126.33	5156.34	8046.93	8407.16	8889.17	9763.81	10261.2	9555.38
Soat1	5447.96	5931.23	5160.69	4596.87	5054.17	5455.89	7830.48	6721.83	8579.76	8917.11	9057.32	8186.82	7674.18	7808.26	6811.39	8615.65	9544.79	9377.54	5316.95	5943.73	5911.28	5727.09	4924.73	5348.57	11431.6	11121.8	11242.2	3879.05	3942.87	4099.04	3821.65	4592.57	4303.14	11174.2	11169.1	10770.8
Abl2	1426.85	1189.36	1307.48	1330.3	1191.77	1357.55	1350.08	1349.47	1696.21	1811.98	1393.1	1500.17	2001.59	1603.12	1351.69	1025.52	1199.09	1510.02	1120.75	1351.33	1215.13	1487.59	1068.45	1359.02	2351.3	2385.3	2415.08	1913.21	1910.56	1847.15	1592.09	2162.71	2092.27	2401.3	2393.2	2580.66
Tor3a	1020.69	1025.52	1129.77	2605.5	2500.24	2348.86	2516.7	2484.92	2065.93	7989.08	8474.49	7139.49	9949.97	9545.17	10750.8	8786.57	9159.07	9146.17	3473.45	3470.42	3402.15	7267.97	6666.59	6405.16	5313.14	5879.32	6121.02	4215.72	4686.15	4844.32	6098.2	5796.25	6016.78	8521.6	8856.41	8878.97
Fam20b	1541.67	1410.22	1333.17	1585.34	1626.55	1722.87	1673.73	1535.75	1661.58	1504.38	1651.16	1292.71	1791.73	1764.77	1633.7	2023.82	2272.4	2308.06	1491.39	1628.5	1558.35	1546.4	1494.55	1656.69	1872.97	1998.78	1885.16	1931.79	2133.63	2095.88	2039.49	2189.13	2052.02	2082.14	2151.78	2141.78
Ralgps2	10.6322	15.5539	5.70952	5.10083	14.4582	7.34306	3.7633	14.415	6.92684	7.34869	5.46741	11.1537	10.5458	4.45932	4.32195	4.35464	14.3747	6.70622	13.2372	8.85538	12.218	8.2695	5.35297	1.90205	6.05486	11.5093	13.2261	11.6093	10.2169	23.1786	12.8136	16.6362	7.61618	6.68885	0.874707	11.3595
Rasal2	323.22	305.894	312.596	217.295	203.447	259.761	176.875	134.17	282.269	209.963	123.564	157.267	94.9123	131.55	77.795	83.8268	95.8312	137.478	69.716	80.584	105.519	52.3735	46.0356	47.5513	235.13	266.631	265.403	30.9581	46.8275	47.2486	28.8306	39.144	39.1689	107.977	111.088	95.0065
2810025M15Rik	419.973	482.172	406.803	373.381	476.088	325.848	359.395	418.035	346.342	154.322	209.949	169.536	160.296	148.272	222.58	231.885	158.122	126.301	253.272	191.276	221.035	215.926	191.636	151.213	88.8046	103.583	90.819	38.6976	62.1528	80.2335	61.9323	61.6518	50.0492	33.4443	28.8653	44.4052
Cryzl2	248.794	240.567	188.414	234.638	255.084	234.06	377.271	399.185	310.842	241.457	303.988	292.227	284.737	259.755	354.4	314.623	327.024	369.96	24.7095	24.7951	9.99654	14.7013	22.4825	15.2164	20.1829	14.3866	13.2261	20.1228	22.1366	18.7211	36.3051	26.4222	17.4084	14.3333	20.993	28.915
Sec16b	13.8219	8.29542	3.56845	9.1815	2.06546	4.58941	7.52659	15.5238	10.3903	3.14944	9.84134	7.8076	3.16374	0	1.08049	3.26598	2.39578	2.23541	7.05985	8.85538	4.4429	1.83767	4.28238	1.90205	2.01829	0	5.29043	3.86976	1.70282	5.3489	2.1356	3.9144	3.26408	0.95555	1.74941	1.03268
Brinp2	8.50579	20.7386	0	14.2823	2.06546	1.83576	6.58577	8.87077	7.7927	9.44832	8.74786	8.92297	4.21832	6.68898	6.48292	3.26598	8.38523	6.70622	8.82481	5.31323	3.33218	7.35067	5.35297	2.85308	9.08229	5.75463	7.0539	6.19162	1.70282	4.45742	4.27119	5.8716	7.61618	9.5555	5.24824	7.22875
Astn1	13.8219	21.7755	1.42738	12.242	11.36	8.26094	11.2899	11.0885	12.122	19.9464	12.0283	16.7306	10.5458	5.57415	7.56341	9.79794	14.3747	16.7656	13.2372	9.74092	6.66436	10.1072	9.63535	4.75513	10.0914	12.4684	7.0539	8.51348	7.66267	13.3722	9.61018	12.7218	16.3204	9.5555	12.2459	15.4902
Pappa2	1.06322	2.07386	0	1.02017	1.03273	0	3.7633	3.32654	4.32928	2.09963	1.09348	0	1.05458	1.11483	0	14.1526	21.562	12.2947	0	0	0	1.83767	0	0.951026	3.02743	0	3.52695	0	1.70282	0.891483	2.1356	0	1.08803	3.8222	0.874707	4.13072
Cop1	229.656	175.241	278.339	164.247	141.484	201.016	119.485	95.3608	175.769	258.254	197.92	233.112	209.862	199.554	149.107	109.955	117.393	156.479	240.035	283.372	244.36	347.319	330.814	405.137	420.813	395.152	387.965	173.365	199.23	211.281	291.509	311.195	327.496	374.576	374.375	336.653
Tnr	12.7587	16.5908	0.71369	16.3227	7.2291	5.50729	10.3491	7.76192	9.52441	14.6974	21.8696	15.6152	4.21832	15.6076	15.1268	6.53196	9.58312	10.0593	7.94233	10.6265	6.66436	10.1072	10.7059	9.51026	15.1372	10.5502	7.93564	11.6093	11.9197	8.91483	9.61018	5.8716	14.1443	14.3333	8.74707	13.4248
Gm31348	6.37934	7.2585	3.56845	1.02017	4.13091	7.34306	13.1715	9.97962	9.52441	5.24906	3.28045	5.57685	2.10916	13.378	2.16097	2.17732	5.98945	6.70622	13.2372	9.74092	5.55363	4.59417	7.49416	10.4613	6.05486	3.83642	4.40869	3.86976	0	6.24038	1.0678	2.9358	2.17605	0.95555	0.874707	0
4930523C07Rik	12.7587	21.7755	16.4149	30.605	12.3927	21.1113	32.9288	21.0681	18.183	74.5367	72.1698	60.23	88.5848	92.5308	73.4731	19.5959	22.7599	32.4134	34.4168	24.7951	33.3218	27.565	20.3413	33.2859	10.0914	9.59106	4.40869	30.9581	31.5021	41.0082	75.8137	57.7374	76.1618	2.86665	10.4965	6.19607
Mrps14	345.548	416.845	526.703	374.401	432.713	409.375	456.3	330.436	426.867	267.702	389.28	337.957	315.32	323.301	369.526	437.641	430.043	393.432	535.666	473.763	464.284	514.547	550.286	484.072	343.109	326.096	347.405	482.947	503.182	496.556	547.78	464.835	533.133	289.532	329.765	318.065
Cacybp	455.06	457.285	566.67	391.744	364.553	747.156	234.265	190.722	542.891	600.493	485.506	726.106	625.366	596.434	529.438	486.631	424.053	435.905	579.79	533.98	574.245	542.112	544.933	540.183	938.503	998.429	941.696	882.306	693.898	640.976	872.391	989.365	1046.68	1370.26	1386.41	1287.75
Rabgap1l	62.7302	45.6248	59.9499	39.7865	39.2437	36.7153	36.6921	23.2858	62.3416	54.5903	61.235	56.8839	59.0565	60.2008	69.1511	40.2804	40.7283	51.4144	83.8357	71.7286	87.7474	62.4807	44.965	44.6982	55.5029	38.3642	34.3878	152.469	134.523	149.769	64.0679	70.4592	68.5456	66.8885	53.3571	51.634
Rc3h1	681.526	623.194	571.666	473.357	493.644	760.924	367.862	364.81	768.013	913.337	578.452	855.489	673.877	588.63	440.839	378.854	376.138	449.317	844.535	1040.51	889.692	650.534	593.109	692.347	1668.11	1435.78	1550.1	839.739	824.163	641.868	626.798	862.147	954.198	1579.52	1561.35	1420.97
Serpinc1	11.6955	7.2585	0	1.02017	10.3273	8.26094	4.70412	12.1973	5.19513	10.4981	12.0283	12.2691	7.38207	10.0335	4.32195	9.79794	2.39578	3.35311	15.8847	7.08431	6.66436	17.4578	22.4825	9.51026	2.01829	8.63195	4.40869	3.09581	4.25704	3.56593	6.40679	8.8074	8.7042	0.95555	1.74941	3.09804
Zbtb37	65.9199	91.2497	76.3648	71.4116	74.3564	123.914	43.2779	27.7212	104.768	118.629	78.7307	126.037	102.294	69.1194	52.9438	57.699	35.9367	74.8862	89.1306	122.204	105.519	65.2372	55.6709	67.5228	290.633	227.308	228.37	111.449	97.0605	97.1717	67.2713	108.625	120.771	279.021	258.039	245.778
Gas5	34.0231	42.514	79.9333	42.847	51.6364	82.6094	34.8105	15.5238	62.3416	56.6899	31.711	83.6528	47.4561	54.6266	38.8975	23.9505	29.9473	36.8842	36.1817	52.2468	26.6574	55.13	42.8238	64.6698	122.106	83.4422	133.142	66.5599	59.5986	35.6593	35.2373	62.6304	47.8731	111.799	102.341	96.0392
LOC115487643	4.25289	3.11078	7.1369	0	2.06546	4.58941	0.940824	0	0.865855	8.3985	3.28045	3.34611	0	3.34449	0	1.08866	0	0	1.76496	4.42769	1.11073	0	4.28238	1.90205	10.0914	6.71374	8.81738	3.86976	5.95986	0.891483	1.0678	3.9144	2.17605	1.9111	1.74941	5.1634
LOC115487638	4.25289	0	9.99166	4.08066	4.13091	7.34306	0.940824	1.10885	2.59757	0	0	5.57685	0	2.22966	6.48292	2.17732	2.39578	4.47082	3.52993	5.31323	0	1.83767	4.28238	1.90205	10.0914	11.5093	8.81738	3.09581	7.66267	0.891483	3.20339	3.9144	4.3521	6.68885	7.87236	12.3921
LOC115487677	5.31612	16.5908	16.4149	6.121	8.26183	16.5219	12.2307	2.21769	12.9878	11.5479	3.28045	4.46148	14.7641	13.378	7.56341	3.26598	2.39578	8.94163	1.76496	6.19877	7.77508	3.67533	12.8471	9.51026	31.2834	13.4275	27.3339	8.51348	11.9197	14.2637	3.20339	5.8716	13.0563	29.6221	27.1159	22.7189
Dars2	342.358	422.03	447.483	388.683	413.091	351.549	495.814	423.579	383.574	341.189	391.467	355.803	265.754	315.497	341.434	262.367	267.13	262.66	457.125	493.245	486.498	467.686	435.732	378.508	340.081	385.56	348.286	477.529	430.813	478.726	295.78	318.045	314.439	275.198	311.396	287.085
Cenpl	143.535	155.539	166.29	121.4	111.535	116.571	139.242	145.259	181.83	182.667	162.929	159.498	107.567	129.32	171.797	109.955	117.393	125.183	195.028	162.939	178.827	144.257	149.883	125.535	116.052	136.193	147.25	177.235	137.928	181.863	114.254	146.79	130.563	182.51	157.447	140.444
Klhl20	511.41	509.132	599.499	522.325	459.564	526.864	527.802	409.164	579.257	540.654	522.685	520.878	466.125	502.788	463.529	413.691	465.979	509.673	696.278	701.346	665.325	600.917	577.05	565.86	630.715	637.805	747.714	859.862	824.163	841.56	632.137	627.283	656.079	695.64	680.522	503.947
Prdx6	1005.81	1306.53	1037.7	1299.69	1488.16	1448.42	2502.59	2482.71	1808.77	1152.69	1501.35	1223.56	1553.4	1597.55	1831.42	3498.95	3473.88	3113.92	1420.8	1450.51	1463.94	1913.01	2035.2	1844.99	2624.78	2912.8	2839.2	1196.53	1283.07	1232.92	1451.14	1364.17	1475.36	1576.66	1861.38	1915.62
Suco	132.903	119.247	142.738	131.601	124.96	289.133	97.8457	66.5308	235.513	200.514	159.648	195.19	306.883	261.985	205.292	280.874	252.755	216.835	298.279	314.366	306.56	438.284	434.661	479.317	841.626	821.954	751.241	351.375	360.146	352.136	631.069	814.196	817.107	1354.01	1391.66	1298.08
Pigc	417.847	459.359	501.01	399.905	429.615	349.713	594.601	559.967	520.379	439.872	518.311	480.725	415.505	482.721	593.187	611.827	511.499	591.265	386.527	426.829	414.301	353.751	408.967	414.647	350.173	345.278	327.125	436.509	477.64	495.665	493.323	457.985	389.513	447.197	450.474	419.268
Dnm3	13.8219	14.517	1.42738	10.2017	10.3273	6.42518	16.9348	15.5238	8.65855	11.5479	12.0283	7.8076	9.49123	12.2631	9.72438	28.3052	49.1135	42.4727	14.1197	2.65661	9.99654	7.35067	2.14119	7.60821	8.07315	9.59106	6.17216	4.64372	10.2169	4.45742	7.47459	7.8288	8.7042	11.4666	8.74707	8.26143
Eef1aknmt	754.889	688.52	749.374	612.1	562.837	499.328	642.583	728.512	538.562	444.071	498.628	378.111	342.739	429.209	437.597	493.163	459.99	449.317	227.68	192.162	266.574	218.682	250.519	235.854	227.057	273.345	216.026	163.304	166.876	159.575	104.644	101.774	100.098	120.399	101.466	123.921
Vamp4	961.154	1072.18	1086.24	1068.11	991.419	1131.75	1043.37	879.315	1503.99	1251.38	1264.07	1370.79	1364.63	1151.62	1217.71	2012.93	1584.81	1725.73	1426.97	1369.93	1390.63	1074.12	998.865	1072.76	2257.45	2044.81	1983.91	848.252	731.36	715.861	813.662	864.104	764.882	1710.43	1710.05	1583.1
Myoc	10.6322	26.9601	0.71369	17.3428	3.09818	8.26094	9.40824	12.1973	0	4.19925	3.28045	0	2.10916	5.57415	6.48292	14.1526	5.98945	2.23541	0.882481	2.65661	3.33218	4.59417	9.63535	5.70616	1.00914	0.959106	1.76348	1.54791	2.55422	8.91483	12.8136	11.7432	2.17605	7.6444	0.874707	7.22875
Prrc2c	2382.68	1967.05	2425.83	2246.41	2015.89	2479.2	1561.77	1325.07	2394.09	3134.74	1847.99	2081.28	2792.53	2265.33	1578.59	1177.93	1433.87	1792.8	1688.19	2275.83	2033.74	2129.86	1489.2	2110.33	6603.84	5653.93	5918.22	2242.92	1925.89	1779.4	1674.31	2459.22	2730.94	6775.81	6820.97	6984.01
Fmo1	7.44256	2.07386	1.42738	27.5445	26.8509	32.1259	32.9288	21.0681	2.59757	5.24906	22.9631	31.2304	25.3099	34.5597	22.6902	20.6845	3.59367	1.1177	24.7095	17.7108	27.7682	33.078	26.7649	25.6777	3.02743	1.91821	22.9252	14.7051	25.5422	22.2871	33.1017	22.5078	1.08803	0.95555	27.9906	28.915
Prrx1	13.8219	20.7386	0	28.5647	6.19637	7.34306	7.52659	7.76192	0	1.04981	1.09348	4.46148	4.21832	12.2631	8.64389	10.8866	1.19789	1.1177	0.882481	6.19877	2.22145	4.59417	5.35297	5.70616	1.00914	0	5.29043	3.09581	1.70282	3.56593	1.0678	7.8288	0	0.95555	3.49883	1.03268
Gorab	66.9831	65.3265	84.9291	74.4721	85.7164	128.504	84.6742	54.3335	85.7197	67.188	61.235	68.0376	91.7485	82.4974	104.807	102.334	129.372	134.124	153.552	170.023	202.152	161.715	189.495	194.009	174.582	151.539	164.003	105.258	114.089	109.652	135.61	140.918	150.148	162.444	170.568	158
Kifap3	355.117	380.553	269.775	267.284	312.917	298.312	353.75	345.96	406.952	302.346	294.147	284.42	183.497	243.033	208.534	214.466	210.829	245.895	596.557	595.082	677.543	512.709	437.873	518.309	627.687	679.047	608.399	530.932	440.178	553.611	449.543	458.964	504.844	513.13	448.725	466.771
Scyl3	608.164	622.157	648.03	545.789	521.528	574.594	564.495	568.838	558.477	703.375	744.662	637.992	589.511	700.113	662.338	581.344	576.185	611.384	538.314	634.045	605.346	636.752	600.603	609.608	667.044	657.946	651.604	668.695	626.636	610.666	593.696	717.314	637.583	687.04	699.766	675.372
BC055324	196.696	235.383	226.24	206.074	150.778	229.471	216.39	207.354	226.854	77.6862	67.7959	44.6148	39.0195	76.9232	68.0707	63.1423	64.6861	71.533	141.197	170.909	133.287	90.0457	78.1534	68.4739	92.8412	93.9924	76.7112	109.127	131.968	137.288	103.576	98.8387	95.7463	64.0219	73.4754	59.8954
Mettl18	53.1612	44.5879	42.8214	44.8873	40.2764	36.7153	45.1596	43.245	48.4879	40.9427	52.4872	34.5765	21.0916	36.7894	31.3341	47.901	26.3536	24.5895	67.0686	63.7588	82.1937	42.2663	38.5414	51.3554	54.4938	49.8735	56.4312	35.6018	48.5303	37.4423	42.7119	25.4436	40.2569	35.3554	34.9883	36.1438
Sell	0	0	0	2.04033	1.03273	2.75365	3.7633	3.32654	3.46342	138.575	178.238	131.614	73.8207	125.976	150.188	13.0639	10.781	15.6479	0	0	2.22145	0.918833	1.07059	1.90205	0	0.959106	0	78.9432	102.169	124.808	95.034	81.2238	73.9857	9.5555	8.74707	3.09804
Selp	2.12645	6.22157	0	3.0605	3.09818	0.917882	0	4.43539	0.865855	3.14944	2.18696	0	1.05458	2.22966	6.48292	2.17732	1.19789	2.23541	0.882481	3.54215	4.4429	1.83767	0	0.951026	1.00914	0.959106	0.881738	10.8353	9.36549	8.02335	18.1526	30.3366	6.52815	0.95555	0.874707	1.03268
F5	2.12645	5.18464	0.71369	1.02017	1.03273	1.83576	4.70412	5.54423	1.73171	4.19925	2.18696	0	0	1.11483	1.08049	3.26598	0	0	4.41241	9.74092	8.88581	11.9448	10.7059	6.65718	2.01829	0	1.76348	23.2186	22.1366	18.7211	26.695	16.6362	17.4084	2.86665	3.49883	5.1634
Slc19a2	212.645	189.758	261.924	211.174	239.593	232.224	258.727	225.096	271.013	171.12	149.807	200.767	155.023	137.124	169.636	144.792	158.122	125.183	155.317	140.801	149.948	142.419	140.248	148.36	214.948	187.985	178.993	208.967	201.784	224.654	128.136	153.64	139.267	157.666	125.958	133.216
Ccdc181	66.9831	74.6588	69.2279	53.0486	67.1273	53.2372	78.0884	82.0546	85.7197	98.6824	88.5721	85.8836	46.4016	53.5118	58.3463	66.4083	86.2481	58.1206	180.026	183.306	178.827	82.695	101.706	71.3269	147.335	159.212	174.584	133.12	143.888	170.273	115.322	104.71	110.979	157.666	146.951	128.052
Blzf1	220.087	157.613	205.543	218.316	183.826	288.215	146.769	148.585	203.476	202.614	154.181	206.344	211.971	202.899	166.395	242.771	183.277	235.836	280.629	274.517	278.792	269.218	287.99	316.692	471.27	444.066	496.418	308.033	272.451	257.639	335.289	334.681	334.024	504.53	510.829	512.209
Nme7	162.673	232.272	224.099	170.368	177.629	169.808	276.602	214.007	250.232	224.66	316.016	274.381	224.626	260.87	283.088	264.544	215.62	231.365	228.563	273.631	286.567	197.549	238.743	206.373	176.6	212.921	204.563	274.753	262.234	257.639	246.661	193.763	192.581	203.532	221.301	198.274
Atp1b1	154.167	216.718	0.71369	168.327	97.0765	109.228	100.668	111.993	111.695	193.166	153.088	153.921	98.076	104.794	90.7609	82.7382	113.8	140.831	114.723	93.8671	81.083	88.208	120.977	78.9351	127.152	138.111	108.454	95.1962	68.9641	76.6675	88.6272	81.2238	138.179	136.644	110.213	121.856
Dpt	37.2128	41.4771	0	48.968	13.4255	16.5219	14.1124	25.5035	0	0	9.84134	10.0383	13.7096	10.0335	9.72438	30.4825	1.19789	0	8.82481	0.885538	13.3287	16.539	16.0589	35.188	0	0.959106	6.17216	1.54791	5.95986	10.6978	11.7458	41.1012	0	0	11.3712	1.03268
Sft2d2	1422.59	1609.31	1455.21	1081.38	1002.78	922.472	1480.86	1600.07	1460.7	2432.42	2109.33	2019.94	1697.88	1795.99	1835.75	1444.65	1572.83	1415.01	6129.72	6321.86	6383.34	4365.38	4008.31	4420.37	3530.99	3743.39	3683.9	5156.85	5426.88	5686.77	4298.96	4494.71	4096.42	3096.94	2979.25	2759.32
Tiprl	387.013	411.66	468.18	393.784	463.695	546.14	441.247	360.375	471.025	343.289	436.299	422.726	473.507	430.324	451.643	502.961	461.188	519.732	673.333	649.985	661.993	659.722	674.474	711.367	568.148	563.954	595.173	688.818	717.737	739.931	730.374	732.972	857.364	691.818	704.139	646.457
Dcaf6	350.864	376.405	367.55	280.546	275.738	270.775	335.874	319.348	332.488	424.124	319.297	327.919	299.501	337.793	326.307	337.485	285.098	279.426	472.128	509.185	516.488	472.28	423.955	445.08	508.608	491.062	521.107	454.31	418.893	458.222	406.831	467.771	421.066	607.73	542.318	584.496
Mpc2	405.088	452.101	550.255	478.458	518.43	352.467	353.75	403.62	288.33	304.446	414.43	385.918	340.63	363.434	352.239	376.676	317.441	285.014	536.549	449.853	430.962	435.527	529.944	468.856	262.377	264.713	258.349	430.318	500.628	453.765	508.272	425.691	433.034	219.777	259.788	271.595
Mpzl1	28.707	30.0709	22.8381	19.3832	18.5891	12.8504	23.5206	18.8504	19.0488	19.9464	18.5892	16.7306	16.8733	14.4928	10.8049	25.0392	11.9789	20.1187	1097.81	1135.26	1229.57	954.668	1008.5	870.189	448.06	459.412	479.665	338.991	341.415	338.764	292.577	283.794	287.239	308.643	322.767	317.032
Rcsd1	13.8219	10.3693	0.71369	12.242	3.09818	5.50729	3.7633	3.32654	0	1.04981	1.09348	8.92297	6.32748	10.0335	16.2073	16.3299	10.781	6.70622	974.26	861.629	944.117	767.226	816.864	697.102	243.204	238.817	262.758	460.502	484.451	467.137	522.153	426.67	347.08	216.91	191.561	209.634
Creg1	7860.41	9120.82	9872.47	7844.06	8177.14	8772.2	14834.9	11585.2	13180	7660.48	8755.51	7669.29	8672.87	7978.83	8128.5	17073.5	15334.2	14633	14697.7	14899.2	15144.8	15231.5	16389.7	16510.8	24383.9	25701.2	23427.8	6673.8	6818.08	6915.23	7149.98	7259.26	7012.32	18143	19442.1	20005.1
Cd247	1.06322	5.18464	10.7053	12.242	11.36	29.3722	4.70412	2.21769	3.46342	13.6476	5.46741	1.11537	30.5828	33.4449	30.2536	26.1278	34.7388	35.7665	0	1.77108	4.4429	1.83767	9.63535	3.8041	5.04572	10.5502	6.17216	0	0.851408	1.78297	6.40679	2.9358	16.3204	18.1555	19.2436	7.22875
Pou2f1	223.277	190.795	214.107	156.085	145.615	210.195	114.781	135.279	238.11	248.806	150.901	185.152	171.897	129.32	141.544	102.334	111.404	168.773	185.321	185.077	166.609	105.666	79.224	107.466	336.045	251.286	308.608	211.289	160.065	189.886	114.254	165.383	146.883	285.709	290.403	273.66
Dusp27	17.0116	8.29542	5.70952	4.08066	3.09818	3.67153	13.1715	11.0885	4.32928	4.19925	14.2153	8.92297	1.05458	15.6076	9.72438	5.4433	2.39578	2.23541	11.4723	8.85538	15.5502	4.59417	9.63535	5.70616	10.0914	3.83642	8.81738	5.41767	8.51408	8.02335	7.47459	9.78601	2.17605	8.59995	6.12295	2.06536
Ildr2	9.56901	21.7755	0.71369	16.3227	6.19637	6.42518	6.58577	12.1973	9.52441	13.6476	12.0283	17.8459	4.21832	6.68898	3.24146	13.0639	5.98945	6.70622	8.82481	8.85538	8.88581	6.43183	13.9177	7.60821	11.1006	10.5502	10.5809	5.41767	4.25704	8.91483	8.54239	6.8502	8.7042	11.4666	14.87	11.3595
Tada1	310.461	285.155	428.928	305.03	344.931	303.819	280.366	202.919	303.915	213.112	249.314	211.92	214.08	265.329	254.995	264.544	231.193	241.424	253.272	251.493	205.484	228.79	198.06	222.54	195.774	191.821	197.509	246.891	228.177	207.716	217.831	228.993	218.693	160.532	187.187	148.706
Pogk	198.823	178.352	178.422	312.171	229.266	290.969	260.608	319.348	342.013	214.162	182.612	185.152	456.633	298.774	306.858	445.262	564.206	555.499	338.873	373.697	348.768	458.498	370.426	491.68	990.979	961.024	955.804	227.542	232.434	216.63	306.458	289.666	301.383	656.463	702.39	702.222
Gm16701	5.31612	8.29542	15.7012	7.14116	9.29455	18.3576	16.9348	13.3062	6.06099	2.09963	6.56089	0	2.10916	0	2.16097	7.62062	11.9789	8.94163	4.41241	2.65661	1.11073	0.918833	1.07059	3.8041	3.02743	2.87732	0.881738	0.773953	4.25704	0.891483	0	1.9572	1.08803	1.9111	0	5.1634
Fam78b	322.157	250.937	311.882	215.255	190.022	160.629	281.306	384.77	386.171	207.863	174.957	191.844	122.331	156.076	115.612	268.899	339.003	354.312	175.614	160.282	169.941	101.991	89.9299	105.564	153.39	149.62	140.196	81.265	84.2894	93.6057	54.4577	45.0156	41.345	107.022	69.9766	78.4836
Gm33610	211.581	228.124	174.14	212.195	256.117	212.949	483.584	546.661	498.733	287.649	295.24	274.381	414.45	318.841	351.158	1189.91	1079.3	1032.76	309.751	314.366	346.547	330.78	350.084	337.614	723.556	740.43	714.208	196.584	234.137	197.018	200.746	233.886	227.397	511.219	542.318	629.934
Uck2	2801.59	2494.85	3132.38	2891.15	3023.83	2520.5	1689.72	1730.91	1443.38	1006.77	1041	933.565	969.16	965.442	896.804	1332.52	1221.85	1154.59	200.323	228.469	208.817	336.293	230.178	275.798	261.368	264.713	253.94	68.8818	96.2091	80.2335	74.7459	52.8444	62.0175	90.7773	74.3501	109.464
Tmco1	993.051	1169.65	1204.71	874.282	903.637	1080.35	1156.27	747.362	1337.75	953.23	1118.63	968.142	766.68	754.739	858.987	759.885	771.442	761.156	1340.49	1292	1229.57	943.642	973.17	932.956	900.156	843.054	922.298	1005.36	933.995	969.934	915.103	906.184	841.044	861.906	759.246	815.816
Aldh9a1	5791.38	5923.97	5082.9	5606.83	5934.06	4876.71	6315.75	6373.65	5436.7	3107.45	3843.59	3157.61	3281.86	3498.33	3609.91	3318.24	3514.61	3198.87	4029.41	3775.94	4113.02	2894.33	3024.43	3046.14	1502.61	1477.98	1485.73	2614.41	2696.41	2706.54	2147.34	1842.7	2018.29	869.551	788.986	839.568
Mgst3	663.451	640.822	525.989	709.015	797.266	565.415	720.671	766.213	587.05	502.86	789.494	482.956	527.29	668.898	716.363	371.233	352.18	259.307	754.522	680.093	739.744	701.989	784.746	736.094	280.542	296.364	216.026	358.34	443.584	395.819	385.475	364.039	389.513	107.022	119.835	125.987
Rxrg	6.37934	5.18464	0	15.3025	4.13091	3.67153	6.58577	5.54423	2.59757	0	3.28045	7.8076	10.5458	7.80381	7.56341	13.0639	9.58312	1.1177	5.29489	4.42769	5.55363	2.7565	4.28238	6.65718	0	0	3.52695	3.86976	3.40563	3.56593	6.40679	3.9144	1.08803	1.9111	2.62412	3.09804
Pbx1	1315.21	1050.41	1124.06	939.573	730.139	707.687	751.719	716.315	978.416	1639.81	1306.71	1359.64	1002.91	989.968	801.721	649.93	697.172	672.858	21.1796	24.7951	12.218	38.591	22.4825	13.3144	23.2103	18.223	28.2156	26.3144	19.5824	19.6126	18.1526	18.5934	31.5527	33.4443	27.1159	33.0457
Gm51671	2.12645	14.517	1.42738	2.04033	10.3273	11.0146	13.1715	28.83	12.9878	17.8468	9.84134	39.038	2.10916	3.34449	7.56341	5.4433	9.58312	6.70622	1.76496	0	0	1.83767	3.21178	0	4.03657	1.91821	3.52695	0	0.851408	0	1.0678	0.978601	4.3521	0	0	3.09804
Nuf2	449.744	537.129	533.126	402.966	485.382	547.058	390.442	302.715	565.403	289.748	265.716	242.035	209.862	231.885	227.983	25.0392	33.5409	39.1196	421.826	397.607	469.837	374.884	312.614	342.369	135.225	131.397	107.572	251.535	258.828	236.243	224.238	254.436	224.133	121.355	110.213	93.9738
Rgs5	61.667	43.551	4.99583	85.694	56.8001	62.416	73.3843	70.9662	20.7805	24.1457	87.4786	101.499	55.8928	72.4639	83.1975	46.8124	17.9684	29.0603	57.3613	59.3311	64.4221	73.5067	76.0122	67.5228	36.3292	16.3048	48.4956	44.1153	50.2331	70.4272	82.2205	56.7588	33.7288	21.9777	66.4777	62.9934
Rgs4	61.667	93.3235	0	51.0083	33.0473	35.7974	43.2779	43.245	47.622	72.4371	78.7307	66.9222	35.8557	50.1673	43.2195	30.4825	33.5409	58.1206	43.2416	40.7348	43.3183	35.8345	46.0356	35.188	43.3932	59.4646	52.9043	36.3758	24.6908	29.4189	39.5085	34.251	63.1055	54.4664	53.3571	43.3725
Hsd17b7	1351.36	1250.54	1208.28	2444.32	2278.2	3003.31	1388.66	1208.64	1740.37	450.37	468.01	461.764	1667.29	1206.25	877.355	757.707	846.909	931.047	240.035	257.692	219.924	423.582	376.849	383.263	706.4	617.664	665.712	132.346	114.94	138.18	144.153	182.998	219.781	249.399	236.171	191.046
3110045C21Rik	7.44256	11.4062	6.42321	10.2017	11.36	15.604	17.8757	7.76192	19.9147	9.44832	0	5.57685	7.38207	12.2631	12.9658	13.0639	20.3641	11.177	9.7073	5.31323	8.88581	5.513	6.42357	6.65718	3.02743	6.71374	15.8713	3.86976	5.10845	8.02335	12.8136	7.8288	2.17605	3.8222	3.49883	3.09804
Ddr2	11.6955	21.7755	9.99166	14.2823	9.29455	11.0146	7.52659	18.8504	5.19513	10.4981	12.0283	7.8076	10.5458	7.80381	5.40243	27.2165	4.79156	5.58852	7.94233	4.42769	5.55363	8.2695	5.35297	19.0205	7.064	6.71374	3.52695	5.41767	4.25704	4.45742	9.61018	11.7432	5.44013	4.77775	6.99766	6.19607
Uap1	769.774	830.579	1371	1005.88	1148.39	1137.26	738.547	677.505	912.611	738.018	726.072	692.645	1247.57	1017.84	958.392	875.283	875.658	1029.41	459.773	498.558	507.602	457.579	568.486	560.154	460.169	425.843	396.782	569.629	601.946	551.828	654.56	762.33	773.586	381.264	466.219	409.974
Uhmk1	2732.48	2605.8	2696.32	2528.99	2462.02	3464.09	2224.11	2144.51	3894.62	2838.69	1973.74	2440.43	2515.18	2142.7	1602.36	1477.31	2034.02	2271.17	2721.57	3327.85	2847.9	2358.65	1692.61	2396.59	5519.01	4950.9	5196.08	2898.45	2819.86	2703.87	2380.12	3127.61	3082.38	4903.88	4702.43	4114.19
Sh2d1b2	291.323	341.149	356.131	214.235	224.102	205.606	299.182	227.314	265.818	251.955	347.727	308.958	169.788	222.966	236.627	172.008	119.789	138.595	201.206	175.337	185.491	119.448	145.601	90.3475	43.3932	61.3828	50.2591	126.154	129.414	107.869	64.0679	60.6732	47.8731	41.0887	31.4895	24.7843
Sh2d1b1	3000.42	3550.44	3401.45	2406.57	2551.87	2579.25	2825.3	2493.8	3172.49	3130.54	3559.29	3302.61	1956.25	2457.08	2485.12	1578.56	1401.53	1305.48	2029.71	2016.37	2002.64	1139.35	1170.16	1094.63	699.336	684.801	523.752	1259.22	1210.7	1251.64	606.509	504.958	507.02	401.331	342.885	313.934
Gm7694	39.3393	49.7725	46.3898	61.21	29.9491	44.0583	35.7513	42.1362	36.3659	80.8356	56.8611	66.9222	30.5828	33.4449	35.6561	19.5959	29.9473	60.356	44.1241	23.9095	63.3114	33.9968	26.7649	28.5308	12.1097	25.8959	16.753	118.415	101.318	100.738	42.7119	33.2724	46.7851	9.5555	6.99766	6.19607
Nos1ap	61.667	67.4003	26.4065	65.2906	43.3746	35.7974	47.982	44.3539	45.0245	73.4869	66.7024	41.2687	42.1832	46.8228	48.6219	34.8371	52.7072	52.5321	37.0642	45.1625	42.2076	33.9968	31.0472	32.3349	30.2743	53.7099	35.2695	87.4567	79.181	68.6442	34.1695	50.8872	57.6654	35.3554	31.4895	26.8497
Olfml2b	63.7934	73.6219	92.066	69.3713	66.0946	77.1021	153.354	192.939	135.073	108.131	77.6373	101.499	59.0565	80.2677	92.9219	342.928	443.219	483.966	19.4146	25.6806	16.6609	13.7825	20.3413	10.4613	45.4115	37.4051	29.0973	6.19162	6.81127	6.24038	2.1356	3.9144	4.3521	8.59995	23.6171	12.3921
Atf6	754.889	807.767	815.034	778.387	665.077	867.399	1052.78	897.057	1251.16	1313.32	1174.4	1164.45	1451.1	1206.25	1164.76	1119.14	1359.61	1559.2	3207.82	3607.68	3381.05	2909.95	2386.35	2760.83	3647.04	3471	3295.05	5313.19	5327.26	5180.41	3231.16	4012.26	3898.4	3350.16	3115.71	3003.03
Dusp12	120.144	135.838	141.311	160.166	171.433	168.89	170.289	168.545	148.927	121.778	91.8525	146.114	109.676	111.483	119.934	220.998	177.288	212.364	167.671	165.596	168.83	136.906	138.107	131.242	170.545	138.111	202.8	210.515	187.31	195.235	146.288	145.811	182.788	140.466	147.826	170.392
Fcrlb	8.50579	10.3693	12.1327	61.21	64.0291	67.0054	50.8045	32.1565	34.6342	45.142	38.2719	28.9996	163.46	98.105	103.727	284.14	319.837	423.61	6.17737	8.85538	3.33218	11.9448	8.56476	14.2654	21.192	12.4684	15.8713	0	4.25704	1.78297	12.8136	1.9572	7.61618	28.6665	22.7424	19.6209
Gm39701	60.6037	50.8095	40.6803	141.803	114.633	111.982	216.39	222.878	147.195	100.782	75.4503	61.3454	269.973	277.593	236.627	1260.67	1568.04	1321.13	112.075	123.09	135.509	93.721	74.9416	119.829	111.006	139.07	211.617	61.1423	71.5183	71.3186	56.5933	72.4164	84.866	69.7552	66.4777	60.9281
Fcgr2b	659.199	627.341	760.08	822.254	735.302	715.948	901.31	842.723	1016.51	891.291	1023.5	921.296	865.811	965.442	1151.8	4281.7	4296.83	5096.73	845.417	887.309	749.74	1296.47	1298.63	1155.5	1747.84	1736.94	1996.25	1366.8	1239.65	1468.27	1521.61	1639.16	1301.28	1626.35	1543.86	1680.17
Fcgr4	2158.34	2430.56	2324.49	1906.69	2074.75	1630.16	2923.14	2559.22	2575.05	9723.37	11182	9701.5	8893.28	10131.6	10606.1	7901.49	7287.97	6360.85	2890.13	2798.3	3263.31	2462.47	2603.69	2574.43	1821.5	1787.77	2107.35	39134.9	40349.1	40157.7	37597.2	34632.7	36065.9	8999.37	9983.03	8841.8
Gm26110	2.12645	0	1.42738	0	0	2.75365	0	0	0.865855	5.24906	4.37393	3.34611	2.10916	0	1.08049	0	0	0	0	1.77108	1.11073	1.83767	0	0	0	0	0	9.28743	9.36549	13.3722	4.27119	4.893	6.52815	2.86665	7.87236	0
Fcgr3	10196.3	11079.6	8517.89	8097.06	9118.99	6835.47	12838.5	12490	11454.4	18486.2	23290.1	17731	15357.9	18709.1	22074.3	21244.1	18808.1	18349.3	8898.06	8502.05	8774.74	5918.21	6377.53	5936.3	3878.14	3985.08	3952.83	20894.4	22157.9	22917.4	18771.9	16822.1	17565.1	5695.08	6110.7	5825.34
Cfap126	10.6322	9.33235	13.5601	16.3227	19.6218	21.1113	27.2839	37.7008	18.183	24.1457	18.5892	25.6535	22.1462	17.8373	34.5756	11.9753	19.1662	12.2947	7.05985	9.74092	11.1073	1.83767	3.21178	6.65718	6.05486	2.87732	7.93564	19.3488	12.7711	7.13186	16.017	6.8502	11.9683	9.5555	5.24824	7.22875
Sdhc	2807.97	3333.72	3077.43	2870.75	3318.16	3052.88	4203.6	3803.34	3600.23	2596.19	3553.82	2761.66	2788.31	2975.48	3506.18	3980.14	3564.92	3538.65	4332.1	3787.45	4229.65	4327.71	4616.4	4148.37	2363.41	2782.37	2593.19	4201.02	4543.97	4428	4624.63	4033.79	4435.88	2108.9	2315.35	2165.53
Gm46172	6.37934	2.07386	4.99583	4.08066	6.19637	12.8504	3.7633	6.65308	10.3903	6.29888	3.28045	7.8076	5.2729	3.34449	5.40243	2.17732	7.18734	3.35311	4.41241	13.2831	4.4429	4.59417	4.28238	4.75513	18.1646	20.1412	14.1078	10.0614	9.36549	5.3489	6.40679	7.8288	14.1443	20.0666	16.6194	6.19607
Mpz	6.37934	6.22157	3.56845	13.2622	2.06546	9.17882	1.88165	13.3062	3.46342	1.04981	1.09348	2.23074	3.16374	3.34449	1.08049	0	2.39578	5.58852	2.64744	0	13.3287	0.918833	6.42357	2.85308	1.00914	0.959106	0.881738	2.32186	2.55422	3.56593	5.33899	2.9358	1.08803	0.95555	4.37354	0
Pcp4l1	10.6322	16.5908	0	20.4033	21.6873	17.4398	11.2899	18.8504	11.2561	12.5978	24.0566	23.4228	35.8557	51.2821	46.4609	54.433	45.5198	26.8249	7970.57	7028.52	7336.35	5422.04	5494.29	4932.02	1136.3	1064.61	906.426	1510.76	1489.11	1605.56	1099.83	861.168	1084.76	443.375	341.136	346.98
Tomm40l	472.071	526.759	492.446	623.322	682.633	456.187	599.305	720.75	465.83	519.657	660.463	486.302	528.345	581.941	636.407	777.303	667.225	619.208	1274.3	1092.75	1118.5	1001.53	1150.89	996.675	589.34	647.396	599.582	1423.3	1467.83	1464.71	1375.32	1011.87	1044.5	512.175	452.224	463.673
Apoa2	13.8219	18.6647	2.14107	9.1815	9.29455	14.6861	14.1124	42.1362	13.8537	31.4944	30.6175	11.1537	9.49123	15.6076	18.3683	18.5072	5.98945	5.58852	25.592	8.85538	16.6609	48.6982	33.1884	20.9226	3.02743	15.3457	9.69912	12.3832	25.5422	11.5893	25.6272	11.7432	13.0563	7.6444	6.99766	7.22875
Fcer1g	9205.39	8946.62	7654.32	9747.69	10217.8	7341.22	11245.7	12833.8	8591.01	14189.3	18976.3	16090.3	15676.3	16995.6	20257	22704	19475.3	18168.3	13729.6	11833.4	12823.3	10802.7	12529.2	12011.5	7424.27	9018.47	8772.41	17880.6	16553.1	17725.4	20754.8	16176.3	17632.5	13291.7	14418.7	15275.4
Ndufs2	4336.89	4508.56	4162.95	4319.38	4585.31	3719.26	4630.74	5090.71	3535.29	3364.65	4379.4	3679.61	3730.05	4220.74	4825.45	4523.38	4022.52	3430.23	2878.65	2545.04	2930.1	2869.52	3327.41	2865.44	1649.95	1630.48	1718.51	2733.6	2879.46	2889.3	3276	2689.19	2827.78	1599.59	1670.69	1702.89
Adamts4	3.18967	7.2585	2.85476	19.3832	8.26183	13.7682	7.52659	11.0885	17.3171	2.09963	9.84134	15.6152	12.655	5.57415	5.40243	4.35464	11.9789	4.47082	0.882481	3.54215	2.22145	8.2695	5.35297	7.60821	2.01829	4.79553	0.881738	2.32186	0.851408	2.67445	9.61018	0	5.44013	3.8222	6.12295	1.03268
B4galt3	428.479	450.027	502.438	472.337	409.993	365.317	426.193	491.219	351.537	514.408	564.237	530.916	492.489	557.415	558.612	576.99	443.219	442.611	254.155	246.18	233.252	194.793	220.542	234.903	269.441	278.141	271.575	697.332	738.171	687.333	752.798	716.336	763.794	333.487	366.502	329.425
Ppox	458.249	428.251	441.06	462.135	446.139	374.496	403.614	464.607	328.159	403.128	446.141	438.341	441.869	490.525	481.897	495.34	398.898	368.842	304.456	319.679	321	347.319	365.073	348.075	278.524	296.364	286.565	347.505	354.186	383.338	421.78	365.997	352.52	311.509	328.015	306.706
Usp21	527.359	441.731	493.873	484.579	451.302	421.308	441.247	623.172	367.123	541.703	567.517	501.917	492.489	479.377	479.736	409.336	384.523	336.429	358.287	302.854	336.55	306.89	343.661	324.3	289.624	259.918	273.339	359.114	427.407	384.229	396.153	349.36	307.911	244.621	278.157	320.131
Ufc1	1583.14	1838.47	1642.91	1650.63	2096.44	1633.83	1858.13	2094.61	1800.11	1484.44	2253.67	1825.86	1843.41	1992.2	2317.64	1939.99	1605.17	1571.49	1914.98	1790.56	1866.02	1846.86	2065.18	1852.6	1045.47	1119.28	1113.63	1686.44	1788.81	1841.8	1985.04	1538.36	1813.74	1011.93	1002.41	1114.26
Gm20045	4.25289	5.18464	3.56845	6.121	0	12.8504	5.64495	11.0885	4.32928	8.3985	12.0283	35.6919	3.16374	2.22966	8.64389	1.08866	3.59367	3.35311	3.52993	4.42769	2.22145	2.7565	2.14119	0.951026	11.1006	11.5093	13.2261	5.41767	6.81127	1.78297	6.40679	6.8502	9.79223	18.1555	13.9953	6.19607
Dedd	461.439	398.18	489.591	379.502	403.797	378.167	418.667	400.294	370.586	527.006	611.257	504.148	555.764	573.022	608.314	628.157	552.228	499.614	365.347	332.962	346.547	354.67	378.99	349.026	281.551	325.137	304.2	393.168	413.784	451.09	428.187	461.899	414.538	332.531	389.245	386.222
Nit1	556.066	610.751	612.346	530.486	585.557	526.864	638.82	575.491	580.123	481.864	553.302	535.378	441.869	574.137	603.992	596.586	546.238	596.854	500.367	504.757	529.816	433.689	491.403	472.66	424.849	392.274	375.62	438.831	424.853	431.478	461.289	397.312	421.066	427.131	406.739	461.608
Pfdn2	657.072	736.219	952.062	785.528	861.295	857.302	616.24	511.178	593.111	472.416	550.022	601.185	691.805	619.845	589.946	927.538	806.18	839.396	788.056	646.443	716.418	711.177	754.769	653.355	595.395	727.002	690.401	701.201	587.472	592.836	726.103	632.176	659.344	623.019	615.794	671.241
Nectin4	24.4541	21.7755	2.85476	20.4033	17.5564	11.0146	28.2247	22.1769	29.4391	139.625	114.816	126.037	95.9669	98.105	121.015	55.5217	29.9473	88.2986	37.9467	38.9637	36.654	50.5358	28.906	28.5308	46.4206	27.8141	23.8069	55.7246	79.181	66.8612	44.8475	55.7802	35.9048	80.2662	115.461	96.0392
Arhgap30	4736.66	3922.7	5534.66	4185.74	3670.32	4038.68	3938.29	3332.08	4474.74	7588.05	6279.87	7000.07	6869.54	6124.87	5339.77	3611.08	3836.84	4203.68	4255.33	4453.37	4318.5	3077.17	2950.56	3287.7	4583.53	4282.41	4339.91	5330.99	4770.44	4807.77	4966.33	5476.25	5197.5	5521.17	5417.06	5336.89
Usf1	997.304	1093.96	1196.86	739.62	797.266	746.238	985.043	890.404	858.928	1792.03	2110.42	1913.98	1414.19	1537.35	1577.51	1172.49	1055.34	952.284	908.073	830.635	824.159	638.589	687.322	693.298	476.316	522.713	494.655	1377.64	1363.1	1426.37	981.307	897.377	972.695	741.507	719.009	748.692
Tstd1	13.8219	12.4431	6.42321	6.121	8.26183	11.0146	10.3491	5.54423	7.7927	14.6974	9.84134	33.4611	15.8187	17.8373	18.3683	6.53196	5.98945	5.58852	9.7073	2.65661	11.1073	2.7565	1.07059	6.65718	4.03657	0.959106	2.64521	10.8353	5.95986	8.02335	5.33899	5.8716	2.17605	3.8222	3.49883	7.22875
F11r	4316.69	4157.04	4531.93	3475.71	3185.97	3215.34	2955.13	3050.44	3057.33	11231.9	10237.2	11237.4	7605.64	9500.58	8815.69	3027.56	3061.81	3090.45	66.1861	93.8671	72.1972	67.0748	57.8121	38.9921	23.2103	41.2415	37.033	204.324	184.756	184.537	153.763	115.475	149.06	99.3772	86.596	82.6143
Alyref2	78.6785	75.6957	122.041	57.1293	72.291	76.1842	63.0352	47.6804	69.2684	64.0386	82.0112	84.7682	81.2027	72.4639	72.3926	41.3691	40.7283	41.355	94.4255	124.861	82.1937	77.182	113.483	118.878	80.7315	55.6281	75.8295	68.1078	80.8838	67.7527	56.5933	45.0156	53.3133	75.4885	64.7283	83.647
Gm35200	9.56901	5.18464	4.28214	7.14116	6.19637	7.34306	5.64495	5.54423	14.7195	11.5479	10.9348	16.7306	10.5458	8.91863	6.48292	10.8866	1.19789	6.70622	24.7095	16.8252	23.3252	4.59417	8.56476	10.4613	31.2834	9.59106	23.8069	51.8548	37.462	34.7678	26.695	24.465	20.6725	34.3998	15.7447	20.6536
Cd244a	28.707	69.4742	47.8172	29.5848	26.8509	34.8795	81.8517	80.9458	102.171	269.802	286.492	322.342	112.84	216.277	191.246	27.2165	47.9156	57.0029	39.7117	55.7889	39.9861	52.3735	35.3296	31.3839	19.1737	35.4869	19.3982	106.032	120.9	90.0398	53.3899	52.8444	55.4893	32.4887	34.1136	30.9804
Ly9	53.1612	77.7696	27.8339	64.2705	73.3237	48.6478	115.721	98.6873	115.159	386.331	440.673	394.841	438.706	449.276	440.839	926.45	864.877	1026.05	2079.13	2098.73	2245.89	3573.34	3362.74	3466.49	6738.05	6881.58	6794.67	1667.09	1773.48	1788.32	1765.07	1755.61	1515.62	5388.35	5293.73	5414.34
Slamf7	31.8967	50.8095	0	47.9478	23.7527	17.4398	40.4554	43.245	46.7562	1289.17	1154.72	1161.1	2220.95	1875.14	1868.16	4504.87	3978.19	4610.53	1010.44	1065.3	1174.04	2110.56	1907.8	2055.17	5123.42	5692.29	6350.28	5425.41	5448.16	5565.53	7981.79	8911.14	9555.04	20602.6	22832.5	22380.2
Cd48	1005.81	1249.5	1073.39	1022.21	1190.74	1408.03	1243.77	907.036	1712.66	2262.35	2483.3	2464.97	2294.77	2319.96	2260.38	1882.29	1788.45	1788.33	2080.89	2088.1	1980.42	1508.72	1777.19	1599.63	2224.15	2087.01	2057.09	1172.54	1177.5	1090.28	918.306	911.077	918.294	1282.35	1173.86	1139.05
Tma7-ps	1180.18	1874.77	2671.34	1732.24	1869.24	1676.05	1973.85	1281.83	1686.69	1279.72	1825.02	1768.98	1787.51	1540.69	1655.31	2083.7	1717.78	1790.56	2501.83	2041.17	1953.77	1863.39	2387.43	2010.47	1222.07	1337.95	1260	2147.72	2269.85	2440.88	2465.55	1922.95	2263.09	1302.41	1417.03	1496.35
Slamf1	0	1.03693	0	0	0	0	0	0	0	0	0	0	6.32748	1.11483	3.24146	22.8619	10.781	5.58852	0	1.77108	0	0	0	0	0	0.959106	3.52695	0	0	0.891483	0	0	0	14.3333	20.993	35.1111
Cd84	4096.6	4496.12	4519.8	3111.51	3347.07	4252.55	4769.98	3750.12	6715.57	5848.51	5524.27	5873.54	5549.2	5147.17	5284.66	7577.07	6685.43	6981.18	7382.84	7944.16	7999.45	5866.75	5827.25	6103.68	10840.2	10045.7	9775.83	2573.39	2329.45	2431.97	1846.22	2010.05	1793.07	7226.82	6785.1	6047.37
Gm51686	6.37934	10.3693	13.5601	5.10083	7.2291	17.4398	5.64495	9.97962	20.7805	13.6476	17.4957	12.2691	6.32748	8.91863	11.8854	5.4433	1.19789	2.23541	15.8847	23.024	4.4429	8.2695	3.21178	3.8041	64.5852	45.078	36.1513	5.41767	3.40563	3.56593	4.27119	3.9144	5.44013	43.9553	29.74	47.5032
Slamf6	40.4025	44.5879	34.2571	54.0688	54.7346	44.9762	127.952	51.0069	82.2562	103.931	88.5721	103.729	137.096	93.6457	127.497	361.435	274.317	391.196	2.64744	2.65661	0	0.918833	0	0.951026	2.01829	3.83642	7.93564	3.86976	11.9197	7.13186	19.2204	14.679	10.8803	55.4219	64.7283	57.83
Vangl2	47.8451	39.4033	39.2529	37.7461	37.1782	35.7974	36.6921	52.1158	55.4147	30.4446	22.9631	40.1533	46.4016	36.7894	39.978	51.167	51.5093	64.8268	1.76496	0.885538	5.55363	7.35067	4.28238	1.90205	3.02743	1.91821	0	0.773953	4.25704	7.13186	2.1356	1.9572	2.17605	1.9111	2.62412	2.06536
Ncstn	4224.19	4499.23	4985.12	4381.61	4508.89	4398.49	5829.35	6006.62	5399.47	7141.88	7460.83	6625.3	7903.03	7971.03	8129.58	7378.94	7552.7	7371.26	3113.39	3241.07	3303.3	3974.87	3709.61	3653.84	3527.97	3631.17	3627.47	3955.67	4028.86	3879.73	3999.97	3884.07	4034.4	4131.8	4393.65	4433.29
Copa	14210	13454.1	11137.1	13879.4	14251.6	11338.6	15852.9	18399.1	13487.4	14427.6	16370.5	12121.8	15618.3	16324.4	17052.2	14941.9	15564.2	14175.8	9042.79	9224.65	9714.41	11547.9	10422.2	10757.1	8566.62	9175.76	9150.68	9277.37	9995.53	10224.4	10607.5	9876.04	10188.3	8396.42	8765.44	8766.41
Pex19	1516.16	1614.5	1610.8	1572.08	1723.62	1457.6	1850.6	1856.21	1537.76	1266.07	1536.34	1366.33	1641.98	1566.34	1809.82	1882.29	1838.76	1812.92	1460.51	1419.52	1467.27	1563.85	1650.86	1588.21	1146.39	1200.8	1148.9	1263.09	1393.76	1315.83	1457.54	1316.22	1318.69	1098.88	1263.95	1159.7
Dcaf8	2386.94	2332.05	2440.11	2173.97	2032.41	1859.63	2350.18	2574.74	2142.13	2583.59	2504.07	2462.74	2159.78	2354.52	2396.52	1880.12	1920.22	1900.1	2479.77	2409.55	2425.83	2082.08	2081.24	1986.69	1790.22	1627.6	1645.32	2194.93	2360.1	2275.06	1820.6	1792.8	1726.7	1716.17	1694.31	1617.18
Pea15a	2585.76	2580.91	2509.33	2946.24	3057.91	2675.63	3926.06	3872.09	3145.65	2821.9	3290.29	2962.42	4727.69	4144.94	4799.52	5703.49	5052.7	4740.18	8620.08	7728.09	8054.99	10743.9	11724.1	10854.1	5528.09	5822.73	5831.81	6123.51	7132.25	6536.35	9470.3	9291.81	9674.72	5730.43	5917.39	6375.76
Casq1	169.053	164.872	9.27797	200.973	58.8655	29.3722	140.183	79.8369	0	3.14944	2.18696	1.11537	71.7115	44.5932	145.866	77.2949	0	1.1177	0	0	79.9723	20.2143	144.53	64.6698	1.00914	0.959106	0	2.32186	50.2331	21.3956	153.763	52.8444	1.08803	0.95555	2.62412	3.09804
Atp1a2	244.541	255.084	1.42738	472.337	260.248	245.075	327.407	310.477	96.1099	161.671	378.345	392.611	230.953	269.789	253.914	273.254	119.789	145.302	254.155	259.463	306.56	249.923	304.049	254.875	122.106	136.193	261.876	248.439	223.92	250.507	343.831	276.944	95.7463	129.955	293.027	447.15
Igsf8	6108.22	5227.15	5167.11	5938.39	5697.56	4343.42	5326.01	7096.62	4132.73	4506.85	5324.17	4491.6	4998.71	5528.44	5743.87	8314.1	7474.84	6410.03	1695.25	1623.19	1483.93	2084.83	2272.87	2069.43	2098.01	2170.46	2154.09	1752.23	2034.01	1899.75	1753.32	1695.91	1405.73	1890.08	2123.79	2517.67
Kcnj9	26.5806	31.1078	4.28214	18.363	5.16364	11.9325	14.1124	14.415	15.5854	26.2453	17.4957	17.8459	12.655	18.9521	10.8049	10.8866	16.7705	20.1187	8.82481	15.9397	12.218	10.1072	9.63535	4.75513	18.1646	17.2639	12.3443	13.9312	11.9197	6.24038	7.47459	14.679	10.8803	14.3333	13.1206	11.3595
Kcnj10	450.807	367.073	308.314	267.284	230.298	232.224	317.058	318.239	355.866	1189.44	902.123	796.375	495.653	656.634	539.163	101.245	119.789	107.3	23.827	18.5963	13.3287	18.3767	11.7765	12.3633	14.128	23.0185	15.8713	23.9925	7.66267	21.3956	14.9492	9.78601	15.2324	23.8888	18.3689	19.6209
Pigm	581.583	596.234	690.852	506.002	594.851	737.059	530.625	475.695	727.318	754.815	594.854	682.607	744.534	720.18	615.877	467.035	568.998	542.086	503.014	647.328	582.02	551.3	511.744	631.481	884.01	812.362	782.983	600.587	605.351	544.696	647.086	725.143	681.104	855.217	782.863	739.398
Gm35522	62.7302	51.8464	68.5142	60.1898	53.7019	50.4835	52.6862	49.8981	51.0854	165.87	111.535	146.114	93.8577	115.942	85.3584	32.6598	44.3219	19.001	73.246	84.1261	68.865	91.8833	83.5064	101.76	26.2377	25.8959	36.1513	318.095	253.72	279.926	192.204	180.062	248.07	175.821	163.57	129.085
Igsf9	113.765	92.2866	141.311	122.42	136.32	122.078	74.3251	89.8166	96.1099	287.649	117.003	335.727	151.86	161.65	144.785	33.7485	28.7494	15.6479	80.3058	95.6381	91.0795	79.0197	65.3063	73.229	66.6035	42.2006	60.8399	445.797	310.764	333.415	253.068	296.516	336.2	476.819	498.583	403.778
Tagln2	11970.8	11874.9	11105	15199.5	15869.9	13718.7	14761.5	16669.3	11721.9	6393.36	8084.12	6328.61	9267.66	9012.28	10559.6	20531	18968.6	18331.5	12722.7	11472.1	13099.9	16110.8	15782.7	16685.7	12631.4	14107.5	14054.9	11682	11760.5	12463.8	15318.6	12793.2	14892.9	12635.2	13588.6	14747.7
Cfap45	25.5174	15.5539	10.7053	12.242	13.4255	16.5219	10.3491	9.97962	33.7683	22.0461	20.7762	33.4611	25.3099	24.5262	33.4951	13.0639	11.9789	27.9426	0	0.885538	4.4429	4.59417	3.21178	1.90205	12.1097	9.59106	12.3443	6.96558	11.9197	2.67445	3.20339	19.572	9.79223	16.2444	14.87	6.19607
4933439K11Rik	22.3277	19.7016	13.5601	18.363	13.4255	22.9471	17.8757	29.9389	31.1708	33.594	32.8045	31.2304	60.1111	44.5932	42.139	18.5072	35.9367	30.178	2.64744	5.31323	7.77508	4.59417	8.56476	14.2654	22.2012	28.7732	13.2261	16.253	14.4739	15.1552	24.5594	23.4864	26.1126	30.5776	27.1159	25.817
Vsig8	58.4773	52.8833	72.7964	74.4721	62.9964	75.2663	151.473	156.347	125.549	129.127	142.153	52.4224	146.587	134.894	127.497	154.59	140.153	156.479	148.257	135.487	146.616	214.088	180.93	133.144	40.3657	72.892	97.8729	117.641	124.306	154.227	154.831	125.261	139.267	60.1997	62.9789	54.732
Slamf8	25.5174	19.7016	0	42.847	17.5564	22.9471	47.0412	26.6123	28.5732	1225.13	1302.34	1182.29	2496.19	2076.93	2733.63	2273.12	2081.93	1814.03	230.328	274.517	275.46	965.694	684.11	735.143	1082.81	1309.18	1359.64	7149.78	8275.69	8308.62	14011.6	12359.7	13350.1	10752.8	12524.1	13401.1
Dusp23	293.45	231.235	223.385	358.078	302.589	248.746	405.495	528.92	283.135	277.151	369.597	254.305	399.686	366.779	458.126	511.67	383.325	316.31	124.43	107.15	105.519	162.634	141.318	158.821	127.152	131.397	154.304	161.756	180.499	176.514	192.204	190.827	183.876	155.755	134.705	144.575
Cadm3	59.5405	85.0281	0.71369	62.2301	40.2764	32.1259	35.7513	39.9185	46.7562	58.7895	63.422	50.1917	34.8012	34.5597	20.5292	25.0392	47.9156	48.0613	25.592	38.9637	22.2145	32.1592	37.4708	34.2369	44.4023	46.0371	37.9147	34.8279	19.5824	29.4189	34.1695	32.2938	48.9612	49.6886	42.8607	43.3725
Aim2	727.245	828.505	1028.43	744.721	809.659	1150.11	638.82	605.43	1148.99	1634.56	1154.72	1676.4	1822.32	1544.04	1330.08	1039.67	1006.23	989.168	590.38	677.437	602.014	686.369	778.322	715.171	944.558	842.095	957.567	1687.22	1340.12	1323.85	1633.73	2075.61	1774.57	1771.59	1730.17	1280.52
Ifi206	19.138	18.6647	0	13.2622	18.5891	20.1934	63.976	62.0954	94.3782	2696.97	2047	2214.01	2233.6	1911.93	1819.54	2263.32	2767.13	3723.07	454.478	440.998	486.498	485.144	327.602	398.48	1686.28	1896.15	2132.92	1313.4	1022.54	1068.89	1247.19	1228.14	1528.68	6867.54	7103.5	6733.07
Ifi214	1.06322	4.14771	0.71369	2.04033	4.13091	1.83576	0.940824	1.10885	0.865855	138.575	110.442	129.383	128.659	102.564	94.0023	84.9155	63.4882	87.1809	90.0131	76.1563	72.1972	71.669	83.5064	80.8372	179.628	186.066	186.928	137.764	122.603	123.025	190.068	180.062	206.725	396.553	435.604	457.477
Ifi213	4.25289	9.33235	0	10.2017	9.29455	4.58941	8.46742	6.65308	10.3903	1064.51	636.407	1035.06	738.207	705.687	634.246	316.8	359.367	490.672	351.228	408.233	339.882	361.102	364.002	281.504	1206.94	1015.69	1325.25	1080.44	872.693	768.458	1065.66	1207.59	1392.67	3852.78	3792.73	3089.78
Ifi209	27.6438	39.4033	0	40.8066	39.2437	35.7974	28.2247	44.3539	78.7928	3071.75	2241.64	3423.07	2606.92	2239.69	2184.74	1749.48	1524.91	1620.67	1925.57	1940.21	1995.97	2138.13	2132.62	1886.84	4671.33	4540.41	5421.81	3511.42	2921.18	2833.13	4512.52	4739.36	4984.25	12237.7	12033.3	10166.7
Ifi208	3.18967	8.29542	0	14.2823	14.4582	23.8649	19.7573	26.6123	23.3781	2025.09	1690.52	1947.44	1729.51	1544.04	1527.81	892.701	868.471	1008.17	234.74	211.644	271.017	367.533	276.213	301.475	561.084	649.315	748.595	882.306	728.805	727.45	792.306	833.768	1061.91	2190.12	2253.25	1939.37
Ifi207	606.037	554.756	553.11	1070.15	848.903	991.313	1089.47	717.424	1543.82	5663.74	4118.05	4479.33	4436.62	3909.71	3336.54	1958.5	2213.7	2471.24	6110.3	6987.78	6804.31	5700.44	4727.74	6184.52	9637.32	8828.57	9184.18	7971.71	6434.09	6724.46	6049.08	6891.3	7126.57	11739.9	11097.4	10121.3
Ifi204	114.828	133.764	55.6678	261.163	303.622	292.804	544.737	477.913	923.001	10754.3	10119.1	10519.1	9233.91	8706.82	9173.33	6635.38	5796.59	5671.23	8194.72	7845.87	8600.35	7765.06	8149.36	7906.83	9076.24	9408.83	9601.24	15423.3	14094.2	14648.9	16041.5	16041.2	16009.2	20971.5	20415.7	17436.8
Mndal	31.8967	59.1049	5.70952	41.8268	78.4873	61.4981	65.8577	80.9458	95.2441	3196.68	2512.82	3581.46	2635.4	2420.29	2352.22	1421.79	1350.02	1417.25	1862.92	1895.05	1970.43	1956.2	2067.32	1793.63	3116.24	3333.85	3626.59	5659.92	5028.42	4764.98	5503.43	5797.23	5889.48	8450.88	8075.3	6968.52
Ifi211	73.3624	102.656	11.419	220.356	253.018	276.283	453.477	403.62	629.477	9095.58	9454.25	9940.18	9470.14	8846.17	9270.58	8311.92	7473.64	7337.73	3034.85	2752.25	3035.61	4762.31	4770.57	4575.39	5911.56	6482.6	6718.84	10094.7	9397.84	9208.13	13715.9	13811	13986.6	19429.2	19832.2	17943.8
Ifi203	17.0116	48.7356	0	54.0688	58.8655	59.6623	98.7865	75.4016	126.415	4116.32	2588.27	3873.68	3141.6	2633.23	2328.45	1158.33	1135.6	1133.35	1289.31	1480.62	1487.26	2291.57	2075.88	2397.54	4730.86	4289.12	4987.99	4821.73	4327.71	3807.52	5245.02	6164.2	5818.76	10158.5	9467.83	8037.34
Ifi202b	12.7587	20.7386	0	0	21.6873	7.34306	25.4023	6.65308	6.92684	19.9464	0	0	14.7641	15.6076	10.8049	16.3299	4.79156	19.001	0	0	12.218	8.2695	17.1295	9.51026	13.1189	16.3048	0.881738	0	11.9197	10.6978	6.40679	13.7004	14.1443	20.0666	0.874707	0
Ifi205	44.6554	71.548	2.85476	84.6738	90.8801	72.5127	143.005	154.13	181.83	4080.62	3716.75	4768.21	5920.42	4852.85	5033.99	5209.24	4720.89	5046.43	799.528	752.708	806.387	2047.16	1972.03	1910.61	3149.54	3430.72	4009.26	3914.65	3603.16	3505.31	9530.1	9364.23	10092.5	18118.2	18358.4	17249.9
Olfr433	1.06322	0	0	4.08066	1.03273	2.75365	1.88165	0	1.73171	9.44832	9.84134	14.4998	13.7096	13.378	16.2073	7.62062	13.1768	7.82393	2.64744	0	2.22145	11.9448	6.42357	3.8041	12.1097	5.75463	14.9895	0.773953	1.70282	0.891483	4.27119	4.893	6.52815	14.3333	20.993	20.6536
Fmn2	9.56901	7.2585	0	6.121	2.06546	3.67153	4.70412	3.32654	5.19513	8.3985	3.28045	8.92297	4.21832	6.68898	6.48292	10.8866	5.98945	10.0593	7.94233	4.42769	2.22145	6.43183	2.14119	3.8041	8.07315	10.5502	12.3443	3.09581	3.40563	6.24038	1.0678	4.893	3.26408	11.4666	6.99766	11.3595
Rgs7	11.6955	9.33235	0	14.2823	10.3273	12.8504	10.3491	13.3062	9.52441	11.5479	9.84134	16.7306	7.38207	6.68898	7.56341	3.26598	3.59367	7.82393	8.82481	9.74092	13.3287	11.9448	12.8471	12.3633	2.01829	5.75463	15.8713	12.3832	5.95986	8.91483	10.678	12.7218	10.8803	7.6444	6.12295	15.4902
Fh1	1675.64	1863.36	1774.95	1870.98	2025.18	1824.75	1915.52	1930.5	1711.8	893.391	1207.2	962.565	910.103	1110.37	1153.96	1226.92	1138	1018.23	1441.97	1343.36	1392.85	1327.71	1448.51	1299.1	877.955	914.987	922.298	1724.37	1862.03	1820.41	1460.75	1393.53	1309.98	655.507	732.13	787.934
Kmo	2.12645	2.07386	2.14107	4.08066	3.09818	1.83576	0.940824	8.87077	0.865855	1.04981	8.74786	7.8076	2.10916	3.34449	9.72438	2.17732	0	1.1177	20.2971	25.6806	15.5502	10.1072	5.35297	13.3144	0	4.79553	4.40869	191.94	183.904	161.358	117.458	145.811	90.3061	1.9111	3.49883	2.06536
Opn3	97.8166	75.6957	72.7964	96.9158	82.6183	100.967	74.3251	104.232	83.1221	48.2914	33.898	32.3458	51.6745	26.7559	49.7024	54.433	52.7072	59.2383	92.6606	70.8431	47.7612	90.9645	53.5297	68.4739	75.6858	72.892	74.9477	63.4641	70.6669	49.9231	65.1357	71.4378	42.433	57.333	44.6101	36.1438
Chml	110.575	98.5082	111.336	70.3915	87.7819	179.905	42.3371	25.5035	127.281	73.4869	53.5806	82.5374	65.384	61.3156	32.4146	34.8371	41.9262	50.2967	124.43	171.794	146.616	93.721	74.9416	97.9557	298.706	240.736	246.005	157.112	160.065	139.071	92.8984	147.769	106.627	179.643	160.946	161.098
Exo1	152.041	144.133	149.161	157.106	128.058	154.204	114.781	93.1431	129.878	18.8966	15.3088	20.0767	23.2008	20.0669	21.6097	31.5711	50.3114	38.0019	87.3657	117.777	78.8616	90.0457	66.3769	70.3759	72.6583	77.6876	68.7756	129.25	114.94	115.001	33.1017	44.037	63.1055	45.8664	27.9906	24.7843
Cep170	473.134	359.814	456.048	409.087	316.015	491.985	254.963	210.681	488.342	759.015	558.77	675.915	634.858	489.41	360.883	509.493	465.979	448.199	1785.26	1987.15	1864.91	1248.69	1048.11	1296.25	2336.17	2122.5	2133.81	3308.65	3058.26	2829.57	2579.8	3365.41	3185.74	3525.98	3234.67	2718.01
Sdccag8	177.558	155.539	164.862	112.218	107.404	151.451	111.958	94.2519	205.208	447.22	302.895	385.918	249.936	272.018	234.466	162.21	190.465	212.364	950.433	938.671	890.802	495.251	547.074	573.469	610.532	559.159	516.698	1395.44	1353.74	1296.22	1300.58	1284.9	1363.3	1081.68	1042.65	886.039
Hmga2-ps1	147.788	145.17	171.286	96.9158	82.6183	89.9525	87.4967	83.1635	103.903	220.461	180.425	188.498	88.5848	112.598	122.095	76.2062	91.0397	91.6517	4.41241	0	6.66436	3.67533	0	2.85308	7.064	2.87732	1.76348	7.73953	5.10845	6.24038	1.0678	2.9358	3.26408	1.9111	5.24824	4.13072
Akt3	70.1727	46.6618	24.9791	77.5326	51.6364	59.6623	55.5086	69.8573	78.7928	1037.22	791.681	848.797	988.142	712.376	861.148	398.45	406.085	482.848	297.396	361.3	332.107	265.543	216.26	240.61	261.368	258.959	262.758	1297.14	1327.35	1187.46	1161.76	1283.92	1410.08	1309.1	1373.29	1195.84
Zbtb18	350.864	357.74	406.803	329.514	319.113	471.791	302.945	225.096	516.915	776.862	464.73	736.145	435.542	399.109	301.456	372.322	404.887	496.261	632.739	779.274	761.958	739.661	679.827	808.372	2062.69	1788.73	1998.02	880.758	904.196	791.637	729.306	1125.39	959.639	2127.05	1921.73	1577.93
Adss	1252.48	1305.49	1279.65	1166.05	1164.92	1194.16	862.736	770.648	1114.36	1049.81	1184.24	1020.56	879.52	975.476	937.862	875.283	874.46	942.224	5651.41	5333.6	5223.74	5578.24	5521.06	5558.75	4383.72	4233.49	4107.13	2016.15	1850.11	1907.77	1861.17	1869.13	1865.96	2995.65	2757.95	2503.21
Catspere2	35.0864	39.4033	53.5267	45.9075	34.08	67.0054	31.0472	27.7212	54.5489	52.4906	40.4589	45.7302	43.2378	43.4783	17.2878	29.3938	25.1557	29.0603	20.2971	47.8191	21.1038	32.1592	22.4825	36.139	84.7681	69.0556	58.1947	24.7665	22.988	32.0934	32.0339	40.1226	44.609	63.0663	55.9813	57.83
Desi2	781.469	809.841	858.569	816.133	801.397	907.786	776.18	669.743	1051.15	895.49	862.758	757.337	890.066	690.079	687.19	641.221	675.61	718.684	853.36	959.923	936.342	1014.39	901.44	921.544	962.723	1032.96	957.567	825.808	845.448	843.343	758.137	921.842	880.213	1096.02	1025.16	961.424
Gm46174	1074.92	1073.22	1571.54	1368.04	1535.67	1310.74	1100.76	993.526	998.331	1340.61	1468.55	1623.98	2540.49	2027.87	2208.51	1765.81	1520.12	1578.2	1825.85	1478.85	1572.79	1850.53	2120.85	1950.55	1168.59	1237.25	1207.1	1419.43	1579.36	1486.99	2491.17	2427.91	2257.65	1689.41	1841.26	1916.65
B230369F24Rik	3.18967	3.11078	3.56845	1.02017	1.03273	3.67153	2.82247	4.43539	4.32928	4.19925	2.18696	7.8076	5.2729	0	4.32195	0	2.39578	1.1177	6.17737	5.31323	1.11073	2.7565	10.7059	5.70616	9.08229	7.67285	8.81738	2.32186	4.25704	6.24038	6.40679	2.9358	16.3204	6.68885	1.74941	6.19607
Cox20	9.56901	5.18464	13.5601	19.3832	6.19637	10.0967	9.40824	11.0885	12.122	25.1955	32.8045	23.4228	25.3099	21.1818	25.9317	21.7732	25.1557	16.7656	18.5321	23.9095	16.6609	10.1072	11.7765	19.9715	32.2926	15.3457	23.8069	17.8009	17.0282	13.3722	25.6272	13.7004	11.9683	14.3333	31.4895	23.7516
Hnrnpu	6343.19	5572.45	6938.49	5488.49	4957.1	7174.17	3969.34	2904.07	5848.85	6422.76	4857.25	6229.35	5886.67	4748.06	3708.23	3764.59	3263.05	4003.62	7727.89	7957.45	7375.22	5396.31	4634.6	5196.41	9773.56	8855.42	9320.85	6755.06	5816.82	5630.61	5448.97	6203.35	6067.92	9015.61	8325.46	7848.36
Efcab2	24.4541	13.4801	16.4149	15.3025	13.4255	14.6861	15.0532	19.9592	17.3171	24.1457	28.4305	36.8072	16.8733	20.0669	11.8854	19.5959	7.18734	20.1187	26.4744	28.3372	29.9896	33.9968	33.1884	15.2164	43.3932	58.5054	42.3234	27.8623	24.6908	20.5041	27.7628	30.3366	29.3767	55.4219	58.6054	38.2091
Smyd3	276.438	286.192	304.032	299.929	294.328	283.626	404.554	418.035	342.879	199.464	221.977	171.767	136.041	193.98	230.144	320.066	268.327	279.426	264.744	237.324	238.806	192.955	203.413	214.932	190.728	227.308	198.391	165.626	164.322	186.32	185.797	219.207	168.644	129.955	120.71	133.216
Tfb2m	181.811	207.386	230.522	159.146	168.335	211.113	111.958	126.408	207.805	142.775	134.498	139.421	142.368	121.516	117.773	124.107	109.008	83.8278	173.849	178.879	184.381	166.309	176.648	191.156	219.993	225.39	194.864	156.338	156.659	118.567	130.271	182.02	138.179	169.132	184.563	180.719
Cnst	378.508	434.473	393.957	346.856	329.44	342.37	442.187	381.443	413.879	356.936	316.016	329.034	291.064	257.526	258.236	281.963	327.024	387.843	262.979	347.131	282.124	214.088	190.566	208.275	345.127	329.932	353.577	307.259	335.455	321.825	277.628	231.928	242.63	282.843	279.906	280.889
Sccpdh	121.207	102.656	92.066	116.299	76.4219	116.571	114.781	103.123	121.22	57.7397	47.0197	80.3067	51.6745	47.9377	49.7024	202.491	214.422	224.658	104.133	120.433	102.187	86.3703	145.601	135.997	143.298	126.602	128.734	66.5599	48.5303	65.9698	69.4069	81.2238	72.8977	137.599	113.712	101.203
Ahctf1	955.838	976.786	1058.4	933.452	984.19	1327.26	727.257	649.784	1006.12	792.609	627.659	753.991	892.175	712.376	637.487	620.536	663.631	711.977	712.163	811.153	711.975	769.064	659.486	767.478	1578.3	1493.33	1405.49	756.926	709.223	699.814	674.848	840.618	751.826	1397.01	1336.55	1325.96
Cdc42bpa	207.329	222.94	216.962	228.517	205.513	332.273	242.733	243.946	429.464	274.001	146.527	254.305	265.754	208.473	142.624	329.864	297.077	356.548	50.3014	53.1323	55.5363	45.0228	42.8238	69.4249	81.7406	95.9106	91.7007	50.3069	35.7591	58.8379	36.3051	44.037	70.7217	99.3772	86.596	90.8758
Coq8a	310.461	245.752	218.389	281.566	206.546	164.301	327.407	360.375	213.866	364.285	580.639	525.34	342.739	430.324	562.934	283.052	201.246	204.54	225.033	312.595	314.335	345.481	337.237	341.418	429.895	472.839	500.827	184.201	191.567	198.801	219.966	183.977	126.211	592.441	740.002	744.562
Gm37336	1.06322	2.07386	0	1.02017	2.06546	1.83576	0	4.43539	4.32928	4.19925	2.18696	8.92297	2.10916	5.57415	0	0	1.19789	2.23541	2.64744	8.85538	8.88581	1.83767	0	0	10.0914	10.5502	9.69912	10.0614	6.81127	5.3489	2.1356	10.7646	10.8803	20.0666	28.8653	17.5555
Psen2	6096.52	5470.83	4726.05	5237.53	5197.72	3778	5882.03	7189.76	4498.98	8675.65	9846.81	7969.32	7265.01	8966.57	9492.08	7143.79	6717.77	6136.19	4050.59	3879.54	4037.49	4247.77	4218.14	4205.44	4264.64	4449.29	4294.06	6888.95	7448.12	7207.64	6912.93	6255.21	6589.08	5297.57	5640.11	6081.45
Gm31728	0	2.07386	3.56845	2.04033	0	5.50729	7.52659	2.21769	0	3.14944	9.84134	11.1537	5.2729	2.22966	2.16097	1.08866	1.19789	1.1177	9.7073	15.0542	11.1073	5.513	10.7059	3.8041	6.05486	6.71374	8.81738	9.28743	10.2169	10.6978	5.33899	6.8502	7.61618	14.3333	10.4965	7.22875
Gm5069	18.0748	20.7386	30.6887	13.2622	17.5564	10.0967	12.2307	16.6327	17.3171	14.6974	9.84134	6.69222	10.5458	17.8373	18.3683	13.0639	14.3747	15.6479	5.29489	9.74092	12.218	10.1072	14.9883	10.4613	6.05486	6.71374	8.81738	11.6093	12.7711	8.91483	21.356	13.7004	4.3521	7.6444	3.49883	9.29411
Itpkb	2612.34	1989.86	1729.27	2521.85	2464.09	1897.26	2070.75	2748.83	1639.93	3495.88	3180.94	2982.5	3511.75	3536.24	3434.87	2445.13	2377.81	2374	3840.56	3860.06	3949.74	5561.7	4744.87	5062.31	2416.9	2410.23	2207.87	4717.24	5270.22	5105.52	4682.29	4866.58	4325.99	2937.36	2778.94	2950.36
Gm39712	0	0	0.71369	0	0	0.917882	0.940824	1.10885	3.46342	2.09963	0	1.11537	0	0	1.08049	0	0	0	3.52993	5.31323	5.55363	7.35067	5.35297	12.3633	8.07315	2.87732	7.0539	8.51348	4.25704	2.67445	9.61018	6.8502	16.3204	3.8222	10.4965	3.09804
Stum	37.2128	41.4771	12.8464	35.7058	36.1455	22.9471	34.8105	47.6804	47.622	41.9925	22.9631	25.6535	24.2554	16.7224	20.5292	31.5711	62.2903	48.0613	22.062	13.2831	13.3287	22.9708	20.3413	11.4123	25.2286	34.5278	13.2261	19.3488	10.2169	10.6978	12.8136	16.6362	29.3767	32.4887	21.8677	19.6209
Parp1	2294.44	2161.99	2295.94	2307.62	2106.77	1956.92	2374.64	2258.72	2219.19	1723.79	1708.02	1535.87	1539.69	1434.79	1306.31	1677.62	1765.69	1901.21	3187.52	2972.75	2983.41	2386.21	2098.37	1950.55	2086.91	2026.59	2008.6	2235.95	2172.79	2323.2	1697.8	1555	1549.35	1334.9	1389.04	1445.75
Lin9	125.46	124.431	167.003	118.339	128.058	191.837	125.13	55.4423	188.756	128.077	80.9177	98.1526	124.441	110.368	121.015	125.196	91.0397	95.0048	225.915	226.698	199.931	220.52	142.389	158.821	253.295	213.881	210.735	250.761	155.808	191.669	127.068	177.127	142.531	332.531	301.774	337.686
Acbd3	913.309	889.684	1059.12	918.15	973.863	1324.5	926.712	862.682	1386.23	1343.76	1019.13	1195.68	1517.54	1301.01	1123.71	1342.32	1255.39	1416.13	1416.38	1460.25	1425.06	1484.83	1460.29	1560.63	2645.97	2691.25	2769.54	1467.41	1283.07	1265.91	1818.46	2195.98	2069.42	3237.4	3211.92	3062.93
Gm38293	2.12645	0	0	1.02017	3.09818	0	1.88165	2.21769	2.59757	3.14944	2.18696	4.46148	4.21832	1.11483	5.40243	3.26598	7.18734	2.23541	4.41241	5.31323	4.4429	4.59417	1.07059	5.70616	8.07315	10.5502	0.881738	6.96558	5.10845	0	5.33899	3.9144	4.3521	8.59995	8.74707	10.3268
H3f3a	3000.42	3842.86	3375.04	2902.37	3239.67	3573.32	3074.61	2041.39	3659.1	2757.86	3344.96	3279.19	2856.86	2888.52	2963.77	2768.46	2610.2	2716.02	4367.4	4107.13	4195.21	3877.48	4104.66	4237.77	4192.99	4417.64	4391.05	2883.75	2437.58	2574.6	2683.38	2668.64	2847.36	3598.6	3503.2	3137.28
Sde2	595.405	610.751	683.001	647.806	696.059	730.634	572.962	531.137	668.44	591.045	577.359	525.34	916.431	768.117	690.431	673.88	802.587	832.689	645.976	701.346	683.097	1060.33	1024.56	1144.08	1049.51	1090.5	1204.45	520.87	500.628	525.975	727.171	827.896	830.164	1165.77	1265.7	1382.76
Pycr2	1778.77	1633.16	1675.03	1873.03	2018.98	1602.62	1468.63	1842.9	1160.25	1395.2	1748.48	1484.56	1702.09	1784.84	1883.29	1647.14	1413.51	1217.18	1202.82	1046.71	1161.82	1254.21	1284.71	1204	607.504	562.995	577.538	919.456	1027.65	1030.55	1011.2	941.414	879.125	402.287	437.354	438.889
Lefty1	8.50579	18.6647	9.27797	11.2218	16.5237	8.26094	12.2307	13.3062	9.52441	9.44832	15.3088	17.8459	1.05458	11.1483	6.48292	17.4186	29.9473	12.2947	0	0	0	0	1.07059	1.90205	0	0	0	0	0	0	0	0	0	0.95555	0	0
Tmem63a	2402.88	2334.13	2076.12	2158.67	2132.58	1933.98	2506.36	2962.84	2008.78	4796.6	5540.68	4261.83	3947.3	4801.57	4826.53	4890.26	4730.47	4272.98	599.205	554.347	568.692	635.833	628.439	679.984	452.096	469.962	481.429	719.776	840.34	785.397	792.306	817.131	798.611	476.819	505.581	550.418
Ephx1	116.955	97.4712	69.2279	110.178	119.796	89.9525	212.626	237.293	127.281	201.564	329.138	238.689	252.045	229.655	244.19	117.575	103.019	65.9445	181.791	170.909	207.706	249.923	207.695	205.422	60.5486	69.0556	44.9686	126.928	139.631	164.033	174.051	152.662	133.827	51.5997	33.2389	57.83
Nvl	758.078	657.412	737.955	693.713	688.83	875.66	626.589	446.865	781.867	971.077	661.557	882.258	809.918	712.376	678.546	575.901	591.758	701.918	729.812	835.063	795.28	624.807	614.521	661.914	1072.72	873.745	1059.85	968.989	898.236	873.653	747.459	841.596	873.685	1093.15	1091.63	955.228
Cnih4	657.072	803.619	837.158	740.641	831.346	751.746	873.085	677.505	757.623	986.824	1124.1	1040.64	1028.22	1059.09	1184.21	1549.16	1273.36	1294.3	965.435	814.695	903.02	1030.93	1020.28	1003.33	621.632	686.72	729.197	1341.26	1449.95	1380.02	1552.58	1336.77	1607.01	960.328	1021.66	1048.17
Wdr26	3600.07	3502.74	3280.83	2896.25	2751.19	3866.12	2901.5	2780.99	3937.04	4648.57	3657.7	4322.06	3761.69	3759.2	3052.37	2094.58	2177.76	2510.36	4107.07	4862.49	4567.31	4196.31	3369.16	4475.53	6102.29	5758.47	5666.05	4753.62	4538.01	4537.65	4023.46	5038.81	4484.84	6117.43	5536.02	5114.86
LOC108167594	530.548	635.637	621.624	617.201	616.539	422.226	654.814	600.995	481.415	448.27	637.5	584.454	550.491	558.529	622.36	602.029	579.779	652.739	562.141	469.335	388.754	384.072	514.956	427.011	313.844	341.442	367.685	689.592	654.733	693.574	743.188	608.69	742.033	483.508	544.943	648.522
Cnih3	10.6322	14.517	0	12.242	6.19637	2.75365	3.7633	4.43539	4.32928	4.19925	9.84134	7.8076	2.10916	3.34449	4.32195	4.35464	5.98945	6.70622	5.29489	6.19877	1.11073	3.67533	7.49416	5.70616	10.0914	2.87732	7.93564	8.51348	4.25704	4.45742	7.47459	0	4.3521	8.59995	4.37354	4.13072
Lbr	832.504	854.429	654.454	790.629	803.463	858.22	550.382	443.539	768.013	393.68	413.336	349.111	394.413	321.071	320.905	185.072	191.662	174.362	601.852	667.696	668.657	518.222	416.461	524.015	498.517	440.23	419.707	590.526	526.17	550.045	305.39	386.547	317.703	337.309	275.533	242.68
Enah	120.144	139.985	106.34	94.8755	67.1273	87.1988	51.7453	67.6396	83.9879	51.4408	66.7024	60.23	42.1832	37.9042	42.139	48.9897	35.9367	49.179	67.0686	61.1021	69.9757	35.8345	40.6826	51.3554	71.6492	64.2601	49.3773	110.675	111.534	131.048	106.78	113.518	91.3941	74.5329	60.3548	74.3529
Srp9	436.985	481.135	543.118	379.502	403.797	611.31	370.685	286.082	558.477	524.906	539.087	649.146	503.035	431.439	408.424	506.227	415.668	424.727	778.349	783.701	736.411	547.625	669.122	636.236	762.913	674.251	782.101	754.604	741.577	649	762.408	864.104	831.252	838.017	952.556	880.875
Gm33887	63.7934	55.9941	37.8256	49.9881	39.2437	41.3047	52.6862	66.5308	51.0854	56.6899	43.7393	33.4611	35.8557	43.4783	27.0122	22.8619	27.5515	20.1187	60.0087	44.2769	73.3079	45.9417	36.4002	51.3554	54.4938	78.6467	78.4747	30.9581	45.1246	50.8145	35.2373	51.8658	54.4013	71.6663	46.3595	46.4706
Degs1	3044.01	3427.05	3134.53	3749.11	3936.76	4053.37	4384.24	3851.02	3767.34	2126.92	2416.6	2145.97	2909.59	2715.72	2954.05	4674.71	4701.72	4684.3	5503.15	5694.9	5934.61	7551.89	7293.96	7367.6	5853.03	6328.18	6180.98	3057.89	3096.57	3190.62	3930.57	3870.37	3821.15	5017.59	4847.63	4500.42
Fbxo28	835.694	757.994	811.465	658.007	679.535	726.045	749.837	684.158	857.197	792.609	832.14	656.953	827.846	772.577	756.341	879.637	908.001	879.633	996.322	1108.69	1040.75	988.665	998.865	1114.6	1001.07	921.701	917.007	868.375	815.649	863.847	864.917	983.494	967.255	918.284	871.208	858.156
Trp53bp2	378.508	318.337	344.712	278.505	269.542	277.2	354.691	276.103	306.513	373.733	300.708	349.111	384.922	313.267	312.261	265.633	346.19	369.96	289.454	304.625	308.782	238.897	248.378	220.638	345.127	336.646	387.083	344.409	382.282	321.825	344.899	376.761	342.728	468.22	448.725	500.849
Capn2	2227.45	2182.73	1877	2159.69	2210.04	1820.16	1885.41	1863.97	1630.41	883.942	957.891	929.104	717.115	804.907	787.675	1099.55	1200.29	1238.42	3858.21	3888.4	4153.01	4099.83	3797.4	4258.69	2352.31	2517.65	2343.66	2653.11	2618.08	3027.48	2729.29	2753.78	2653.69	2136.61	2023.2	1962.09
LOC108167751	27.6438	17.6278	12.8464	11.2218	34.08	16.5219	10.3491	9.97962	6.92684	8.3985	15.3088	10.0383	7.38207	8.91863	19.4488	14.1526	4.79156	7.82393	18.5321	28.3372	25.5467	18.3767	16.0589	34.2369	16.1463	10.5502	9.69912	16.253	17.8796	12.4808	10.678	5.8716	13.0563	6.68885	5.24824	19.6209
Susd4	12.7587	26.9601	3.56845	11.2218	4.13091	6.42518	7.52659	6.65308	6.06099	19.9464	18.5892	16.7306	9.49123	20.0669	15.1268	4.35464	14.3747	7.82393	7.94233	7.96984	6.66436	7.35067	10.7059	9.51026	6.05486	12.4684	10.5809	10.0614	3.40563	7.13186	6.40679	8.8074	11.9683	15.2888	8.74707	12.3921
Tlr5	23.3909	17.6278	19.2696	5.10083	4.13091	5.50729	12.2307	19.9592	28.5732	22.0461	22.9631	30.115	6.32748	5.57415	15.1268	2.17732	1.19789	2.23541	4.41241	8.85538	4.4429	1.83767	2.14119	0.951026	0	0	2.64521	8.51348	9.36549	8.91483	6.40679	11.7432	2.17605	0.95555	0	0
Disp1	190.317	169.019	202.688	229.537	241.658	165.219	281.306	362.593	210.403	208.913	228.538	168.421	194.043	171.684	229.063	289.584	359.367	349.841	375.937	380.781	384.311	376.722	378.99	356.635	469.252	422.006	423.234	326.608	318.427	349.461	241.322	219.207	215.429	320.109	431.231	447.15
Brox	929.257	997.525	1012.01	868.161	1035.83	1092.28	1093.24	826.091	1294.45	980.525	913.058	969.257	1327.72	1142.7	1055.64	1051.65	1196.69	1232.83	1344.02	1512.5	1580.56	1537.21	1599.47	1589.16	1470.32	1652.54	1603.88	1289.41	1304.36	1303.35	1337.95	1328.94	1556.96	1771.59	1832.51	1539.72
Aida	497.589	464.544	388.961	483.559	474.022	554.401	536.27	461.28	719.526	1345.86	1390.91	1458.9	1360.41	1212.93	1242.56	1132.21	1098.47	1125.53	804.823	813.81	881.917	918.833	921.782	989.067	1041.44	1033.92	1162.13	1478.25	1420.15	1528.89	1671.1	1763.44	1819.18	2117.5	2001.33	1917.69
Mia3	1618.23	1440.29	1602.23	1311.93	1119.48	1639.34	1113	975.785	1763.75	2053.43	1657.72	1789.05	1684.17	1443.7	1183.13	1082.13	1159.56	1185.88	1427.85	1553.23	1603.89	1342.42	1185.15	1471.24	2517.81	2389.13	2385.1	1848.2	1633	1705.41	1426.58	1875.98	1580.9	2604.83	2317.97	2376.19
Taf1a	78.6785	114.062	125.609	92.8351	93.9783	137.682	77.1476	52.1158	89.1831	72.4371	43.7393	93.6911	68.5478	85.8419	70.2316	65.3196	104.216	84.9455	112.958	117.777	95.5224	86.3703	84.577	98.9067	118.07	154.416	139.315	106.805	65.5584	81.125	88.6272	112.539	67.4576	137.599	147.826	124.954
1700056E22Rik	13.8219	2.07386	2.85476	3.0605	1.03273	2.75365	3.7633	4.43539	2.59757	6.29888	7.65438	6.69222	4.21832	5.57415	12.9658	6.53196	1.19789	2.23541	1.76496	2.65661	1.11073	2.7565	0	3.8041	1.00914	0.959106	3.52695	14.7051	16.1768	11.5893	11.7458	10.7646	9.79223	3.8222	2.62412	3.09804
Dusp10	38.276	23.8493	22.8381	55.089	32.0146	44.9762	31.0472	43.245	35.5001	62.9888	71.0764	80.3067	111.786	136.009	99.4048	112.132	118.591	120.712	54.7139	78.8129	92.1903	110.26	70.6592	89.3964	61.5578	76.7285	71.4208	547.185	521.062	535.781	389.746	405.141	438.474	136.644	171.443	156.967
Hlx	673.02	614.898	587.367	614.14	542.182	408.458	651.05	799.478	515.184	588.945	762.157	588.916	723.442	793.758	741.214	642.309	620.507	486.201	944.255	905.906	875.252	1047.47	950.688	911.083	461.179	462.289	438.224	719.002	795.215	739.04	623.594	567.588	499.404	352.598	280.781	309.804
Mtarc2	1225.9	1186.25	1218.27	895.706	1188.67	912.375	1194.85	1383.84	1025.17	1324.86	1669.75	1487.9	1192.73	1361.21	1642.34	1504.53	1399.14	1295.42	1235.47	1165.37	1319.54	1230.32	1135.9	1080.37	751.812	787.426	784.747	1386.15	1512.95	1559.2	1562.19	1384.72	1403.55	881.973	942.934	839.568
C130074G19Rik	12.7587	23.8493	0	31.6252	17.5564	14.6861	15.994	13.3062	7.7927	12.5978	21.8696	32.3458	17.9279	15.6076	15.1268	8.70928	4.79156	13.4124	22.9445	15.0542	15.5502	21.1332	12.8471	15.2164	9.08229	6.71374	19.3982	15.4791	13.6225	12.4808	17.0848	14.679	9.79223	13.3777	13.1206	22.7189
Mark1	38.276	39.4033	21.4107	56.1091	48.5382	68.8412	77.1476	57.66	49.3537	16.797	16.4022	18.9613	14.7641	14.4928	7.56341	15.2412	29.9473	23.4718	8.82481	10.6265	11.1073	9.18833	5.35297	4.75513	12.1097	6.71374	7.0539	6.19162	5.95986	7.13186	7.47459	4.893	7.61618	4.77775	11.3712	13.4248
LOC118567650	6.37934	3.11078	2.14107	0	1.03273	1.83576	6.58577	7.76192	6.06099	0	0	3.34611	4.21832	5.57415	2.16097	1.08866	0	1.1177	3.52993	4.42769	0	9.18833	2.14119	5.70616	29.2652	17.2639	22.9252	0	1.70282	3.56593	8.54239	10.7646	7.61618	31.5332	27.1159	33.0457
Rab3gap2	1617.16	1411.26	1512.31	1346.62	1376.63	1458.51	2005.84	1853.99	2188.02	1012.02	955.704	949.181	1303.46	1151.62	1211.23	1477.31	1589.6	1682.14	2361.52	2277.6	2508.02	2491.88	2234.33	2334.77	4095.1	4270.9	4082.45	1627.62	1651.73	1630.52	1435.12	1567.72	1686.44	3121.78	3146.32	3318
Iars2	1318.4	1305.49	1300.34	1387.43	1425.16	1553.06	1482.74	1343.92	1524.77	1043.51	951.33	973.719	949.123	989.968	864.389	981.971	1003.83	1181.41	931.9	1040.51	940.785	882.08	787.957	798.862	1487.48	1451.13	1436.35	842.835	797.77	827.296	801.916	887.591	814.931	1245.08	1325.18	1219.59
Bpnt1	533.738	564.089	732.246	577.414	542.182	647.107	481.702	352.613	491.806	340.139	359.756	356.919	415.505	366.779	326.307	482.276	421.657	479.495	575.378	484.389	532.038	501.683	430.379	548.742	719.519	682.883	721.262	544.863	502.331	501.014	483.713	497.129	478.731	507.397	508.205	511.176
Eprs	2341.22	2240.8	1984.77	2424.93	2274.07	2533.36	1949.39	1859.54	2523.1	1608.31	1383.26	1400.91	1672.57	1434.79	1273.89	2157.72	2062.77	2234.29	2254.74	2377.67	2428.05	2500.15	2172.24	2463.16	4810.59	4615.22	4632.65	2155.46	2043.38	2226.92	1934.85	2260.57	2136.88	4281.82	4411.15	4454.98
Lyplal1	103.133	111.988	130.605	86.7141	96.0437	90.8703	189.106	116.429	166.244	57.7397	83.1047	59.1147	51.6745	82.4974	59.4268	83.8268	87.446	115.123	2.64744	0	2.22145	3.67533	2.14119	3.8041	1.00914	2.87732	0.881738	0.773953	0	0.891483	5.33899	2.9358	0	0	2.62412	3.09804
Rrp15	230.719	214.644	201.974	315.231	299.491	295.558	160.881	134.17	142.866	95.533	82.0112	105.96	144.478	118.172	102.646	157.856	141.351	131.889	200.323	199.246	159.945	197.549	241.954	175.94	150.362	173.598	181.638	144.729	116.643	109.652	132.407	99.8173	125.123	101.288	86.596	100.17
D1Pas1	263.679	253.01	301.177	216.275	191.055	345.124	136.42	109.776	294.391	230.959	176.051	236.459	195.097	199.554	135.061	178.54	136.56	129.654	211.796	258.577	232.142	185.604	217.331	193.058	289.624	268.55	317.426	186.523	175.39	192.56	241.322	263.244	261.126	242.71	237.046	228.222
Gpatch2	229.656	262.343	284.762	226.477	190.022	245.992	219.212	161.892	282.269	260.354	246.034	269.92	264.7	237.459	236.627	210.111	184.475	241.424	280.629	270.089	269.906	229.708	193.778	288.161	428.886	384.601	410.89	246.891	247.76	221.088	265.882	328.81	277.447	377.442	379.623	354.209
Gm51737	7.44256	10.3693	5.70952	7.14116	5.16364	6.42518	5.64495	7.76192	4.32928	6.29888	13.1218	7.8076	4.21832	7.80381	9.72438	1.08866	9.58312	3.35311	3.52993	9.74092	2.22145	12.8637	1.07059	1.90205	12.1097	9.59106	7.93564	2.32186	5.10845	5.3489	7.47459	9.78601	2.17605	8.59995	7.87236	10.3268
Esrrg	8.50579	5.18464	0	11.2218	7.2291	11.0146	6.58577	8.87077	1.73171	5.24906	7.65438	5.57685	1.05458	5.57415	8.64389	1.08866	2.39578	4.47082	1.76496	1.77108	6.66436	4.59417	5.35297	2.85308	3.02743	2.87732	8.81738	4.64372	6.81127	9.80631	1.0678	7.8288	3.26408	3.8222	4.37354	2.06536
Kctd3	366.812	337.002	364.695	302.989	342.866	358.892	373.507	329.327	365.391	335.94	299.614	294.458	358.557	341.138	296.053	347.283	337.805	414.668	244.447	195.704	236.585	227.871	173.436	178.793	306.78	332.81	362.394	217.481	178.796	190.777	256.272	251.5	275.27	299.087	314.02	357.307
Kcnk2	11.6955	11.4062	0	8.16133	6.19637	5.50729	3.7633	7.76192	2.59757	4.19925	10.9348	7.8076	2.10916	3.34449	5.40243	3.26598	7.18734	3.35311	4.41241	4.42769	5.55363	3.67533	6.42357	2.85308	5.04572	6.71374	7.0539	5.41767	2.55422	8.91483	5.33899	7.8288	2.17605	3.8222	5.24824	6.19607
Cenpf	203.076	187.684	235.518	147.924	150.778	309.326	103.491	94.2519	303.915	191.066	110.442	206.344	121.277	82.4974	72.3926	9.79794	4.79156	7.82393	256.802	327.649	265.464	115.773	89.9299	86.5434	241.185	143.866	155.186	125.38	106.426	73.9931	64.0679	64.5876	54.4013	143.333	116.336	82.6143
Ptpn14	13.8219	10.3693	0	28.5647	14.4582	15.604	15.0532	24.3946	7.7927	3.14944	10.9348	17.8459	17.9279	21.1818	21.6097	34.8371	43.1241	20.1187	6.17737	11.512	12.218	9.18833	9.63535	8.55923	5.04572	10.5502	12.3443	7.73953	9.36549	12.4808	11.7458	12.7218	2.17605	8.59995	3.49883	10.3268
Smyd2	392.329	347.371	306.887	378.482	398.633	283.626	486.406	501.199	336.818	236.208	226.351	231.997	207.752	216.277	237.707	498.606	413.272	419.139	773.936	725.256	859.702	959.262	1023.49	879.699	659.98	736.593	707.154	675.661	751.793	735.474	726.103	608.69	713.745	354.509	369.126	428.562
Prox1	255.174	159.687	202.688	93.8553	82.6183	144.108	203.218	166.327	282.269	242.507	146.527	166.19	97.0214	105.909	102.646	87.0928	104.216	126.301	1.76496	0.885538	1.11073	2.7565	4.28238	1.90205	2.01829	0.959106	0.881738	0.773953	0.851408	1.78297	2.1356	0.978601	0	2.86665	0.874707	0
Rps6kc1	841.01	704.074	825.739	837.556	800.364	703.098	1010.45	954.717	811.306	872.395	810.27	796.375	736.097	874.026	847.102	813.229	947.531	1000.34	482.717	484.389	500.937	696.476	571.697	583.93	630.715	669.456	683.347	443.475	444.435	450.199	572.34	495.172	530.956	596.263	621.042	747.66
Angel2	784.659	744.514	794.337	656.987	645.455	725.127	688.683	653.11	819.099	771.612	726.072	789.683	763.516	722.409	625.602	571.546	606.133	770.098	763.346	892.623	744.187	739.661	765.475	705.661	1021.25	886.214	879.093	809.555	879.505	823.73	642.814	798.538	814.931	962.239	921.067	908.758
LOC118567659	1.06322	0	1.42738	3.0605	2.06546	0.917882	2.82247	0	1.73171	1.04981	0	1.11537	5.2729	11.1483	1.08049	1.08866	2.39578	1.1177	0.882481	3.54215	1.11073	0.918833	0	0.951026	9.08229	4.79553	5.29043	2.32186	1.70282	0	1.0678	2.9358	0	4.77775	8.74707	13.4248
Vash2	19.138	8.29542	12.1327	25.5042	20.6546	23.8649	68.6802	47.6804	57.1464	5.24906	2.18696	3.34611	4.21832	8.91863	5.40243	38.1031	39.5304	57.0029	4.41241	10.6265	12.218	7.35067	12.8471	7.60821	29.2652	28.7732	31.7426	0	2.55422	0.891483	2.1356	0.978601	6.52815	17.1999	12.2459	11.3595
Flvcr1	303.019	302.783	330.438	347.877	324.277	503.917	429.016	310.477	765.416	377.933	283.212	361.38	396.522	336.678	249.592	602.029	585.768	926.577	616.855	688.949	671.989	639.508	498.897	575.371	1977.92	1706.25	1853.41	267.014	323.535	262.988	226.373	279.88	301.383	1428.55	1310.31	1294.98
Tatdn3	31.8967	39.4033	38.5392	57.1293	43.3746	48.6478	72.4435	57.66	64.9391	33.594	52.4872	39.038	33.7466	63.5453	46.4609	71.8516	62.2903	72.6508	48.5365	73.4997	51.0934	51.4547	73.871	50.4044	72.6583	57.5463	66.1303	62.6902	64.707	64.1868	74.7459	65.5662	60.9294	53.5108	63.8536	64.0261
Nsl1	135.029	172.13	252.646	142.823	200.349	200.098	172.171	178.524	188.756	99.7322	95.133	115.999	85.421	73.5787	105.888	58.7876	52.7072	73.7685	195.028	193.047	229.92	132.312	146.671	115.074	92.8412	95.9106	71.4208	188.844	138.78	208.607	111.051	106.667	124.035	91.7328	70.8513	54.732
Batf3	54.2244	36.2925	76.3648	217.295	261.28	276.283	117.603	125.3	92.6465	34.6438	27.3371	27.8843	74.8752	59.086	44.3	201.402	219.214	217.952	16.7671	19.4818	24.436	2.7565	7.49416	6.65718	6.05486	2.87732	5.29043	32.506	36.6106	44.5742	43.7797	42.0798	48.9612	1.9111	4.37354	4.13072
Atf3	541.181	579.643	736.528	1374.16	1645.14	2246.98	1547.66	1383.84	1594.91	2574.14	2811.34	2809.62	7235.48	6318.85	6378.11	6381.72	6974.12	6446.92	10550.1	10370.5	10764	17508.4	18499.9	16720	9326.5	10026.5	9772.3	6887.41	6278.28	7228.15	13516.2	12450.7	14849.4	14139.3	15024.8	16353.5
D730003I15Rik	7.44256	8.29542	7.1369	5.10083	1.03273	3.67153	8.46742	5.54423	14.7195	7.34869	6.56089	15.6152	8.43665	10.0335	12.9658	9.79794	8.38523	6.70622	17.6496	16.8252	11.1073	17.4578	12.8471	11.4123	12.1097	13.4275	16.753	25.5404	24.6908	26.7445	23.4916	21.5292	18.4964	21.0221	22.7424	27.8823
Nenf	284.944	362.925	258.356	310.131	353.193	273.529	393.265	392.532	309.976	267.702	360.849	351.342	341.684	328.875	348.997	262.367	282.702	283.897	438.593	319.679	384.311	362.02	372.567	359.488	253.295	218.676	247.768	376.141	383.985	394.036	454.882	360.125	435.21	195.888	242.294	245.778
Pacc1	717.676	734.145	801.474	791.649	865.426	859.138	897.546	889.295	839.879	701.275	627.659	634.646	693.914	663.323	675.304	918.829	1058.94	1051.76	1246.06	1173.34	1222.91	1172.43	1052.39	1072.76	1339.13	1291.92	1267.94	935.709	1002.11	943.189	827.544	836.703	891.093	1053.02	1091.63	1056.43
Ppp2r5a	1459.81	1353.19	1863.44	1190.53	1367.33	1179.48	1346.32	1203.1	1330.82	1537.98	1595.39	1560.4	1867.66	1545.15	1424.08	1171.4	1227.84	1075.23	1054.57	1130.83	1109.62	1423.27	1357.51	1520.69	1349.22	1303.42	1297.04	933.387	986.782	1021.64	1649.75	1745.82	1716.9	1437.15	1512.37	1382.76
Dtl	213.708	193.906	259.783	176.489	145.615	179.905	119.485	102.014	191.354	50.391	36.0849	34.5765	25.3099	22.2966	28.0927	53.3443	52.7072	63.7091	225.915	175.337	182.159	101.991	73.871	67.5228	166.509	138.111	134.906	275.527	251.165	290.623	87.5594	92.967	101.186	114.666	103.215	84.6797
Ints7	848.452	843.022	869.274	812.052	791.07	716.866	878.73	878.206	770.611	401.029	382.719	350.226	393.359	418.061	397.619	624.891	592.956	558.852	411.236	392.293	435.405	360.183	279.425	364.243	463.197	484.348	457.622	475.207	495.52	514.386	352.373	344.467	353.608	368.842	366.502	349.046
Lpgat1	351.927	368.109	324.015	336.655	293.295	413.047	337.756	321.565	546.355	377.933	299.614	341.303	279.464	266.444	197.729	285.229	287.494	358.783	1192.23	1251.27	1271.78	926.184	752.628	899.67	1967.83	1909.58	1926.6	1098.24	1060.85	1034.12	745.323	897.377	898.709	1262.28	1152.86	1082.25
Nek2	666.641	662.597	730.818	539.668	554.575	600.295	753.6	639.804	638.135	365.335	349.914	378.111	294.228	362.32	412.746	44.6351	46.7177	67.0622	469.48	410.004	382.09	373.046	296.555	302.426	135.225	149.62	125.207	204.324	215.406	189.886	138.814	139.94	110.979	145.244	136.454	146.64
1700034H15Rik	3.18967	0	0	0	1.03273	0	1.88165	1.10885	1.73171	1.04981	4.37393	1.11537	2.10916	0	0	0	1.19789	1.1177	0.882481	0	0	4.59417	2.14119	2.85308	10.0914	4.79553	7.93564	2.32186	3.40563	5.3489	3.20339	3.9144	3.26408	15.2888	7.87236	14.4575
Slc30a1	203.076	244.715	231.235	227.497	226.167	275.365	229.561	175.198	322.098	624.639	530.339	632.415	680.205	559.644	446.241	510.581	636.08	640.444	464.185	479.076	522.041	1006.12	878.958	969.095	936.485	862.236	929.352	653.216	692.195	640.085	832.883	1052	1105.43	1583.35	1626.08	1593.42
Gm39743	13.8219	10.3693	3.56845	6.121	5.16364	5.50729	5.64495	15.5238	9.52441	7.34869	6.56089	5.57685	5.2729	10.0335	10.8049	4.35464	8.38523	3.35311	15.8847	25.6806	29.9896	11.026	33.1884	25.6777	20.1829	24.9367	38.7965	12.3832	13.6225	19.6126	9.61018	16.6362	14.1443	15.2888	13.1206	18.5882
Rd3	221.15	212.57	353.276	227.497	221.004	221.21	152.414	148.585	159.317	72.4371	86.3851	109.306	99.1306	92.5308	98.3243	91.4474	69.4777	60.356	126.195	158.511	146.616	112.098	159.519	131.242	39.3566	42.2006	44.0869	161.756	139.631	147.095	128.136	134.068	130.563	37.2665	41.1112	32.0131
Traf5	172.242	160.724	196.265	348.897	442.008	424.062	237.088	260.579	225.988	327.542	380.532	370.303	603.22	532.888	640.729	1021.16	1037.37	1156.82	221.503	218.728	272.128	365.696	308.331	279.602	262.377	272.386	288.328	382.333	415.487	405.625	249.865	179.084	283.975	331.576	383.996	434.758
Gstp-ps	1495.96	1697.45	1478.05	1543.51	1622.42	1129	1807.32	1985.94	1346.4	1499.13	2308.34	1663.02	1575.54	1853.96	2122.08	1556.78	1212.27	1039.46	646.859	537.522	575.356	607.349	723.722	538.281	264.396	258.959	235.424	759.248	924.629	1029.66	872.391	650.769	689.808	301.954	268.535	346.98
Rcor3	144.598	170.056	171.286	168.327	112.567	212.031	153.354	133.062	219.061	148.024	125.75	187.382	175.06	162.765	116.693	125.196	141.351	177.715	243.565	262.119	323.221	159.877	185.213	213.981	494.48	360.624	432.933	212.837	228.177	246.049	163.373	209.421	204.549	407.064	390.994	346.98
Gm10516	3.18967	6.22157	4.99583	6.121	1.03273	8.26094	7.52659	9.97962	7.7927	6.29888	4.37393	1.11537	4.21832	3.34449	3.24146	11.9753	4.79156	17.8833	18.5321	8.85538	7.77508	3.67533	7.49416	5.70616	24.2194	18.223	33.506	3.09581	5.10845	7.13186	8.54239	9.78601	10.8803	22.9332	23.6171	26.8497
Kcnh1	11.6955	18.6647	0	7.14116	6.19637	2.75365	3.7633	5.54423	8.65855	13.6476	4.37393	11.1537	3.16374	8.91863	4.32195	4.35464	8.38523	8.94163	8.82481	5.31323	15.5502	10.1072	10.7059	9.51026	10.0914	11.5093	11.4626	6.19162	3.40563	4.45742	11.7458	7.8288	9.79223	16.2444	15.7447	15.4902
Hhat	3.18967	4.14771	6.42321	1.02017	1.03273	2.75365	11.2899	12.1973	12.122	2.09963	2.18696	5.57685	6.32748	1.11483	1.08049	10.8866	11.9789	11.177	12.3547	17.7108	15.5502	22.052	13.9177	5.70616	14.128	14.3866	16.753	17.027	14.4739	12.4808	13.8814	10.7646	5.44013	16.2444	4.37354	16.5229
Syt14	162.673	204.275	97.7755	185.67	201.382	144.108	111.017	126.408	96.9758	97.6326	176.051	114.883	116.004	133.78	159.912	139.348	112.602	84.9455	124.43	90.3249	99.9654	128.637	142.389	124.584	52.4755	64.2601	48.4956	102.162	111.534	114.11	138.814	102.753	115.331	57.333	58.6054	55.7647
Utp25	471.008	425.14	493.873	411.127	402.764	427.733	397.969	288.3	342.879	368.484	322.577	289.996	284.737	308.808	310.1	322.243	280.306	345.37	453.595	459.594	457.619	493.414	508.532	485.023	446.041	425.843	415.299	345.183	366.106	338.764	256.272	278.901	285.063	316.287	290.403	296.379
Irf6	18.0748	23.8493	0	15.3025	4.13091	12.8504	0.940824	6.65308	2.59757	1.04981	3.28045	6.69222	4.21832	6.68898	3.24146	3.26598	0	0	2.64744	0.885538	5.55363	13.7825	4.28238	8.55923	3.02743	4.79553	1.76348	3.09581	7.66267	8.02335	5.33899	8.8074	3.26408	0.95555	0.874707	0
A130010J15Rik	55.2876	50.8095	87.7838	46.9276	92.9455	85.3631	79.0292	41.0273	98.7075	89.2341	91.8525	75.8452	76.9844	70.2342	45.3804	65.3196	75.4671	105.064	75.8934	85.8972	69.9757	68.9125	64.2357	57.0616	97.8869	106.461	99.6364	79.7171	80.0324	86.4739	68.3391	68.502	53.3133	63.0663	58.6054	77.4509
Traf3ip3	344.484	318.337	355.418	292.788	299.491	251.5	421.489	404.729	434.659	763.214	909.777	852.143	526.236	638.797	727.168	412.602	507.906	409.08	672.451	638.473	629.782	318.835	382.202	415.598	270.45	323.219	297.146	1088.95	1000.4	1078.69	705.815	608.69	596.238	254.176	272.909	228.222
Hsd11b1	101.006	154.502	147.734	145.884	149.746	140.436	215.449	178.524	245.037	29.3948	42.6458	32.3458	72.7661	56.8563	69.1511	279.786	299.473	349.841	8.82481	16.8252	14.4394	13.7825	20.3413	14.2654	6.05486	5.75463	7.0539	6.19162	13.6225	8.91483	14.9492	6.8502	3.26408	2.86665	7.87236	8.26143
G0s2	99.943	111.988	130.605	108.138	78.4873	61.4981	113.84	108.667	85.7197	53.5405	99.5069	101.499	39.0195	62.4304	39.978	50.0784	38.3325	24.5895	85.6007	70.8431	75.5294	33.078	26.7649	42.7962	7.064	11.5093	36.1513	66.5599	83.438	68.6442	34.1695	54.8016	10.8803	5.7333	33.2389	30.9804
Lamb3	23.3909	13.4801	6.42321	27.5445	6.19637	12.8504	17.8757	29.9389	22.5122	5.24906	18.5892	14.4998	16.8733	22.2966	14.0463	17.4186	10.781	7.82393	4.41241	2.65661	14.4394	12.8637	10.7059	8.55923	1.00914	2.87732	0	6.19162	9.36549	14.2637	10.678	6.8502	4.3521	0.95555	2.62412	4.13072
Plxna2	315.777	262.343	321.874	315.231	299.491	324.93	497.696	437.994	561.94	313.894	237.286	236.459	240.444	246.377	181.522	228.619	315.045	392.314	414.766	495.901	449.844	554.975	345.802	455.541	1576.28	1403.17	1401.08	155.565	120.049	148.878	106.78	146.79	122.947	852.351	754.872	806.522
Cd34	515.663	559.941	448.911	395.824	505.004	346.959	269.076	306.042	257.159	1214.63	1673.03	1273.75	1098.87	1172.8	1150.72	112.132	87.446	82.7101	8.82481	11.512	9.99654	10.1072	12.8471	7.60821	6.05486	9.59106	0.881738	3.86976	9.36549	11.5893	4.27119	12.7218	7.61618	13.3777	7.87236	7.22875
A330023F24Rik	11.6955	17.6278	4.99583	22.4437	13.4255	8.26094	10.3491	11.0885	18.183	16.797	12.0283	18.9613	20.037	22.2966	14.0463	8.70928	14.3747	15.6479	21.1796	27.4517	22.2145	17.4578	44.965	15.2164	48.4389	31.6505	48.4956	15.4791	14.4739	20.5041	27.7628	19.572	21.7605	58.2886	47.2342	54.732
Cd46	3.18967	1.03693	4.99583	1.02017	1.03273	4.58941	3.7633	0	2.59757	7.34869	1.09348	6.69222	6.32748	0	2.16097	5.4433	3.59367	4.47082	4.41241	7.08431	1.11073	3.67533	5.35297	3.8041	16.1463	6.71374	14.1078	9.28743	6.81127	3.56593	7.47459	8.8074	6.52815	8.59995	12.2459	10.3268
Cr1l	567.761	629.415	526.703	569.253	665.077	605.802	707.5	583.253	716.062	672.93	839.795	741.722	799.372	746.936	882.758	753.353	834.93	789.099	690.983	688.063	747.519	782.846	790.099	804.568	571.175	656.987	677.175	667.921	729.657	648.108	745.323	664.47	675.664	712.84	696.267	697.058
LOC100041708	2.12645	5.18464	3.56845	12.242	4.13091	1.83576	4.70412	6.65308	4.32928	23.0959	40.4589	23.4228	33.7466	32.3301	30.2536	17.4186	10.781	8.94163	2.64744	7.08431	3.33218	11.026	9.63535	5.70616	6.05486	10.5502	4.40869	30.1842	31.5021	33.8764	30.9661	33.2724	42.433	46.822	41.9859	36.1438
LOC101055663	1.06322	4.14771	2.85476	5.10083	3.09818	2.75365	26.3431	24.3946	29.4391	216.261	216.51	182.921	163.46	178.373	203.131	105.6	128.174	178.833	166.789	161.168	152.169	130.474	131.683	113.172	157.426	204.29	229.252	242.247	212.852	205.933	180.458	162.448	168.644	295.265	284.28	295.346
LOC101055672	19.138	26.9601	32.8297	20.4033	19.6218	17.4398	18.8165	17.7415	27.7074	149.073	166.209	149.46	153.969	163.88	172.878	70.7629	75.4671	62.5914	32.6518	51.3612	38.8754	44.104	34.259	43.7472	24.2194	47.9553	37.033	123.059	132.82	149.769	165.509	132.111	163.204	171.043	167.069	161.098
LOC118568473	1.06322	2.07386	0	3.0605	0	2.75365	4.70412	3.32654	0.865855	14.6974	7.65438	6.69222	4.21832	14.4928	11.8854	2.17732	9.58312	4.47082	3.52993	4.42769	7.77508	2.7565	3.21178	3.8041	4.03657	2.87732	1.76348	12.3832	11.0683	15.1552	14.9492	11.7432	8.7042	10.5111	14.87	13.4248
LOC118568475	15.9484	20.7386	14.9875	15.3025	16.5237	9.17882	29.1656	17.7415	19.9147	173.219	159.648	138.306	138.15	176.143	182.602	64.2309	77.8629	70.4153	42.3591	37.1926	37.7647	50.5358	36.4002	39.9431	28.256	22.0594	39.6782	147.051	160.916	158.684	190.068	120.368	156.676	150.021	177.566	167.294
LOC100503923	1.06322	0	0	1.02017	0	0	0	1.10885	0	16.797	19.6827	25.6535	14.7641	16.7224	23.7707	15.2412	14.3747	23.4718	5.29489	1.77108	6.66436	7.35067	5.35297	5.70616	10.0914	17.2639	13.2261	18.5749	18.731	23.1786	12.8136	13.7004	20.6725	55.4219	69.1019	51.634
LOC100041034	19.138	21.7755	22.1244	27.5445	30.9818	23.8649	49.8637	42.1362	32.9025	258.254	276.651	256.535	224.626	261.985	276.605	160.033	166.507	147.537	87.3657	74.3852	88.8581	85.4515	78.1534	84.6413	65.5943	87.2786	84.6468	249.987	239.246	248.724	266.95	232.907	273.094	244.621	226.549	233.385
LOC100041057	9.56901	7.2585	6.42321	5.10083	8.26183	3.67153	13.1715	12.1973	11.2561	48.2914	45.9263	51.3071	29.5283	33.4449	49.7024	31.5711	9.58312	15.6479	7.94233	10.6265	11.1073	10.1072	10.7059	22.8246	22.2012	13.4275	15.8713	41.7935	40.0162	27.636	39.5085	36.2082	43.521	47.7775	41.9859	48.5359
LOC105247076	0	0	0	0	0	0	0.940824	0	0	5.24906	4.37393	5.57685	4.21832	3.34449	8.64389	3.26598	5.98945	6.70622	1.76496	0	0	0.918833	0	0	1.00914	2.87732	2.64521	2.32186	3.40563	4.45742	4.27119	2.9358	4.3521	15.2888	14.87	20.6536
LOC671917	1.06322	4.14771	0	0	4.13091	5.50729	7.52659	6.65308	16.4512	78.736	92.946	84.7682	64.3294	70.2342	68.0707	63.1423	71.8734	79.357	55.5963	55.7889	59.9792	61.5618	43.8944	48.5023	59.5395	48.9144	83.7651	95.9702	75.7753	89.1483	63.0001	58.716	78.3378	127.088	139.953	135.281
LOC100041903	0	0	0	0	1.03273	0	0	0	0	20.9963	17.4957	20.0767	15.8187	13.378	20.5292	13.0639	15.5726	7.82393	6.17737	1.77108	5.55363	5.513	5.35297	2.85308	12.1097	11.5093	9.69912	16.253	17.8796	10.6978	13.8814	13.7004	13.0563	47.7775	47.2342	51.634
LOC102638047	8.50579	17.6278	4.28214	9.1815	12.3927	12.8504	13.1715	11.0885	11.2561	68.2378	61.235	40.1533	52.729	63.5453	64.8292	38.1031	41.9262	39.1196	24.7095	20.3674	28.8789	23.8897	13.9177	25.6777	20.1829	22.0594	20.28	52.6288	51.0845	41.0082	80.0849	62.6304	64.1935	63.0663	54.2318	40.2745
LOC102637781	2.12645	2.07386	0	0	1.03273	0	1.88165	0	0	9.44832	3.28045	3.34611	3.16374	4.45932	4.32195	1.08866	0	3.35311	1.76496	1.77108	1.11073	2.7565	3.21178	6.65718	10.0914	7.67285	2.64521	10.0614	12.7711	3.56593	8.54239	5.8716	14.1443	21.0221	24.4918	17.5555
LOC102633783	1.06322	1.03693	0.71369	2.04033	0	2.75365	0.940824	2.21769	0	13.6476	13.1218	5.57685	10.5458	13.378	10.8049	10.8866	4.79156	6.70622	0	2.65661	6.66436	3.67533	6.42357	3.8041	4.03657	1.91821	0	10.0614	6.81127	4.45742	9.61018	9.78601	13.0563	9.5555	10.4965	11.3595
LOC118568468	0	1.03693	2.14107	1.02017	3.09818	2.75365	0.940824	0	1.73171	14.6974	12.0283	5.57685	2.10916	21.1818	10.8049	3.26598	3.59367	1.1177	4.41241	2.65661	1.11073	6.43183	2.14119	10.4613	8.07315	0.959106	3.52695	12.3832	13.6225	12.4808	9.61018	9.78601	18.4964	17.1999	20.993	15.4902
Csprs	0	0	0	0	1.03273	2.75365	0	1.10885	0	109.181	103.881	103.729	66.4386	72.4639	97.2438	70.7629	94.6334	93.8871	14.1197	29.2228	32.2111	33.078	28.906	25.6777	47.4297	42.2006	55.5495	96.7441	94.5063	84.6909	84.3561	62.6304	112.067	261.821	243.169	242.68
LOC100039029	2.12645	0	0	1.02017	3.09818	0	7.52659	6.65308	6.92684	70.3375	76.5438	44.6148	64.3294	52.397	62.6682	39.1918	49.1135	59.2383	56.4788	50.4757	28.8789	43.1852	46.0356	44.6982	59.5395	78.6467	64.3669	59.5944	55.3415	66.8612	64.0679	48.93	44.609	78.3551	89.2201	71.2549
A730008H23Rik	290.26	256.121	319.733	249.941	253.018	240.485	273.78	294.953	284.866	271.902	183.705	221.959	188.77	179.488	253.914	183.984	237.182	225.776	270.039	305.511	267.685	201.225	172.366	185.45	206.874	199.494	258.349	281.719	270.748	312.911	225.305	255.415	189.316	205.443	229.173	208.601
Fam171a1	203.076	174.204	156.298	115.279	118.764	105.556	206.041	225.096	202.61	91.3337	97.3199	75.8452	67.4932	54.6266	68.0707	74.0289	76.665	77.1216	14.1197	8.85538	8.88581	16.539	18.2001	10.4613	8.07315	19.1821	7.93564	10.8353	10.2169	10.6978	16.017	14.679	15.2324	10.5111	7.87236	16.5229
Nmt2	776.153	816.062	717.972	775.326	786.939	785.707	688.683	661.981	1013.92	589.995	574.078	538.724	636.967	555.185	506.748	658.639	637.278	659.445	357.405	386.095	419.854	325.267	354.367	349.026	449.069	491.062	552.85	331.252	344.82	305.779	259.475	274.987	277.447	419.486	487.212	482.261
Rpp38	38.276	44.5879	52.813	38.7663	55.7673	73.4306	20.6981	43.245	53.683	19.9464	22.9631	36.8072	18.9825	28.9856	44.3	44.6351	35.9367	46.9436	72.3635	82.3551	78.8616	86.3703	101.706	99.8577	108.988	64.2601	105.809	56.4986	63.8556	48.1401	63.0001	49.9086	57.6654	84.0884	92.719	87.7777
Dclre1c	212.645	219.829	260.497	237.699	242.691	346.042	235.206	177.415	282.269	514.408	316.016	455.071	440.815	405.798	436.517	357.08	329.42	481.73	745.697	897.936	790.837	590.81	637.004	623.873	948.595	924.578	1001.65	700.427	613.014	590.162	454.882	558.781	522.252	1292.86	1145.87	973.816
Suv39h2	28.707	35.2556	29.975	28.5647	27.8837	46.812	16.9348	13.3062	31.1708	11.5479	10.9348	15.6152	10.5458	11.1483	10.8049	13.0639	8.38523	12.2947	17.6496	37.1926	25.5467	22.9708	22.4825	12.3633	35.32	24.9367	35.2695	18.5749	34.0563	25.853	14.9492	12.7218	25.0246	30.5776	30.6148	13.4248
Hspa14	861.211	835.764	1196.86	851.839	916.03	909.621	742.31	633.151	840.745	721.221	680.146	762.914	738.207	625.419	687.19	775.126	723.526	770.098	1021.03	1013.06	1077.4	934.454	1028.84	946.271	795.205	763.448	748.595	1238.32	1160.47	1180.32	935.391	1057.87	929.174	772.084	731.255	746.627
LOC118568495	14.8851	4.14771	8.56428	5.10083	9.29455	17.4398	3.7633	9.97962	2.59757	7.34869	5.46741	14.4998	6.32748	8.91863	5.40243	5.4433	7.18734	8.94163	9.7073	11.512	13.3287	5.513	4.28238	15.2164	16.1463	21.1003	13.2261	17.027	11.9197	8.91483	9.61018	9.78601	8.7042	16.2444	19.2436	17.5555
Cdnf	9.56901	4.14771	5.70952	9.1815	8.26183	3.67153	3.7633	4.43539	6.06099	5.24906	5.46741	7.8076	4.21832	4.45932	8.64389	3.26598	3.59367	2.23541	15.0022	26.5661	31.1003	11.026	16.0589	14.2654	15.1372	15.3457	11.4626	35.6018	22.1366	29.4189	10.678	12.7218	18.4964	26.7554	18.3689	17.5555
Fam107b	1551.24	1669.45	1675.03	1052.81	1089.53	1228.13	923.889	719.641	1242.5	1007.82	986.321	1068.53	707.624	722.409	666.66	397.361	445.615	363.254	1500.22	1580.69	1543.91	1683.3	1588.76	1606.28	1247.3	1197.92	1220.33	769.309	750.091	833.537	727.171	723.186	795.347	1060.66	1030.41	964.522
Frmd4a	3711.71	3597.1	4299.98	3024.79	2531.22	2921.62	2752.85	2396.22	3150.85	5638.55	4472.34	4322.06	3406.3	3364.55	2757.4	2272.03	2640.15	2815.5	850.712	934.243	833.045	985.908	720.51	878.748	1992.05	1988.23	1867.52	961.249	974.862	970.825	453.814	465.814	532.045	1226.93	1333.05	1331.12
Prpf18	738.94	664.671	818.602	621.281	660.946	786.625	545.678	459.062	718.66	788.409	694.361	798.605	743.479	738.017	625.602	523.645	512.697	599.089	877.187	816.466	838.598	649.615	669.122	775.086	875.937	843.054	794.446	970.537	995.296	1001.14	869.188	924.777	879.125	887.706	889.577	827.176
Sephs1	1972.28	2034.45	1931.24	1938.32	1831.03	1740.3	1747.11	1686.56	1816.56	1246.13	1334.05	1084.14	1257.06	1212.93	1343.04	1417.44	1372.78	1256.3	1095.16	1135.26	1114.06	1208.27	1150.89	1155.5	918.321	972.533	866.748	1318.04	1448.25	1421.02	1230.1	1226.19	1145.69	793.107	719.884	686.732
Phyh	501.841	588.975	493.16	566.192	562.837	515.85	1079.13	981.329	981.014	1160.04	1306.71	1316.14	1017.67	1044.6	1223.11	984.149	1092.48	1086.41	657.449	711.973	745.297	594.485	592.039	635.285	422.831	480.512	501.709	1574.99	1598.94	1645.68	1656.15	1325.03	1438.37	656.463	677.898	674.339
Mcm10	644.313	625.268	727.25	639.644	638.226	547.976	649.169	680.832	614.757	301.296	301.801	351.342	273.136	258.64	411.665	161.122	232.391	168.773	400.647	323.221	404.304	364.777	277.284	279.602	204.856	234.981	208.09	395.49	401.013	384.229	272.289	236.821	237.19	185.377	159.197	139.412
Optn	1001.56	927.014	1027.71	1287.45	1195.9	1240.06	1384.89	1244.13	1430.39	1072.91	938.208	971.488	1589.25	1307.69	1247.96	1220.39	1305.7	1485.43	192.381	177.993	207.706	533.842	586.686	506.897	895.11	955.269	938.169	104.484	118.346	103.412	326.746	339.574	398.217	967.972	1044.4	1207.2
Ccdc3	2.12645	1.03693	0	23.4638	6.19637	14.6861	9.40824	7.76192	0	2.09963	12.0283	14.4998	9.49123	7.80381	9.72438	9.79794	1.19789	3.35311	6.17737	17.7108	8.88581	7.35067	11.7765	12.3633	0	0.959106	8.81738	11.6093	7.66267	6.24038	8.54239	5.8716	0	0.95555	10.4965	14.4575
Camk1d	846.326	783.918	745.806	634.543	555.608	563.58	612.477	639.804	884.904	1816.18	1598.67	1524.71	1006.07	1123.75	840.619	555.217	616.914	614.737	1249.59	1355.76	1301.77	819.599	650.921	795.058	1222.07	1108.73	1075.72	3068.72	2914.37	2853.64	1772.54	2200.87	1815.91	1140.93	1019.03	1000.67
Cdc123	1314.14	1405.04	1391.7	1210.94	1307.43	1326.34	1272.94	1096.65	1334.28	998.372	1047.56	1045.1	1015.56	1090.3	1002.69	1230.19	1073.31	1068.52	1365.2	1259.24	1269.56	1063.09	1115.56	1107.95	989.97	1017.61	1051.03	1162.48	1113.64	1115.25	1167.1	1223.25	1153.31	957.461	855.464	856.091
Nudt5	678.337	818.136	691.565	799.81	1000.71	774.693	926.712	993.526	910.88	351.687	393.654	326.804	337.466	402.453	458.126	716.338	619.309	582.324	444.771	420.631	505.38	509.953	496.756	448.884	482.371	556.281	474.375	380.785	355.889	393.144	312.865	270.094	304.647	303.865	303.523	309.804
Sec61a2	180.748	187.684	192.696	217.295	171.433	237.732	246.496	259.47	258.025	148.024	109.348	149.46	149.75	149.387	139.383	285.229	313.847	311.839	79.4233	137.258	89.9688	99.234	141.318	122.682	338.063	202.371	301.554	89.7785	85.9922	88.2568	105.712	126.239	102.274	251.31	272.909	230.287
Dhtkd1	6.37934	5.18464	11.419	4.08066	9.29455	10.0967	8.46742	11.0885	12.9878	6.29888	5.46741	3.34611	2.10916	1.11483	1.08049	6.53196	1.19789	2.23541	0.882481	0	0	1.83767	2.14119	1.90205	0	0.959106	0.881738	3.09581	0	0	4.27119	5.8716	0	3.8222	2.62412	1.03268
Upf2	382.76	326.632	345.426	292.788	307.753	529.618	152.414	194.048	419.074	587.895	335.699	514.186	417.614	386.846	245.27	332.041	249.161	296.192	553.316	679.208	627.56	366.615	421.814	409.892	1040.43	986.92	949.632	585.882	495.52	410.082	497.594	591.075	571.213	949.817	946.433	880.875
Proser2	8.50579	7.2585	4.28214	1.02017	2.06546	6.42518	22.5798	29.9389	24.2439	0	7.65438	2.23074	18.9825	11.1483	16.2073	78.3835	77.8629	50.2967	0.882481	2.65661	0	9.18833	1.07059	2.85308	1.00914	1.91821	2.64521	0	0	0	2.1356	0	0	2.86665	4.37354	1.03268
Gm10857	99.943	79.8435	107.767	71.4116	89.8474	82.6094	84.6742	86.49	72.7318	37.7933	32.8045	22.3074	31.6374	49.0525	54.0243	22.8619	14.3747	15.6479	36.1817	29.2228	22.2145	15.6202	19.2707	22.8246	13.1189	12.4684	9.69912	23.2186	20.4338	25.853	7.47459	10.7646	26.1126	10.5111	8.74707	16.5229
Echdc3	19.138	9.33235	19.2696	23.4638	32.0146	24.7828	38.5738	48.7892	24.2439	2.09963	9.84134	15.6152	10.5458	10.0335	10.8049	25.0392	21.562	31.2957	25.592	25.6806	26.6574	21.1332	20.3413	23.7756	12.1097	16.3048	20.28	8.51348	6.81127	8.91483	20.2882	9.78601	7.61618	10.5111	8.74707	9.29411
Usp6nl	696.411	605.566	688.711	442.752	457.499	538.797	508.986	464.607	620.818	680.279	489.88	540.955	462.961	415.831	379.251	516.025	536.655	547.675	358.287	385.209	349.879	268.299	255.872	284.357	564.111	549.568	547.559	415.613	480.194	433.261	307.526	385.569	443.914	670.796	732.13	755.921
Gm13391	0	0	2.85476	0	0	0	5.64495	1.10885	8.65855	4.19925	6.56089	2.23074	0	4.45932	3.24146	5.4433	7.18734	13.4124	9.7073	15.9397	11.1073	8.2695	17.1295	10.4613	32.2926	30.6914	38.7965	3.09581	0.851408	1.78297	7.47459	3.9144	6.52815	32.4887	56.856	41.3072
Celf2	1996.73	1883.06	1794.22	1419.05	1465.44	1959.68	1329.38	1347.25	2328.28	3246.02	2413.32	3149.81	1938.32	1901.9	1524.57	929.716	1027.79	1114.35	3084.27	3413.75	2967.86	1800.91	1557.71	1891.59	2538	2123.46	2342.78	4057.83	3509.5	3252.13	2546.7	3352.69	3536.08	2741.47	2404.57	2061.23
Gata3	38.276	42.514	17.1286	34.6856	34.08	33.0438	21.639	17.7415	15.5854	34.6438	16.4022	15.6152	36.9103	42.3635	28.0927	39.1918	19.1662	23.4718	9.7073	3.54215	13.3287	12.8637	16.0589	10.4613	14.128	7.67285	3.52695	4.64372	16.1768	16.0467	10.678	18.5934	6.52815	8.59995	4.37354	6.19607
Taf3	565.635	516.39	368.978	549.87	412.059	433.24	427.134	439.103	390.501	394.73	382.719	318.996	415.505	335.564	376.009	347.283	401.293	457.141	331.813	370.155	365.429	319.754	273.002	338.565	386.502	383.642	420.589	341.313	320.981	326.283	290.441	360.125	251.334	307.687	320.143	380.026
Gm31290	6.37934	13.4801	5.70952	6.121	9.29455	9.17882	5.64495	8.87077	9.52441	9.44832	10.9348	13.3844	6.32748	6.68898	4.32195	2.17732	5.98945	6.70622	5.29489	4.42769	6.66436	3.67533	5.35297	4.75513	15.1372	19.1821	26.4521	6.19162	6.81127	7.13186	9.61018	4.893	5.44013	8.59995	17.4941	17.5555
Atp5c1	1790.47	2189.99	2111.81	1965.86	2322.61	1886.25	2383.11	1957.11	1937.78	1583.12	2264.6	1635.13	1671.51	1801.56	2291.71	2611.7	2213.7	2144.87	1661.71	1505.42	1601.67	1603.36	1790.03	1611.04	1037.4	1194.09	1108.34	1743.72	1983.78	1864.98	2106.77	1576.53	1751.72	1207.82	1137.12	1142.14
Kin	109.512	105.767	113.477	113.238	86.7492	129.421	70.5618	85.3812	122.951	134.376	99.5069	140.537	139.205	110.368	103.727	111.043	134.164	88.2986	141.197	158.511	126.623	106.585	99.5653	91.2985	138.253	147.702	171.939	141.633	98.7634	75.7761	119.593	93.9456	115.331	166.266	224.8	177.621
Itih2	8.50579	4.14771	0	3.0605	3.09818	2.75365	3.7633	12.1973	3.46342	9.44832	20.7762	6.69222	3.16374	1.11483	8.64389	4.35464	0	0	14.1197	4.42769	4.4429	14.7013	10.7059	7.60821	2.01829	0.959106	1.76348	3.86976	1.70282	4.45742	5.33899	5.8716	5.44013	2.86665	0	1.03268
Itih5	20.2012	21.7755	8.56428	53.0486	20.6546	34.8795	33.8697	38.8096	12.122	6.29888	26.2436	34.5765	18.9825	50.1673	22.6902	20.6845	3.59367	6.70622	17.6496	22.1385	22.2145	29.4027	25.6943	17.1185	4.03657	3.83642	14.1078	16.253	21.2852	35.6593	20.2882	16.6362	3.26408	1.9111	19.2436	26.8497
Sfmbt2	3.18967	0	1.42738	1.02017	1.03273	0	2.82247	2.21769	6.06099	8.3985	4.37393	1.11537	9.49123	6.68898	6.48292	17.4186	16.7705	21.2364	3.52993	3.54215	2.22145	0	1.07059	0.951026	2.01829	4.79553	0.881738	0.773953	2.55422	3.56593	1.0678	6.8502	1.08803	4.77775	7.87236	8.26143
Prkcq	12.7587	13.4801	2.85476	12.242	3.09818	5.50729	3.7633	7.76192	9.52441	160.621	180.425	156.152	75.9298	88.0715	132.9	14.1526	21.562	21.2364	0.882481	0	2.22145	0.918833	6.42357	6.65718	0	0.959106	1.76348	0	2.55422	2.67445	4.27119	7.8288	0	0.95555	0.874707	1.03268
LOC118568498	3.18967	1.03693	1.42738	0	0	0	2.82247	4.43539	8.65855	11.5479	10.9348	13.3844	14.7641	1.11483	7.56341	15.2412	8.38523	15.6479	0	0	0	1.83767	0	0.951026	16.1463	15.3457	7.93564	3.09581	0	0	3.20339	3.9144	0	26.7554	21.8677	28.915
Gm13291	3.18967	1.03693	0	0	0	0	0	3.32654	3.46342	14.6974	4.37393	18.9613	3.16374	4.45932	12.9658	1.08866	2.39578	1.1177	0	0	0	0	0	0	0	0	0	0	0	0.891483	2.1356	0	1.08803	0	0	2.06536
Pfkfb3	691.095	677.114	673.009	617.201	572.131	642.518	865.558	771.757	693.55	2278.09	2146.51	2201.74	1922.5	2141.59	2059.41	2043.41	2205.32	2381.83	623.914	694.262	801.944	1453.59	1312.55	1321.93	1694.35	1739.82	1780.23	2145.4	2177.05	2215.34	1589.95	1766.37	1614.63	3365.45	3872.33	3691.83
Rbm17	277.501	279.971	264.065	263.203	262.313	290.051	206.981	199.592	258.891	232.009	240.566	298.919	297.392	277.593	267.961	262.367	256.349	273.837	257.685	306.396	285.457	270.137	281.566	279.602	351.182	296.364	319.189	295.65	264.788	332.523	339.56	400.248	347.08	332.531	324.516	296.379
Il2ra	0	0	0	0	0	1.83576	0	0	0	0	0	0	0	0	0	0	0	0	1.76496	0.885538	0	0	2.14119	1.90205	2.01829	0	0.881738	27.8623	28.9479	18.7211	12.8136	11.7432	20.6725	1.9111	0.874707	2.06536
Il15ra	92.5004	92.2866	103.485	105.077	95.011	134.929	85.615	97.5785	108.232	619.39	443.954	639.107	959.669	739.132	853.584	484.454	432.438	539.851	45.889	69.9575	55.5363	101.072	81.3652	63.7187	99.9052	143.866	158.713	197.358	207.744	208.607	526.424	580.31	649.551	1371.21	1493.13	1526.3
Fbh1	2305.07	1958.76	2141.78	1892.41	1984.9	1847.7	2134.73	2432.81	2069.39	3091.7	2780.73	2882.12	2559.47	2742.48	2653.68	1647.14	2079.54	2012.98	1227.53	1201.68	1171.82	1029.09	922.852	1048.98	1100.98	1077.08	1101.29	1507.66	1500.18	1461.14	1382.8	1437.56	1406.82	1203.04	1289.32	1207.2
Ankrd16	231.783	222.94	322.588	176.489	217.906	289.133	180.638	190.722	243.305	311.794	216.51	361.38	275.246	301.004	238.788	229.707	203.641	253.719	195.028	208.987	202.152	149.77	186.283	167.381	356.228	267.59	311.253	208.193	231.583	226.437	210.356	259.329	220.869	339.22	300.899	287.085
Itga8	3.18967	1.03693	22.8381	1.02017	1.03273	0	2.82247	2.21769	0.865855	0	1.09348	3.34611	2.10916	1.11483	2.16097	0	1.19789	3.35311	1.76496	3.54215	1.11073	2.7565	0	2.85308	1.00914	0	0	27.0883	34.9077	24.9615	19.2204	22.5078	18.4964	5.7333	1.74941	1.03268
Mindy3	391.266	455.211	416.081	406.026	334.604	603.967	369.744	302.715	460.635	516.508	442.86	471.802	567.364	487.18	513.231	475.744	432.438	508.555	406.824	417.089	395.419	444.715	458.214	471.709	597.413	579.3	645.432	1051.8	1042.12	935.166	1120.12	1303.5	1207.71	841.84	777.615	738.366
Pter	340.231	384.7	474.604	369.3	334.604	412.129	511.808	402.511	561.074	220.461	254.781	196.305	183.497	190.636	216.097	375.588	383.325	324.134	178.261	156.74	179.938	185.604	149.883	110.319	152.381	142.907	134.024	160.982	177.093	161.358	115.322	102.753	136.003	74.5329	72.6007	68.1568
Rsu1	2317.83	2487.59	2515.76	2222.94	2215.2	1900.93	2732.15	2161.14	2401.88	1928.51	2302.87	1861.55	1862.39	1797.1	2132.88	1954.14	1934.59	1963.81	2228.27	2127.95	2184.8	2047.16	2142.26	1883.98	1701.42	1717.76	1716.74	1804.08	1828.82	1861.42	1852.63	1795.73	1803.95	1534.61	1630.45	1521.14
Trdmt1	66.9831	96.4343	69.2279	72.4318	67.1273	94.5419	54.5678	57.66	89.1831	77.6862	76.5438	91.4604	95.9669	103.679	83.1975	118.664	92.2376	111.77	157.964	124.861	144.394	118.53	113.483	113.172	185.682	179.353	145.487	122.285	124.306	128.374	176.187	124.282	176.26	228.376	267.66	174.523
LOC118568499	3.18967	6.22157	2.85476	2.04033	0	0.917882	2.82247	3.32654	3.46342	7.34869	0	7.8076	5.2729	6.68898	4.32195	7.62062	3.59367	5.58852	46.7715	38.0781	45.5398	15.6202	17.1295	27.5798	37.3383	37.4051	34.3878	30.1842	13.6225	26.7445	40.5763	33.2724	39.1689	56.3775	45.4848	44.4052
Vim	41471	41522.7	34895.9	39560	37731.8	31520.1	41860.1	45247.6	35193.5	43457	56393.1	43637.8	43445.6	46253.2	52536.5	58377.2	62479.6	62059.4	55918.4	52125.4	56128.3	58344.1	55672	57865.2	61020.9	65365.9	64956.7	43009.3	43656	47361.8	54476.9	51875.6	54300.1	80219.4	84481	87857.2
Hacd1	31.8967	61.1788	49.2446	49.9881	43.3746	35.7974	20.6981	14.415	27.7074	10.4981	4.37393	3.34611	5.2729	7.80381	11.8854	10.8866	10.781	19.001	60.8912	68.1864	57.7578	46.8605	49.2473	51.3554	32.2926	25.8959	29.9791	25.5404	41.719	37.4423	33.1017	36.2082	44.609	6.68885	12.2459	9.29411
Stamos	6.37934	5.18464	2.85476	3.0605	0	3.67153	1.88165	5.54423	2.59757	8.3985	5.46741	3.34611	7.38207	2.22966	6.48292	10.8866	1.19789	10.0593	7.94233	5.31323	3.33218	1.83767	0	1.90205	8.07315	9.59106	3.52695	13.1572	2.55422	1.78297	1.0678	5.8716	2.17605	9.5555	9.62178	4.13072
Stam	327.473	305.894	280.48	260.142	253.018	319.423	311.413	176.307	316.903	287.649	191.359	226.42	253.099	237.459	271.202	289.584	306.66	306.251	377.702	470.221	448.733	407.962	378.99	367.096	595.395	573.545	627.797	393.168	320.13	379.772	369.458	452.113	409.098	564.73	566.81	477.098
Mrc1	13229.7	11190.5	11693.8	9444.7	8149.26	9529.45	8869.15	6808.32	13473.6	8827.88	6334.54	6804.88	5000.82	4921.97	3493.21	3482.62	3579.3	3690.66	970.73	1168.02	1135.16	593.566	484.979	639.089	263.386	217.717	172.821	260.822	250.314	310.236	149.492	188.87	232.837	61.1552	29.74	59.8954
Slc39a12	31.8967	32.1448	35.6845	23.4638	22.72	25.7007	27.2839	39.9185	38.0976	30.4446	16.4022	17.8459	12.655	16.7224	17.2878	9.79794	21.562	20.1187	9.7073	5.31323	1.11073	3.67533	1.07059	1.90205	2.01829	11.5093	2.64521	0.773953	2.55422	3.56593	2.1356	3.9144	2.17605	3.8222	4.37354	6.19607
Gm13315	30.8335	49.7725	28.5476	38.7663	23.7527	9.17882	20.6981	25.5035	9.52441	3.14944	3.28045	5.57685	15.8187	8.91863	25.9317	29.3938	15.5726	7.82393	4.41241	2.65661	17.7716	13.7825	20.3413	18.0695	6.05486	9.59106	9.69912	10.0614	16.1768	16.0467	24.5594	19.572	3.26408	5.7333	4.37354	5.1634
Nsun6	56.3508	71.548	56.3815	57.1293	65.0619	79.8558	46.1004	32.1565	78.7928	86.0847	59.0481	69.153	67.4932	57.9711	52.9438	55.5217	67.0819	77.1216	119.135	135.487	108.851	96.4775	88.8593	108.417	170.545	180.312	155.186	121.511	107.277	107.869	105.712	153.64	120.771	196.843	187.187	149.738
Arl5b	147.788	157.613	149.875	190.771	198.284	335.945	109.136	86.49	258.025	159.572	122.47	149.46	363.83	240.803	175.039	232.973	204.839	171.009	176.496	226.698	205.484	236.14	201.272	230.148	418.795	402.824	422.352	181.879	140.482	168.49	214.627	274.987	248.07	393.687	376.999	361.438
Plxdc2	831.441	745.551	821.457	897.746	973.863	1011.51	1295.52	1160.96	1246.83	3250.22	2990.67	2747.16	2977.08	2868.46	2820.07	1352.12	1465.02	1412.78	2859.24	3174.65	2821.24	2531.39	2360.66	2897.78	337.054	228.267	220.434	2939.47	3122.97	2950.81	3321.92	3908.53	2982.28	292.398	283.405	276.758
A930004D18Rik	8.50579	12.4431	10.7053	7.14116	7.2291	16.5219	11.2899	9.97962	16.4512	11.5479	6.56089	1.11537	7.38207	5.57415	5.40243	10.8866	4.79156	11.177	4.41241	3.54215	8.88581	1.83767	1.07059	1.90205	1.00914	1.91821	0.881738	2.32186	5.95986	1.78297	1.0678	0.978601	1.08803	0	3.49883	2.06536
Mllt10	512.474	482.172	594.504	464.176	443.04	570.005	422.43	416.926	544.623	536.454	453.795	498.571	558.928	511.707	427.873	420.223	438.428	529.792	437.711	562.317	459.841	470.443	412.179	491.68	687.227	670.415	626.034	558.794	461.463	480.509	490.119	535.294	544.013	761.573	759.246	647.49
Dnajc1	1007.94	886.573	925.656	893.666	753.892	1028.95	827.925	759.56	969.758	1086.56	945.862	938.027	957.559	841.696	761.743	1083.22	1140.39	1402.72	676.863	755.364	807.498	709.339	564.203	723.731	1534.91	1559.51	1604.76	766.987	754.348	713.186	626.798	733.95	688.72	2067.81	2105.42	2080.85
Commd3	1202.51	1373.93	1331.03	1318.05	1469.57	1449.34	1426.29	1269.63	1556.81	998.372	1116.45	1089.72	993.415	1061.32	1220.95	1507.79	1251.8	1159.06	1111.04	1026.34	1065.19	943.642	1090.94	995.724	1020.24	1073.24	1071.31	1239.1	1211.55	1100.09	1189.53	1047.1	1152.22	995.683	1078.51	1062.63
Bmi1	300.892	288.266	286.903	233.618	217.906	384.593	167.467	109.776	365.391	415.726	293.053	379.226	241.499	285.396	229.063	325.509	288.692	270.484	304.456	368.384	286.567	316.079	283.708	325.251	714.474	650.274	611.044	486.816	457.206	402.059	423.916	503.001	431.946	885.795	743.501	673.307
Pip4k2a	862.274	843.022	867.133	789.609	664.044	825.176	681.157	669.743	910.88	1305.97	1121.91	1127.64	965.996	982.165	810.365	693.476	626.497	707.507	3814.08	4177.97	3849.78	2541.49	2334.97	2914.89	2542.03	2345.01	2244.9	3304	3399.67	3381.4	2237.04	2490.54	2269.62	2049.65	1973.34	1673.97
4930426L09Rik	5.31612	3.11078	4.28214	1.02017	1.03273	3.67153	0.940824	7.76192	2.59757	3.14944	3.28045	3.34611	2.10916	1.11483	2.16097	0	2.39578	2.23541	9.7073	4.42769	4.4429	0.918833	4.28238	8.55923	1.00914	1.91821	7.0539	12.3832	2.55422	8.02335	3.20339	2.9358	10.8803	7.6444	3.49883	5.1634
Armc3	7.44256	5.18464	9.99166	3.0605	5.16364	13.7682	6.58577	4.43539	8.65855	0	3.28045	0	1.05458	0	2.16097	0	3.59367	1.1177	10.5898	12.3975	18.8823	0.918833	9.63535	9.51026	5.04572	4.79553	7.93564	8.51348	3.40563	0.891483	0	0	3.26408	2.86665	5.24824	4.13072
Msrb2	161.61	177.315	246.937	137.722	135.287	161.547	254.963	219.552	225.988	115.479	142.153	118.229	54.8382	68.0046	111.29	109.955	117.393	120.712	344.168	249.722	282.124	149.77	193.778	160.723	135.225	156.334	156.949	153.243	159.213	151.552	92.8984	70.4592	63.1055	64.0219	64.7283	82.6143
Gm3230	2.12645	5.18464	0.71369	10.2017	5.16364	1.83576	4.70412	3.32654	3.46342	7.34869	17.4957	14.4998	6.32748	7.80381	6.48292	1.08866	2.39578	4.47082	12.3547	13.2831	16.6609	8.2695	20.3413	13.3144	13.1189	6.71374	8.81738	22.4446	15.3253	12.4808	11.7458	18.5934	16.3204	13.3777	12.2459	11.3595
Otud1	53.1612	61.1788	52.0994	31.6252	21.6873	24.7828	34.8105	35.4831	36.3659	173.219	177.144	191.844	136.041	127.091	111.29	28.3052	29.9473	42.4727	347.698	395.836	369.872	287.595	233.39	291.965	203.847	141.948	178.111	1622.98	1904.6	1892.62	1535.49	1634.26	1608.1	870.506	867.71	626.836
Etl4	28.707	51.8464	41.394	32.6453	19.6218	20.1934	48.9229	48.7892	38.9635	16.797	15.3088	12.2691	14.7641	14.4928	12.9658	16.3299	16.7705	13.4124	126.195	125.746	117.737	29.4027	29.9766	30.4328	42.384	51.7917	38.7965	134.668	122.603	93.6057	38.4407	37.1868	21.7605	11.4666	17.4941	22.7189
Gm13363	478.451	672.966	682.287	422.349	507.07	686.576	380.093	278.32	623.416	384.232	352.101	434.995	391.249	311.037	259.317	382.12	451.605	373.313	174.731	172.68	173.273	274.731	245.166	272.944	310.816	287.732	309.49	122.285	118.346	112.327	182.593	182.02	202.373	300.043	283.405	272.627
Arhgap21	738.94	596.234	784.345	661.068	624.801	737.059	639.76	523.375	745.501	482.914	382.719	349.111	558.928	413.602	387.895	440.907	521.082	564.44	589.498	690.72	643.11	554.057	489.262	579.175	1048.5	1062.69	965.503	784.788	697.303	658.806	608.645	777.987	657.167	801.706	751.373	835.437
Gm13375	40.4025	44.5879	44.9625	55.089	41.3091	36.7153	61.1536	69.8573	42.4269	32.5442	49.2067	44.6148	41.1287	40.1339	44.3	25.0392	33.5409	48.0613	64.4211	47.8191	59.9792	46.8605	40.6826	41.8451	34.3109	43.1598	24.6887	31.7321	40.8676	45.4656	45.9153	48.93	28.2887	34.3998	26.2412	37.1764
Thnsl1	76.5521	88.1389	54.9541	57.1293	81.5855	106.474	56.4495	82.0546	104.768	98.6824	98.4134	98.1526	75.9298	65.7749	65.9097	53.3443	67.0819	67.0622	108.545	117.777	136.619	101.991	98.4947	116.976	116.052	129.479	143.723	113.771	117.494	146.203	119.593	86.1168	124.035	112.755	118.96	106.366
Gpr158	12.7587	16.5908	0.71369	12.242	7.2291	9.17882	7.52659	12.1973	13.8537	11.5479	12.0283	12.2691	9.49123	11.1483	6.48292	7.62062	9.58312	11.177	10.5898	8.85538	4.4429	9.18833	10.7059	8.55923	10.0914	11.5093	8.81738	10.0614	2.55422	5.3489	6.40679	4.893	10.8803	15.2888	9.62178	8.26143
Gad2	17.0116	12.4431	0	8.16133	4.13091	6.42518	6.58577	5.54423	13.8537	10.4981	12.0283	6.69222	2.10916	6.68898	4.32195	8.70928	8.38523	6.70622	8.82481	3.54215	7.77508	3.67533	8.56476	4.75513	10.0914	14.3866	7.0539	5.41767	3.40563	3.56593	12.8136	3.9144	5.44013	5.7333	9.62178	5.1634
Apbb1ip	4949.31	4771.94	4247.88	4926.38	4880.67	4675.69	4732.35	4353.33	4485.13	3524.22	3492.58	3217.84	3473.79	3396.88	3207.96	3470.65	4362.72	4153.39	6063.53	6014.58	5768	4722.8	4127.14	4943.43	3730.8	3560.2	3548.99	3911.56	3695.96	3831.59	2856.36	2841.86	2889.8	3810.73	3434.1	3517.3
Pdss1	61.667	91.2497	112.049	94.8755	112.567	96.3776	72.4435	77.6192	82.2562	90.2839	86.3851	79.1913	86.4756	91.416	64.8292	79.4722	100.623	82.7101	136.785	94.7526	102.187	124.043	150.954	111.27	107.978	93.9924	97.8729	184.201	176.242	204.15	197.543	223.121	225.221	92.6884	96.2178	69.1895
Abi1	1813.86	2115.33	2323.06	1543.51	1508.82	2197.41	1556.12	1123.26	2466.82	3040.26	2611.24	2956.85	2677.58	2489.41	2148.01	2129.42	1748.92	1859.86	4900.42	6039.37	5581.4	6980.38	6997.41	7418	5923.67	5493.76	5598.15	4918.47	4840.26	4768.54	6593.65	7411.92	7155.94	7160.89	6701.13	6145.47
Gm52502	5.31612	7.2585	4.28214	2.04033	6.19637	2.75365	3.7633	0	3.46342	10.4981	5.46741	24.5382	13.7096	8.91863	1.08049	0	7.18734	3.35311	9.7073	9.74092	9.99654	20.2143	10.7059	8.55923	38.3475	22.0594	22.0434	10.0614	15.3253	8.91483	9.61018	9.78601	15.2324	36.3109	27.9906	43.3725
Acbd5	498.652	492.541	567.383	305.03	363.52	640.682	238.029	150.803	606.964	647.735	404.589	707.145	545.218	418.061	334.951	280.874	226.401	257.072	1261.07	1517.81	1459.49	903.213	859.687	1045.18	1592.43	1379.19	1482.2	1059.54	991.891	810.358	735.713	997.194	810.579	1294.77	1150.24	1063.66
Mastl	99.943	106.804	84.9291	70.3915	81.5855	102.803	65.8577	57.66	148.061	34.6438	62.3285	56.8839	31.6374	32.3301	42.139	26.1278	13.1768	17.8833	130.607	146.114	163.277	102.909	82.4358	81.7882	64.5852	68.0965	67.0121	145.503	115.792	134.614	63.0001	99.8173	85.954	143.333	116.336	72.2875
Yme1l1	1114.26	1272.31	1368.14	1052.81	1032.73	1919.29	849.564	646.457	1713.53	1605.16	1351.54	1728.82	1630.38	1486.07	1363.57	1751.65	1309.29	1170.24	2125.02	2267.86	2298.09	2155.58	1979.53	2225.4	3175.77	2931.03	3042.88	2384.55	2288.59	2165.41	2322.46	2802.71	2239.16	3673.13	3476.09	2983.41
Spopl	1497.02	1770.04	1781.37	1656.75	1779.39	1724.7	1462.04	1204.21	1545.55	2010.39	2260.23	2023.28	2344.33	2295.43	2243.09	1997.69	1860.32	1675.44	1854.98	1967.67	2014.86	2304.43	2415.26	2583.94	2301.86	2173.33	2194.65	2087.35	2016.99	2021.88	2773.07	2652.99	2820.16	2467.23	2373.96	2337.99
Hnmt	76.5521	97.4712	92.066	63.2503	73.3237	134.011	73.3843	47.6804	136.805	73.4869	49.2067	85.8836	56.9474	84.727	35.6561	43.5464	40.7283	31.2957	7.05985	7.08431	5.55363	9.18833	10.7059	8.55923	10.0914	3.83642	6.17216	3.86976	7.66267	5.3489	4.27119	7.8288	2.17605	3.8222	3.49883	6.19607
Il1f9	613.48	722.739	607.35	1276.23	1457.18	1993.64	1197.67	907.036	1201.81	344.339	296.334	295.573	898.503	630.993	666.66	2281.83	1980.11	1973.87	15.0022	16.8252	6.66436	12.8637	27.8355	16.1674	159.445	156.334	163.121	6.19162	2.55422	3.56593	8.54239	6.8502	26.1126	219.777	263.287	267.464
Il1f6	1.06322	1.03693	0	10.2017	11.36	22.9471	5.64495	0	1.73171	2.09963	0	1.11537	43.2378	45.708	28.0927	326.598	267.13	226.894	0	1.77108	0	0.918833	1.07059	0	2.01829	6.71374	2.64521	0	0	0	0	1.9572	0	8.59995	19.2436	18.5882
Il1rn	3773.38	4165.34	3432.13	7052.41	7861.13	8222.39	5815.23	5634.05	5512.03	5760.32	6575.11	5583.55	16344.9	12514	13025.3	39498.8	40095.8	43028.2	2857.47	2514.04	2922.32	5206.11	5354.04	5023.32	9888.6	12655.4	13818.6	1934.88	1973.56	1991.57	5080.58	5206.15	7711.93	24338.8	28113.1	29558.4
Psd4	2407.14	2068.67	1978.35	2616.73	2652.05	2187.31	2317.25	2555.89	1866.78	2966.77	3122.99	2548.62	3523.35	3603.13	3959.98	4232.71	3888.35	3726.42	3313.72	3280.03	3642.07	4709.94	4374.45	4199.73	3163.67	3312.75	3586.91	5187.03	5756.37	5528.98	6263.7	5788.42	6110.35	4164.29	4225.71	4200.94
Cacna1b	11.6955	9.33235	1.42738	9.1815	6.19637	6.42518	11.2899	9.97962	6.06099	16.797	22.9631	15.6152	20.037	12.2631	9.72438	43.5464	93.4355	120.712	32.6518	33.6505	39.9861	22.9708	23.5531	34.2369	113.024	123.725	97.8729	54.9507	36.6106	36.5508	35.2373	37.1868	39.1689	215.954	195.06	219.961
Ehmt1	1070.67	961.232	1171.88	879.383	813.79	947.254	807.227	728.512	783.599	853.498	733.727	800.836	741.37	731.328	580.221	593.32	553.425	638.209	819.825	802.298	764.18	674.424	510.674	636.236	795.205	770.162	742.423	835.095	779.89	709.621	573.408	601.839	594.062	602.952	644.659	603.085
Arrdc1	1082.36	1040.04	1172.59	960.997	991.419	869.235	896.606	1115.5	710.001	1250.33	1338.42	1383.06	1165.31	1373.47	1370.06	999.39	948.729	1000.34	1177.23	1105.15	1152.93	1165.08	1300.77	1179.27	702.364	682.883	708.035	1105.98	1243.06	1169.63	1202.34	1095.05	1096.73	731.951	711.137	752.823
Zmynd19	344.484	371.22	515.998	477.438	472.99	387.346	309.531	355.94	296.122	124.928	165.116	108.191	149.75	114.827	164.234	289.584	297.077	334.193	222.385	213.415	255.467	268.299	262.296	315.741	271.46	273.345	254.822	253.083	290.33	271.011	202.882	211.378	254.598	177.732	177.566	174.523
Dph7	148.851	186.647	189.841	159.146	223.069	176.233	166.526	158.565	168.842	124.928	153.088	131.614	131.823	119.287	170.717	193.781	219.214	229.129	197.676	217.842	225.477	181.929	218.401	191.156	137.244	134.275	141.078	209.741	200.081	243.375	170.848	139.94	182.788	84.0884	80.4731	121.856
Mrpl41	599.658	781.844	831.449	693.713	894.343	748.074	918.244	812.784	939.453	381.082	512.843	423.841	484.053	528.429	573.738	924.272	794.201	757.803	423.591	359.529	387.643	343.644	482.838	352.831	353.2	425.843	496.418	415.613	412.933	366.4	401.492	364.039	385.161	412.798	372.625	403.778
Pnpla7	8681.22	8332.75	8512.18	6228.11	6504.12	5420.09	9554.07	12791.7	8924.37	10006.8	10666.9	9432.69	7464.32	9600.91	9694.13	7421.39	7561.09	7289.66	3182.23	3304.83	3276.64	2799.69	2695.76	2535.43	3436.13	3560.2	3426.43	2911.61	3050.6	3088.99	2406.82	2382.89	2214.13	2935.45	3119.21	3179.62
Nsmf	179.685	200.127	214.107	229.537	226.167	203.77	212.626	221.769	181.83	181.618	160.742	182.921	182.442	175.028	159.912	192.693	179.684	163.185	331.813	325.878	326.553	384.072	426.097	330.957	234.121	224.431	219.553	274.753	313.318	298.647	284.034	274.008	260.038	172.955	186.313	169.359
Nrarp	44.6554	23.8493	13.5601	29.5848	21.6873	15.604	10.3491	26.6123	22.5122	17.8468	15.3088	18.9613	22.1462	14.4928	15.1268	10.8866	20.3641	22.3541	18.5321	9.74092	13.3287	12.8637	16.0589	13.3144	13.1189	14.3866	13.2261	6.96558	8.51408	16.0467	10.678	11.7432	14.1443	9.5555	9.62178	17.5555
Tor4a	3603.26	3301.58	3307.24	3326.76	3331.58	2908.77	3491.4	4031.77	2853.86	4022.88	4383.77	3695.22	3575.03	4007.81	4343.56	3861.48	3774.55	3645.95	2966.02	2884.2	3027.84	3145.17	3056.55	3198.3	2363.41	2528.2	2532.35	3390.69	3631.26	3831.59	3324.06	2923.08	2964.87	2286.63	2242.75	2163.46
Nelfb	1919.12	1759.67	1866.3	1879.15	1788.69	1608.13	1609.75	2289.77	1469.36	1576.82	1794.4	1590.52	1686.27	1846.16	1857.36	1685.25	1698.61	1619.55	1598.17	1493.02	1567.23	1608.88	1517.03	1558.73	1135.29	1252.59	1167.42	1586.6	1599.8	1686.69	1684.99	1581.42	1630.95	1153.35	1216.72	1225.79
Tubb4b	5891.32	5928.12	4216.48	6139.36	6875.9	5364.1	5996.81	7079.98	4758.74	2842.89	3366.83	2664.62	3231.24	3610.93	3991.32	3994.29	3442.74	3033.45	2535.37	2367.04	2421.38	3275.64	3439.82	3182.13	1837.65	1961.37	1960.1	2259.94	2296.25	2379.37	2514.66	2188.15	2535.1	1943.59	1913.86	1998.23
Rnf208	5.31612	5.18464	7.1369	8.16133	3.09818	5.50729	3.7633	9.97962	2.59757	5.24906	6.56089	12.2691	3.16374	4.45932	3.24146	4.35464	13.1768	20.1187	3.52993	6.19877	8.88581	5.513	1.07059	0.951026	3.02743	10.5502	6.17216	7.73953	0.851408	4.45742	4.27119	3.9144	6.52815	9.5555	3.49883	6.19607
Ndor1	634.744	608.677	653.74	627.402	590.721	544.304	567.317	663.09	509.123	600.493	568.611	596.723	552.6	613.156	569.416	561.749	576.185	571.147	686.571	719.057	637.557	704.745	833.993	682.837	667.044	688.638	642.787	596.718	604.5	618.689	549.916	503.001	488.523	589.574	587.803	599.987
Tmem203	439.111	486.319	489.591	443.772	491.579	374.496	423.371	521.158	416.476	390.53	572.985	469.571	431.324	439.243	545.646	400.627	390.512	340.9	300.926	228.469	231.031	294.946	276.213	268.189	143.298	158.252	125.207	329.704	361.849	355.702	326.746	286.73	257.862	169.132	202.932	223.059
Tprn	708.107	716.517	656.595	671.269	735.302	511.26	595.542	649.784	443.318	392.63	460.356	374.765	438.706	370.123	378.17	450.705	424.053	363.254	429.768	412.661	459.841	425.42	408.967	384.214	360.264	328.014	285.683	332.026	389.094	419.889	327.814	303.366	276.358	237.932	236.171	233.385
Ssna1	1110.01	1404	1614.37	1241.54	1466.47	1191.41	1321.86	1206.42	1162.84	877.644	1161.28	969.257	950.177	1063.55	1207.98	1520.86	1358.41	1207.12	1219.59	1048.48	1219.58	1069.52	1164.81	1101.29	619.614	646.437	671.002	1150.87	1269.45	1180.32	1185.26	1116.58	1125.02	601.041	596.55	560.745
Anapc2	5277.84	4447.38	4160.1	4519.34	4561.56	3474.18	4996.72	6329.29	3711.05	3383.55	4136.64	3338.3	3635.14	4199.56	4368.41	3851.68	3917.1	3429.12	4598.61	4239.07	4299.62	4730.15	4891.55	4544	2631.85	2833.2	2772.18	3634.48	3966.71	3759.38	4032.01	4013.24	3410.96	2271.34	2436.93	2635.4
Grin1	21.2645	31.1078	0	24.484	18.5891	8.26094	14.1124	8.87077	9.52441	17.8468	16.4022	24.5382	13.7096	16.7224	15.1268	11.9753	13.1768	20.1187	10.5898	18.5963	7.77508	13.7825	22.4825	10.4613	13.1189	12.4684	11.4626	9.28743	8.51408	8.02335	12.8136	6.8502	15.2324	21.0221	14.87	16.5229
Man1b1	2706.97	2685.64	2399.43	2618.77	2797.66	2344.27	2972.06	3307.69	2385.43	2373.63	2502.98	2120.32	2462.45	2517.28	2599.65	3041.72	2800.67	2480.18	2613.91	2559.21	2717.95	3229.7	3081.17	3177.38	2320.02	2485.04	2393.04	3864.35	4372.83	4245.24	4355.55	4288.23	3963.68	2478.7	2573.39	2655.02
Dpp7	2966.39	2650.39	2555.01	2845.24	2860.66	2276.35	4080.35	4086.1	3245.22	1635.61	1812.99	1558.17	1825.48	1949.84	1899.5	3150.58	2940.82	2830.03	1604.35	1586	1653.87	2578.25	2641.16	2604.86	3136.42	3310.83	3464.35	1359.84	1357.14	1540.48	1634.8	1681.24	1482.98	1820.32	1989.08	2082.91
Gm46732	2.12645	2.07386	3.56845	4.08066	7.2291	3.67153	8.46742	2.21769	1.73171	2.09963	4.37393	5.57685	3.16374	2.22966	4.32195	2.17732	1.19789	2.23541	11.4723	2.65661	9.99654	23.8897	19.2707	35.188	9.08229	13.4275	12.3443	5.41767	2.55422	5.3489	10.678	29.358	22.8485	12.4222	14.87	10.3268
Uap1l1	4890.83	4262.81	3880.33	4896.8	4907.52	3554.96	5963.88	8722.19	4699	3951.5	5237.78	4083.37	4358.58	5219.63	5680.12	9580.21	7606.6	7005.77	6059.12	5534.61	6065.68	8260.31	8677.17	7880.2	5993.3	6338.73	5934.98	4284.6	4750.86	4707.03	5866.48	4922.36	5313.92	4198.69	4540.61	4871.15
Sapcd2	321.093	270.638	292.613	182.61	221.004	170.726	190.047	238.402	161.915	64.0386	82.0112	54.6532	67.4932	52.397	75.6341	16.3299	7.18734	4.47082	74.1284	74.3852	87.7474	77.182	99.5653	85.5923	20.1829	14.3866	12.3443	32.506	41.719	32.0934	18.1526	24.465	13.0563	3.8222	8.74707	9.29411
Entpd2	25.5174	16.5908	12.8464	29.5848	15.4909	22.9471	15.0532	18.8504	19.0488	15.7472	22.9631	15.6152	39.0195	28.9856	28.0927	26.1278	20.3641	32.4134	0.882481	0.885538	7.77508	4.59417	6.42357	3.8041	3.02743	0.959106	1.76348	0.773953	3.40563	1.78297	4.27119	6.8502	2.17605	0	1.74941	3.09804
Npdc1	24.4541	26.9601	7.1369	31.6252	21.6873	7.34306	22.5798	18.8504	19.9147	26.2453	41.5523	27.8843	22.1462	7.80381	24.8512	18.5072	35.9367	30.178	95.308	96.5237	97.7439	88.208	102.777	100.809	84.7681	72.892	78.4747	49.533	62.1528	41.0082	59.7967	62.6304	35.9048	30.5776	35.863	39.2418
Fut7	971.786	889.684	927.797	779.407	842.706	613.145	801.582	901.492	724.721	1400.45	1513.38	1275.98	1025.05	1154.96	1264.17	825.204	825.347	771.216	525.076	526.01	602.014	432.771	456.073	407.99	157.426	164.966	134.906	534.801	578.106	550.937	450.611	451.135	331.848	143.333	164.445	155.935
Abca2	5275.71	4851.79	5227.06	4601.97	4812.51	3550.37	4263.82	5591.91	3705.86	4289.54	3802.04	3647.26	3469.57	3644.38	3263.07	1761.45	1932.2	2005.16	1522.28	1608.14	1496.15	1562.94	1220.48	1372.33	1581.33	1580.61	1529.82	1343.58	1489.96	1353.27	1098.76	1216.4	1053.21	985.172	978.797	930.444
Paxx	129.713	160.724	127.75	128.541	182.793	127.586	139.242	172.98	168.842	193.166	232.912	226.42	190.879	232.999	215.017	166.565	138.955	139.713	173.849	121.319	162.166	139.663	149.883	142.654	83.7589	97.8288	86.4103	154.017	150.699	108.761	164.441	129.175	92.4822	97.4661	120.71	148.706
Clic3	9.56901	6.22157	11.419	16.3227	9.29455	8.26094	4.70412	16.6327	0.865855	15.7472	4.37393	7.8076	6.32748	16.7224	9.72438	8.70928	4.79156	11.177	6.17737	2.65661	1.11073	3.67533	2.14119	3.8041	0	0.959106	2.64521	3.09581	4.25704	3.56593	8.54239	0.978601	2.17605	1.9111	3.49883	4.13072
Ptgds	79.7418	59.1049	0	69.3713	23.7527	22.9471	43.2779	37.7008	59.744	77.6862	65.6089	80.3067	25.3099	17.8373	29.1731	39.1918	55.103	54.7675	48.5365	54.0178	29.9896	32.1592	27.8355	28.5308	44.4023	51.7917	64.3669	51.0809	12.7711	21.3956	41.6441	32.2938	89.2181	58.2886	58.6054	61.9607
C8g	43.5922	38.3663	53.5267	43.8671	37.1782	35.7974	51.7453	68.7485	61.4757	66.1382	106.068	69.153	66.4386	62.4304	106.968	50.0784	56.3009	38.0019	24.7095	21.2529	35.5432	34.9157	24.6237	23.7756	27.2469	21.1003	32.6243	25.5404	30.6507	40.1167	21.356	24.465	17.4084	37.2665	34.9883	43.3725
Fbxw5	965.407	968.491	846.436	1076.28	1027.56	812.326	1128.99	1433.74	923.001	1125.4	1282.65	1211.29	1203.28	1261.99	1417.6	1150.71	1212.27	1084.17	786.291	730.569	734.19	808.573	731.216	759.87	819.425	799.894	773.284	811.103	813.946	842.452	857.442	889.548	809.491	870.506	918.443	955.228
Traf2	668.768	679.188	730.105	824.294	849.935	897.689	822.28	863.791	711.733	807.306	856.197	698.222	1549.18	1398	1652.06	1806.09	1793.24	1684.38	597.44	567.63	599.792	1192.65	1325.4	1119.36	783.095	940.883	905.545	629.224	704.966	699.814	1682.85	1473.77	1675.56	1418.99	1480	1603.75
Edf1	1431.1	1414.37	1414.53	1485.36	1726.72	1148.27	1651.15	1807.42	1253.76	1051.91	1545.09	1184.52	1389.94	1303.24	1669.35	2276.39	1732.15	1594.96	880.716	798.756	878.584	1145.79	1216.2	1026.16	679.154	746.184	798.854	717.454	860.774	796.986	1093.43	912.056	975.959	680.352	790.735	950.065
Mamdc4	34.0231	18.6647	24.9791	28.5647	24.7855	21.1113	29.1656	15.5238	19.0488	11.5479	15.3088	15.6152	20.037	12.2631	27.0122	14.1526	8.38523	16.7656	14.1197	16.8252	16.6609	11.026	16.0589	12.3633	16.1463	22.0594	19.3982	7.73953	11.0683	0.891483	28.8306	14.679	15.2324	11.4666	8.74707	15.4902
Phpt1	260.49	349.445	396.098	319.312	430.648	277.2	383.856	390.314	283.135	178.468	288.679	219.728	203.534	191.751	248.512	256.924	238.38	212.364	384.762	262.119	313.225	305.972	407.896	303.377	128.161	139.07	141.96	198.132	221.366	220.196	209.288	184.955	212.165	85.044	97.9672	147.673
Ajm1	3.18967	6.22157	0.71369	7.14116	2.06546	3.67153	5.64495	4.43539	9.52441	6.29888	7.65438	6.69222	4.21832	1.11483	3.24146	2.17732	7.18734	3.35311	16.7671	15.0542	7.77508	4.59417	12.8471	7.60821	11.1006	15.3457	4.40869	7.73953	5.95986	4.45742	6.40679	2.9358	1.08803	7.6444	7.87236	6.19607
Rabl6	1980.79	1716.12	1521.59	1949.54	1885.76	1563.15	1963.5	2357.41	1684.95	1658.7	1708.02	1495.71	1598.74	1622.08	1835.75	1865.96	1811.21	1757.03	1868.21	1725.91	1827.14	1863.39	1864.98	1804.1	1420.87	1465.51	1459.28	1800.99	1846.7	1939.87	1821.66	1562.83	1626.6	1241.26	1285.82	1276.39
Tmem141	339.168	455.211	474.604	385.623	495.71	401.115	562.613	463.498	439.854	204.714	276.651	225.305	218.298	241.918	286.329	332.041	257.546	249.248	420.061	418.86	502.048	348.238	359.72	357.586	192.746	245.531	209.854	279.397	277.559	300.43	239.187	191.806	241.542	173.91	140.828	160.065
Fcna	21.2645	25.9232	10.7053	17.3428	21.6873	17.4398	23.5206	23.2858	21.6464	18.8966	13.1218	15.6152	30.5828	16.7224	15.1268	13.0639	7.18734	13.4124	203.853	280.716	233.252	197.549	224.825	254.875	86.7863	96.8697	132.261	144.729	152.402	161.358	111.051	120.368	168.644	46.822	69.1019	57.83
Bmyc	78.6785	72.585	121.327	78.5528	59.8982	55.9908	77.1476	102.014	55.4147	86.0847	169.49	140.537	58.0019	85.8419	106.968	29.3938	44.3219	38.0019	26.4744	17.7108	25.5467	14.7013	16.0589	6.65718	5.04572	8.63195	0.881738	18.5749	33.2049	28.5275	9.61018	9.78601	18.4964	5.7333	0.874707	7.22875
Kcnt1	5.31612	7.2585	0	10.2017	7.2291	4.58941	5.64495	3.32654	6.92684	10.4981	5.46741	5.57685	4.21832	4.45932	4.32195	5.4433	8.38523	5.58852	8.82481	4.42769	3.33218	6.43183	8.56476	5.70616	2.01829	11.5093	9.69912	11.6093	3.40563	3.56593	3.20339	5.8716	4.3521	4.77775	5.24824	12.3921
Camsap1	292.386	274.786	266.92	326.453	303.622	285.461	262.49	236.184	271.878	462.967	343.353	453.956	556.819	478.262	376.009	418.045	536.655	572.264	280.629	312.595	264.353	292.189	274.072	291.965	427.877	454.616	450.568	360.662	449.544	407.408	388.679	370.89	422.154	614.419	685.77	768.313
Ubac1	335.979	323.522	343.285	368.28	415.157	339.616	360.336	450.192	308.244	286.599	316.016	300.035	314.265	329.989	311.18	324.421	319.837	384.49	327.401	270.975	303.228	305.972	377.92	254.875	236.14	233.063	247.768	442.701	439.327	440.393	406.831	433.52	412.362	229.332	257.164	239.582
Nacc2	187.127	214.644	210.538	167.307	170.4	164.301	197.573	240.62	174.903	351.687	313.829	350.226	267.864	307.693	203.131	205.757	238.38	225.776	793.351	853.659	813.052	660.641	564.203	660.963	803.278	702.065	764.467	958.928	962.091	961.019	719.696	787.773	733.329	543.708	544.943	510.143
Tmem250-ps	1179.11	1105.37	763.648	1035.47	1189.7	793.05	1303.04	1594.52	954.172	867.145	1044.28	949.181	803.591	814.94	834.136	852.421	860.085	840.513	476.54	450.739	440.958	350.994	401.473	352.831	334.027	362.542	378.266	393.168	452.949	402.95	336.356	331.746	241.542	257.999	281.656	303.608
Qsox2	435.922	447.953	537.408	457.034	426.517	449.762	427.134	367.028	444.184	200.514	188.079	185.152	157.133	134.894	166.395	178.54	245.568	283.897	302.691	317.908	291.01	357.426	258.013	285.308	368.337	351.033	341.233	289.458	275.005	283.492	192.204	227.035	204.549	229.332	210.804	231.32
Gpsm1	120.144	115.099	134.174	128.541	104.306	111.064	111.958	137.497	113.427	60.8891	63.422	63.5761	63.2748	85.8419	89.6804	148.058	142.549	165.42	186.204	210.758	199.931	195.712	204.484	142.654	152.381	193.739	134.024	134.668	117.494	125.699	114.254	110.582	104.45	131.866	111.963	110.497
Dnlz	798.481	788.065	722.968	838.577	827.215	667.3	931.416	1043.42	799.184	589.995	683.427	695.991	675.986	673.357	708.799	1127.85	947.531	1043.94	698.043	668.581	668.657	688.206	795.452	679.984	555.029	558.199	581.947	554.924	601.946	630.279	657.764	518.658	569.037	537.975	531.822	561.777
Card9	1361.99	1529.47	1809.2	1356.82	1494.36	1452.09	1465.8	1187.57	1335.15	1881.26	1787.84	1963.05	1602.96	1559.65	1509.44	914.474	1044.56	1102.06	768.641	817.352	811.941	718.528	787.957	755.115	671.08	645.478	663.949	975.955	889.722	903.964	783.764	776.03	775.762	699.463	628.04	644.392
Snapc4	276.438	271.675	296.181	337.675	311.884	339.616	270.017	265.014	225.122	244.606	226.351	215.267	201.425	247.492	195.568	202.491	267.13	255.954	191.498	222.27	162.166	248.085	235.531	234.903	355.219	289.65	350.932	224.446	216.258	216.63	167.644	183.977	181.7	293.354	306.148	274.693
Entr1	611.353	779.77	790.768	796.75	957.339	943.583	788.411	679.723	755.026	660.332	615.631	683.722	904.83	832.778	838.458	915.563	906.803	889.692	533.019	589.768	593.128	795.71	814.722	844.511	671.08	677.129	736.251	684.948	585.769	612.449	793.374	806.367	883.477	724.307	767.993	716.679
Pmpca	2105.18	2103.93	2471.51	2474.92	2437.24	2291.95	2399.1	2378.48	2130	1536.93	1659.91	1403.14	2011.09	1925.31	2068.05	2178.41	2145.42	2106.87	1926.46	1765.76	1894.9	2074.73	2064.11	2093.21	1735.73	1983.43	1847.24	1668.64	1667.06	1700.06	2077.94	1943.5	2100.98	1691.32	1797.52	1754.52
Inpp5e	344.484	273.749	338.289	334.615	362.488	289.133	294.478	308.259	275.342	324.392	299.614	293.343	322.702	336.678	302.536	309.179	350.982	299.545	325.636	367.498	385.422	311.485	295.484	337.614	426.868	413.375	418.825	355.244	392.499	353.027	345.967	403.183	361.224	422.353	349.883	391.385
Sec16a	3276.85	2814.22	2824.78	2753.43	2570.46	2153.35	3764.24	4161.5	3466.88	3478.03	3044.26	2686.93	2702.89	2647.72	2461.35	2113.09	2589.84	2865.79	1897.34	1832.18	1714.96	1888.2	1616.6	1717.55	2607.63	2658.64	2620.52	2102.83	2239.2	2061.11	1839.82	2003.2	2029.17	2558.01	2476.3	2550.72
Notch1	1053.65	925.977	1346.73	762.064	838.575	732.47	842.038	1002.4	887.501	2190.96	1752.85	1721.02	1773.8	1738.02	1410.04	836.091	959.51	1060.7	405.941	412.661	424.297	436.446	317.967	323.349	573.194	485.307	527.279	797.171	795.215	754.195	781.628	1077.44	971.607	803.618	802.107	894.3
Egfl7	11.6955	13.4801	3.56845	15.3025	16.5237	21.1113	14.1124	26.6123	19.0488	9.44832	22.9631	13.3844	14.7641	16.7224	11.8854	22.8619	7.18734	16.7656	12.3547	11.512	13.3287	6.43183	13.9177	13.3144	14.128	11.5093	11.4626	8.51348	12.7711	5.3489	4.27119	5.8716	13.0563	10.5111	10.4965	13.4248
Agpat2	643.25	558.904	561.674	730.439	705.353	542.468	739.488	984.656	590.513	835.651	1244.38	981.526	881.63	1016.72	1107.5	1463.16	1184.71	1086.41	801.293	777.503	898.577	908.726	949.617	908.23	507.599	574.504	555.495	626.902	644.516	681.985	718.628	610.647	579.918	392.731	439.978	469.869
Dipk1b	42.5289	33.1817	12.1327	25.5042	39.2437	33.0438	56.4495	87.5989	61.4757	18.8966	27.3371	13.3844	20.037	23.4114	16.2073	87.0928	77.8629	41.355	33.5343	20.3674	31.1003	26.6462	32.1178	22.8246	16.1463	23.9776	22.9252	22.4446	27.2451	19.6126	21.356	22.5078	29.3767	15.2888	14.87	20.6536
Snhg7	82.9314	46.6618	34.2571	73.452	107.404	45.8941	34.8105	83.1635	30.3049	16.797	9.84134	24.5382	13.7096	31.2152	20.5292	25.0392	26.3536	13.4124	22.062	30.9938	29.9896	17.4578	28.906	20.9226	24.2194	33.5687	33.506	12.3832	16.1768	14.2637	4.27119	12.7218	9.79223	19.111	15.7447	13.4248
Snora17	28.707	23.8493	11.419	20.4033	17.5564	11.9325	10.3491	27.7212	10.3903	5.24906	5.46741	7.8076	4.21832	10.0335	3.24146	3.26598	4.79156	0	5.29489	1.77108	1.11073	3.67533	8.56476	4.75513	5.04572	3.83642	7.0539	1.54791	2.55422	0.891483	0	0.978601	0	3.8222	0	2.06536
Surf6	594.342	677.114	669.441	797.77	761.121	827.012	615.299	636.478	601.769	566.899	543.461	451.725	617.984	570.793	533.76	676.058	767.848	818.159	650.389	657.069	647.553	701.989	666.98	668.571	682.181	703.984	618.098	688.818	599.391	641.868	680.187	589.118	673.488	535.108	558.063	614.444
Med22	3533.09	3829.38	4294.99	2788.11	2888.54	2560.89	3469.76	3570.49	3138.72	2573.09	2681.22	2253.05	1815.99	2150.51	2163.13	2312.31	2150.21	1988.4	1556.7	1692.26	1670.53	1767.84	1664.77	1638.62	1130.24	1208.47	1181.53	1659.35	1740.28	1663.51	1503.46	1406.25	1254.49	913.506	905.322	917.019
Rpl7a	166.926	217.755	206.256	192.811	208.611	158.794	173.112	170.762	152.39	122.828	221.977	182.921	128.659	178.373	209.614	202.491	142.549	131.889	187.969	166.481	153.28	211.332	211.978	162.625	83.7589	104.543	102.282	131.572	151.551	112.327	178.322	142.876	121.859	106.066	83.9719	104.301
Surf1	741.067	767.327	770.785	678.41	772.481	589.28	732.902	841.614	636.403	977.376	1201.74	1119.83	892.175	1118.17	1231.75	948.223	854.096	913.164	1083.69	930.701	954.114	923.428	908.935	912.985	613.559	629.173	666.594	918.682	943.36	939.623	983.442	850.404	838.868	586.708	740.002	761.084
Surf2	204.139	238.493	299.75	257.082	227.2	268.94	201.336	177.415	193.086	179.518	194.64	205.228	189.825	162.765	168.556	200.313	229.995	249.248	144.727	152.313	159.945	136.906	165.942	145.507	162.472	176.475	193.982	136.216	116.643	147.095	126	132.111	136.003	193.021	160.946	210.667
Surf4	7221.41	7523.95	6228.37	9419.19	10000.9	8148.96	11545.8	12890.3	9410.98	9387.43	11886.2	8909.58	12548.5	12196.2	13295.4	14961.5	14378.3	13440.4	6090	6181.06	6707.68	9050.51	9117.18	8416.58	6783.46	7808.08	7905.66	8116.44	8796.75	8658.08	9671.05	9093.16	9889.06	7263.14	7419.27	7685.2
Gm36591	4.25289	7.2585	1.42738	12.242	7.2291	18.3576	8.46742	2.21769	11.2561	16.797	7.65438	7.8076	12.655	15.6076	14.0463	14.1526	17.9684	14.5302	7.05985	2.65661	13.3287	11.026	12.8471	13.3144	19.1737	15.3457	21.1617	6.19162	19.5824	8.91483	8.54239	6.8502	4.3521	33.4443	37.6124	30.9804
Stkld1	11.6955	14.517	10.7053	12.242	6.19637	14.6861	8.46742	4.43539	8.65855	31.4944	49.2067	50.1917	32.692	30.1004	48.6219	7.62062	13.1768	20.1187	58.2438	67.3009	55.5363	58.8053	65.3063	52.3064	20.1829	36.446	31.7426	47.9851	41.719	57.9464	32.0339	31.3152	39.1689	34.3998	41.1112	19.6209
Rexo4	568.825	495.652	653.026	600.878	575.23	595.706	572.962	512.287	512.586	506.01	570.798	482.956	581.074	574.137	612.636	689.122	658.84	703.036	664.509	504.757	545.367	636.752	658.416	619.118	570.166	631.092	587.237	463.598	502.331	520.626	676.984	665.448	631.055	581.93	540.569	650.588
Adamts13	1.06322	1.03693	0	1.02017	0	2.75365	0	1.10885	0	0	1.09348	0	1.05458	1.11483	2.16097	1.08866	2.39578	3.35311	3.52993	1.77108	6.66436	0	7.49416	0.951026	6.05486	3.83642	15.8713	0	0	0	0	3.9144	4.3521	17.1999	9.62178	4.13072
Cacfd1	441.238	453.138	515.284	353.998	304.655	439.666	397.969	380.334	619.086	694.976	511.75	789.683	477.725	505.018	438.678	391.918	522.28	595.736	581.555	607.479	563.138	386.829	343.661	388.019	798.233	747.143	798.854	560.342	492.965	456.439	359.848	392.419	426.506	617.285	691.019	620.64
Slc2a6	240.288	232.272	128.464	1143.61	1187.64	1050.98	1089.47	1448.15	863.257	1802.53	2401.29	1684.21	6366.5	4538.47	6219.28	3562.1	2888.11	2586.37	856.007	937.785	991.878	5113.31	5449.33	5157.41	2948.72	3711.74	3888.46	2439.5	2657.25	2671.77	14051.2	13407.8	12504.7	9358.66	11322.2	11021.8
Fam163b	9.56901	10.3693	0	8.16133	6.19637	5.50729	6.58577	3.32654	8.65855	15.7472	17.4957	6.69222	5.2729	6.68898	4.32195	2.17732	11.9789	4.47082	7.05985	6.19877	1.11073	0.918833	3.21178	3.8041	7.064	15.3457	1.76348	6.19162	4.25704	3.56593	6.40679	7.8288	17.4084	10.5111	6.99766	10.3268
Sardh	104.196	141.022	104.912	180.569	166.269	135.847	148.65	182.96	105.634	35.6936	33.898	18.9613	32.692	35.6745	33.4951	31.5711	31.1452	22.3541	22.9445	22.1385	17.7716	24.8085	28.906	17.1185	5.04572	1.91821	9.69912	8.51348	8.51408	9.80631	13.8814	16.6362	8.7042	4.77775	5.24824	7.22875
Vav2	4240.14	3858.41	4773.87	3525.69	3446.21	3003.31	4271.34	4861.18	3773.4	2993.02	2886.79	2643.43	2747.18	2896.33	2694.73	2323.2	2437.71	2500.3	818.943	781.93	839.709	962.937	850.052	877.797	938.503	891.968	778.575	696.558	699.006	683.768	1160.7	1240.87	1084.76	671.752	626.29	604.117
Brd3os	5.31612	7.2585	2.14107	6.121	7.2291	11.0146	14.1124	14.415	15.5854	11.5479	16.4022	14.4998	7.38207	8.91863	7.56341	16.3299	17.9684	27.9426	37.0642	29.2228	19.9931	16.539	19.2707	23.7756	23.2103	34.5278	14.1078	26.3144	26.3937	36.5508	29.8983	21.5292	14.1443	27.711	39.3618	28.915
Brd3	1315.21	1125.07	1029.14	966.097	973.863	854.548	852.387	1019.03	890.965	900.739	896.656	925.758	721.333	716.835	631.004	524.734	608.528	611.384	678.628	833.292	764.18	599.079	535.297	543.987	844.653	738.511	730.961	801.041	759.456	780.048	526.424	576.396	574.478	623.019	557.188	611.346
LOC118568505	23.3909	12.4431	11.419	29.5848	17.5564	22.9471	31.0472	28.83	21.6464	8.3985	13.1218	12.2691	14.7641	20.0669	8.64389	7.62062	13.1768	3.35311	0	2.65661	2.22145	0.918833	1.07059	0.951026	3.02743	0.959106	3.52695	0.773953	0.851408	0.891483	2.1356	0	1.08803	1.9111	0.874707	0
Wdr5	2060.53	2065.56	2402.99	2127.05	2281.3	2141.42	2185.53	2164.47	1973.28	1142.2	995.069	1057.37	1279.21	1228.54	1272.81	1389.13	1586.01	1616.2	1055.45	1031.65	1096.29	1435.22	1301.84	1266.77	1016.21	1045.43	1021.05	876.115	865.882	1018.07	941.798	939.456	963.991	800.751	816.977	826.143
Gm13421	13.8219	12.4431	9.99166	13.2622	3.09818	10.0967	7.52659	2.21769	12.9878	14.6974	6.56089	6.69222	1.05458	2.22966	1.08049	3.26598	3.59367	11.177	11.4723	2.65661	6.66436	1.83767	3.21178	3.8041	20.1829	17.2639	22.9252	6.96558	8.51408	1.78297	3.20339	0.978601	4.3521	2.86665	8.74707	1.03268
Rxra	9069.3	8446.82	8303.78	6758.6	6145.77	5108.01	7038.31	7945.99	5916.39	6417.51	6522.62	5596.93	4082.28	5185.07	4555.33	4796.64	4983.22	4578.12	591.263	580.913	568.692	478.712	431.45	433.668	652.916	690.556	563.43	290.232	331.198	297.755	239.187	250.522	224.133	344.954	363.003	395.516
Col5a1	72.2992	65.3265	9.99166	80.5931	41.3091	46.812	32.9288	74.2927	24.2439	24.1457	31.711	25.6535	31.6374	30.1004	23.7707	52.2557	34.7388	35.7665	17.6496	15.9397	28.8789	33.9968	18.2001	45.6492	19.1737	18.223	16.753	13.9312	20.4338	22.2871	24.5594	53.823	11.9683	18.1555	11.3712	22.7189
Olfm1	736.814	693.705	577.375	796.75	674.372	616.817	708.441	622.063	591.379	564.799	575.172	613.454	433.433	483.836	482.978	701.097	749.879	714.213	821.59	776.617	761.958	762.632	729.075	796.96	419.804	446.943	414.417	1033.23	1121.3	964.585	1170.31	1042.21	1102.17	405.153	364.753	371.764
Gm13373	0	0	0	0	0	0	0.940824	0	0	0	0	0	0	0	0	0	0	0	12.3547	14.1686	7.77508	2.7565	4.28238	0.951026	0	1.91821	0	10.8353	9.36549	5.3489	4.27119	3.9144	2.17605	0	0	0
Ppp1r26	3.18967	1.03693	3.56845	7.14116	8.26183	9.17882	2.82247	7.76192	1.73171	17.8468	7.65438	11.1537	8.43665	14.4928	11.8854	13.0639	13.1768	12.2947	2.64744	0	3.33218	0.918833	5.35297	0.951026	2.01829	1.91821	2.64521	4.64372	8.51408	12.4808	6.40679	1.9572	4.3521	7.6444	6.99766	8.26143
Mrps2	809.113	776.659	771.499	832.456	898.474	890.346	780.884	763.995	651.123	772.662	753.409	721.645	806.754	816.055	999.45	832.825	881.647	735.449	492.425	465.793	520.931	581.622	628.439	588.685	593.376	583.136	617.216	592.848	607.905	594.619	601.17	580.31	539.661	584.797	532.697	594.823
Gbgt1	48.9083	37.3294	49.2446	150.985	173.498	205.606	189.106	207.354	161.915	1092.86	1032.25	930.219	2093.34	1783.73	1716.89	964.553	1157.16	1121.06	78.5408	84.1261	91.0795	218.682	207.695	251.071	192.746	232.104	238.951	280.171	278.41	279.034	626.798	691.871	598.414	452.931	482.838	448.183
Ralgds	2679.32	2466.85	2673.48	6116.92	5845.24	6164.5	3508.33	3406.38	2810.57	2098.58	1879.7	1768.98	11218.6	8237.47	8163.08	6551.56	7035.21	6849.29	782.761	916.532	907.463	5525.86	5269.47	5390.41	5882.3	6660.99	6219.78	2194.16	2234.95	2365.1	9200.15	9582.46	8685.71	9023.26	10300.6	11268.6
Gtf3c5	632.618	559.941	508.861	997.723	953.208	828.848	677.393	836.07	484.879	341.189	442.86	387.034	853.156	688.965	720.685	815.406	698.37	672.858	611.56	559.66	644.221	1076.87	968.888	996.675	701.355	807.567	694.809	458.954	480.194	527.758	1067.8	949.242	978.135	716.663	679.647	699.124
Gfi1b	0	0	3.56845	25.5042	28.9164	21.1113	2.82247	0	0.865855	6.29888	5.46741	3.34611	40.0741	28.9856	42.139	3.26598	19.1662	14.5302	22.062	16.8252	21.1038	56.0488	43.8944	45.6492	26.2377	23.9776	22.9252	3.86976	2.55422	6.24038	11.7458	19.572	29.3767	26.7554	13.9953	15.4902
Tsc1	757.015	629.415	756.511	756.963	742.532	730.634	933.298	856.029	872.782	654.033	527.059	587.8	627.476	652.175	541.324	719.604	704.36	841.631	668.921	708.431	643.11	610.105	504.25	615.314	1172.62	1121.19	1180.65	503.843	464.869	465.354	478.374	515.722	473.291	980.394	1034.78	1088.44
Spaca9	85.0579	98.5082	113.477	79.573	93.9783	73.4306	190.987	198.483	162.781	184.767	283.212	304.496	153.969	217.392	265.8	253.658	255.151	266.014	26.4744	47.8191	29.9896	29.4027	34.259	23.7756	41.3749	31.6505	43.2052	16.253	22.1366	20.5041	13.8814	10.7646	15.2324	30.5776	24.4918	43.3725
Ak8	1390.7	1367.71	1069.82	1265.01	1350.81	1009.67	1414.06	1708.73	1168.04	1142.2	1584.46	1174.49	1064.07	1371.24	1569.95	1181.2	1067.32	993.639	187.969	135.487	174.384	200.306	172.366	138.85	80.7315	91.115	98.7546	37.9237	28.0965	27.636	37.3729	26.4222	33.7288	25.7999	34.9883	35.1111
Gtf3c4	2004.18	1929.72	1892.71	1715.92	1721.56	1568.66	2155.43	2105.7	1970.69	1219.88	1152.53	1020.56	1109.42	1089.19	1066.44	1398.93	1484.19	1572.61	1135.75	1343.36	1342.87	1252.37	1063.1	1131.72	1339.13	1334.12	1255.59	978.276	982.525	1035.9	849.967	833.768	845.396	975.617	984.92	1009.96
Ddx31	402.962	484.245	449.625	510.083	491.579	435.994	473.235	521.158	426.867	392.63	355.382	312.304	355.394	312.152	328.468	402.804	397.7	391.196	390.057	384.324	342.104	365.696	381.132	315.741	312.834	334.728	291.855	575.821	553.415	634.736	431.39	380.676	391.689	251.31	242.294	246.81
Cfap77	0	4.14771	0.71369	2.04033	0	1.83576	4.70412	2.21769	2.59757	24.1457	36.0849	27.8843	9.49123	20.0669	32.4146	6.53196	3.59367	0	0	0	0	0	0	1.90205	0	0	0	1.54791	0.851408	0	0	1.9572	1.08803	0	0.874707	1.03268
Ttf1	211.581	193.906	262.638	223.416	216.873	276.283	187.224	177.415	272.744	272.951	268.997	293.343	245.717	231.885	196.649	187.25	226.401	234.718	270.039	281.601	267.685	182.848	153.095	191.156	322.926	338.564	362.394	263.144	263.085	225.545	202.882	240.736	218.693	416.62	383.122	342.849
Setx	737.877	663.634	730.818	446.833	471.957	894.935	428.075	338.198	915.209	1038.26	616.724	866.643	758.244	638.797	457.046	428.932	390.512	416.904	1005.15	1310.6	1047.41	594.485	442.155	699.004	1866.92	1534.57	1647.97	1386.15	1292.44	1184.78	757.069	1077.44	1007.51	1698.97	1530.74	1543.86
Ntng2	7.44256	7.2585	0	12.242	11.36	4.58941	3.7633	9.97962	7.7927	2.09963	8.74786	6.69222	9.49123	4.45932	3.24146	68.5856	79.0608	71.533	58.2438	74.3852	74.4187	78.1008	61.0239	86.5434	112.015	108.379	93.4642	127.702	144.739	111.435	105.712	152.662	114.243	163.399	181.939	190.013
6530402F18Rik	7.44256	8.29542	2.14107	46.9276	21.6873	41.3047	36.6921	34.3742	34.6342	38.8431	30.6175	22.3074	116.004	75.8084	42.139	402.804	395.304	309.604	101.485	108.036	127.734	192.036	109.201	162.625	149.353	155.375	208.972	184.975	177.944	221.088	205.017	223.121	203.461	204.488	233.547	248.876
Med27	298.766	277.897	313.31	350.937	326.342	311.162	303.886	313.804	259.757	200.514	267.903	239.805	329.029	358.975	376.009	336.396	334.211	338.664	315.046	284.258	291.01	391.423	400.402	444.129	162.472	240.736	216.908	390.846	438.475	433.261	469.831	427.648	399.305	223.599	226.549	231.32
Rapgef1	3660.68	3218.62	3210.89	3858.27	3715.76	3213.51	3678.62	4168.15	2820.96	2631.88	2418.78	2361.24	3949.41	3566.34	3348.43	3856.03	4351.94	4079.62	1734.08	1739.2	1721.63	2708.72	2398.13	2633.39	3621.82	3932.33	3765.9	2759.14	2904.15	2912.48	3229.02	3270.48	2980.1	4060.13	4160.11	4695.59
Trub2	438.048	552.683	640.893	523.345	588.655	659.957	754.541	771.757	731.648	643.535	572.985	622.377	707.624	720.18	851.424	1005.92	902.012	1030.52	501.249	572.058	583.131	657.885	619.874	621.971	497.508	568.75	525.516	513.905	510.845	541.13	547.78	496.15	468.939	502.619	529.198	503.947
Coq4	144.598	181.462	147.02	120.38	166.269	171.644	268.135	256.144	180.098	102.882	99.5069	112.652	102.294	104.794	129.658	293.938	243.172	234.718	154.434	126.632	128.844	129.556	130.613	132.193	128.161	137.152	98.7546	88.2306	101.318	101.629	106.78	104.71	117.507	128.999	119.835	116.693
Slc27a4	2254.03	1899.65	1534.43	2008.71	2109.86	1420.88	2241.98	3266.66	1680.62	1986.25	2307.25	1522.48	1968.9	2190.64	2378.15	3784.18	3294.2	2674.67	1181.64	1262.78	1229.57	1629.09	1671.2	1537.81	1104	1199.84	1119.81	1048.71	1269.45	1243.62	1309.12	1238.91	1157.66	883.884	949.932	1047.14
Urm1	911.182	956.048	1443.08	915.089	967.666	916.964	1011.39	966.914	785.331	1298.62	1817.37	1515.79	1493.29	1448.16	1726.62	1990.07	1600.38	1342.36	1022.8	824.436	919.681	965.694	1200.14	1062.3	558.056	546.69	613.69	1131.52	1187.71	1168.73	1323	1094.08	1123.93	589.574	610.546	720.81
Cercam	888.855	1011	910.668	822.254	741.499	639.764	1237.18	1570.13	1032.97	900.739	1107.7	797.49	711.842	782.61	841.699	768.594	798.993	669.505	268.274	298.426	305.45	271.056	232.319	278.651	243.204	205.249	247.768	215.159	268.194	252.29	287.238	198.656	216.517	167.221	189.811	205.503
Odf2	1285.44	1222.54	1337.45	1172.17	1260.96	1176.73	1293.63	1220.84	1323.03	1231.43	1000.54	1272.64	1263.39	1220.74	1233.92	930.804	1134.4	1280.89	788.938	770.418	798.612	705.664	646.639	663.816	834.562	773.039	818.253	660.182	658.139	624.038	639.611	714.378	599.502	884.839	921.067	1016.16
Gle1	740.004	661.56	597.358	647.806	684.699	538.797	613.417	724.077	509.123	411.527	399.121	370.303	322.702	392.42	443	352.726	401.293	364.371	442.123	442.769	419.854	470.443	512.815	382.312	317.88	387.479	346.523	403.229	477.64	430.586	361.984	370.89	371.017	315.332	293.027	350.078
Sptan1	8225.1	6787.73	6495.29	7173.81	7040.11	5490.77	6780.52	7661.02	5925.91	7674.13	7402.88	6000.69	6924.38	6672.25	6209.56	5598.98	6185.91	6565.39	5514.63	5674.53	5215.97	5251.13	4409.78	4897.78	6120.46	5843.83	6186.27	5749.7	5660.16	5997.01	4735.68	5066.21	4974.45	5684.57	6062.6	6228.09
Wdr34	136.093	133.764	134.887	140.783	146.647	104.639	134.538	169.653	99.5733	80.8356	87.4786	66.9222	82.2573	88.0715	170.717	108.866	89.8418	99.4756	171.201	127.518	157.723	145.176	148.813	160.723	119.079	126.602	140.196	134.668	149.848	164.924	176.187	137.004	144.707	103.199	97.9672	114.627
Set	1273.74	1309.64	1670.03	1227.26	1345.64	1771.51	937.061	901.492	1288.39	964.778	955.704	900.104	1156.88	880.715	713.121	1280.26	1202.68	1138.94	1445.5	1342.48	1336.2	1474.73	1443.16	1660.49	2562.22	2309.53	2223.74	1296.37	1209.85	1295.32	1357.17	1495.3	1437.28	1604.37	1598.09	1391.02
Pkn3	187.127	144.133	205.543	187.711	159.04	131.257	165.585	209.572	145.464	107.081	89.6656	104.845	72.7661	115.942	100.485	81.6495	67.0819	59.2383	65.3036	71.7286	85.5259	90.0457	89.9299	82.7393	70.64	47.9553	72.3025	79.7171	62.1528	65.9698	58.7289	63.609	71.8097	67.8441	76.9742	83.647
Zdhhc12	262.616	299.672	303.318	349.917	343.898	336.863	381.034	492.328	305.647	301.296	359.756	369.188	418.669	356.745	480.817	482.276	459.99	494.025	251.507	200.132	211.038	287.595	296.555	271.993	271.46	289.65	276.866	235.282	252.017	239.809	244.526	234.864	237.19	260.865	246.667	266.431
Zer1	482.703	422.03	398.239	345.836	357.324	318.505	424.312	568.838	380.11	542.753	568.611	542.07	332.193	463.769	438.678	284.14	321.035	306.251	426.239	340.047	364.318	302.296	293.343	247.267	272.469	270.468	290.973	366.08	368.66	338.764	226.373	246.607	213.253	291.443	240.544	330.457
Tbc1d13	4385.8	4137.34	4050.19	5683.35	5571.57	4675.69	4890.4	5845.84	3961.29	5167.18	5547.24	5015.82	7541.31	7483.85	7669.29	7083.91	6880.68	6702.87	2988.08	3147.2	3315.52	4900.14	4487.93	4760.84	4197.03	4661.25	4558.58	4676.22	4784.91	4815.79	6872.35	6671.12	6547.74	5058.68	5345.34	5338.95
Endog	307.272	289.303	266.92	262.183	327.375	156.958	317.058	425.797	210.403	223.61	328.045	178.459	196.152	240.803	305.778	393.006	358.169	215.717	113.84	76.1563	119.958	106.585	156.307	129.34	83.7589	75.7693	77.5929	156.338	163.47	185.428	140.949	208.442	151.236	84.0884	55.9813	60.9281
Spout1	549.687	531.944	620.91	604.959	580.393	501.164	506.163	642.022	434.659	418.875	541.274	462.879	402.85	449.276	575.899	562.837	574.987	535.38	485.365	448.082	465.394	493.414	504.25	506.897	323.935	340.483	337.706	493.782	564.484	537.564	505.069	443.306	447.179	334.443	346.384	308.771
Kyat1	88.2475	99.5451	75.6511	81.6133	100.175	73.4306	107.254	106.449	81.3904	54.5903	54.6741	51.3071	32.692	42.3635	73.4731	64.2309	45.5198	52.5321	81.1883	61.9877	66.6436	44.104	40.6826	65.6208	61.5578	40.2824	31.7426	52.6288	35.7591	56.1634	29.8983	33.2724	28.2887	24.8443	27.1159	14.4575
Lrrc8a	546.497	588.975	659.449	472.337	511.2	488.313	514.631	559.967	622.55	649.834	626.565	519.763	622.203	576.367	466.77	612.916	640.871	548.793	420.061	458.709	387.643	335.374	268.719	349.978	428.886	438.311	410.008	443.475	483.6	449.307	354.509	488.322	421.066	389.864	413.737	445.085
Phyhd1	78.6785	82.9542	60.6636	76.5125	86.7492	71.5948	101.609	103.123	117.756	88.1843	76.5438	108.191	60.1111	69.1194	91.8414	164.388	190.465	215.717	170.319	164.71	124.401	160.796	182.001	154.066	234.121	253.204	228.37	70.4297	63.8556	67.7527	69.4069	89.0526	75.0738	201.621	208.18	298.444
Dolk	917.562	889.684	848.577	1029.35	1068.87	898.607	1101.71	1357.23	871.916	580.547	617.818	538.724	588.456	655.52	651.533	1020.07	892.428	884.104	403.294	373.697	317.668	446.553	418.602	415.598	341.091	373.092	394.137	368.402	448.692	392.253	423.916	360.125	304.647	283.798	374.375	411.006
Nup188	2056.27	1734.78	1944.8	2227.02	2220.37	1863.3	2027.48	2491.58	1720.45	1045.61	1054.12	1048.45	1305.57	1239.69	1246.88	1474.05	1611.16	1648.61	1006.03	973.207	967.442	1177.03	1022.42	1074.66	1211.98	1218.06	1198.28	1011.56	1102.57	1124.16	1041.1	960.986	996.631	956.506	947.308	1030.61
Sh3glb2	1045.15	1054.56	1021.29	973.239	1048.22	759.089	1215.54	1450.37	902.221	881.843	1063.96	944.719	858.429	979.935	1107.5	1293.33	1100.86	1030.52	1150.76	1132.6	1125.17	1314.85	1415.33	1187.83	796.214	843.054	834.124	1162.48	1290.73	1327.42	1333.68	1102.88	1090.2	669.841	672.65	703.254
Miga2	348.737	295.524	346.853	414.187	400.699	374.496	393.265	394.749	324.696	229.909	249.314	214.151	316.374	234.114	286.329	406.07	356.971	404.609	290.336	241.752	264.353	333.537	299.766	271.993	195.774	251.286	242.478	335.122	347.375	353.027	331.017	296.516	286.151	241.754	216.927	248.876
Dolpp1	562.445	594.16	703.698	625.362	598.982	601.213	667.044	684.158	628.611	482.914	465.824	527.57	496.708	486.066	486.219	554.128	561.811	647.151	364.465	394.065	357.654	355.589	309.402	367.096	279.533	312.668	315.662	510.035	475.086	468.029	447.407	408.076	348.168	245.576	264.162	233.385
Crat	2489.01	2273.98	1924.11	2548.38	2476.48	2064.32	3346.51	4167.04	2737.83	2342.13	2565.31	2014.36	2488.81	2755.86	2708.78	2618.23	2501.2	2359.47	1402.26	1442.54	1357.31	1408.57	1279.36	1340.95	1214	1235.33	1246.78	1464.32	1592.13	1681.34	1476.76	1415.06	1287.13	1215.46	1214.09	1262.97
Ptpa	5210.86	5160.79	4190.07	5467.07	5712.02	4217.67	5799.24	7461.43	4529.29	3941	5044.23	3911.61	4334.33	4798.23	5451.06	5576.12	4793.96	4049.44	4425.64	4301.06	4445.13	5590.18	5547.82	4986.23	2594.51	2940.62	2719.28	5711	6502.2	6442.75	6082.18	5289.34	5381.37	2532.21	2467.55	2703.55
Ier5l	8.50579	4.14771	7.85059	6.121	11.36	9.17882	15.0532	8.87077	12.122	15.7472	13.1218	4.46148	18.9825	10.0335	4.32195	11.9753	19.1662	12.2947	191.498	151.427	134.398	82.695	76.0122	67.5228	13.1189	15.3457	20.28	78.9432	68.9641	59.7294	21.356	39.144	43.521	6.68885	4.37354	3.09804
Gm39783	1.06322	2.07386	0.71369	2.04033	1.03273	7.34306	0	7.76192	6.92684	1.04981	4.37393	3.34611	2.10916	1.11483	0	4.35464	0	4.47082	12.3547	21.2529	8.88581	11.026	5.35297	15.2164	16.1463	4.79553	8.81738	13.1572	6.81127	7.13186	6.40679	6.8502	6.52815	3.8222	13.9953	8.26143
Ntmt1	489.083	403.365	511.716	529.466	539.084	464.448	435.602	536.682	356.732	262.453	333.512	253.189	351.175	366.779	487.299	726.136	557.019	544.322	316.811	301.969	308.782	494.332	529.944	460.297	263.386	285.813	266.285	304.163	335.455	302.213	328.882	335.66	311.175	257.043	268.535	270.562
Asb6	818.682	720.665	938.502	915.089	1039.96	933.486	858.973	1025.68	639.867	804.157	988.508	834.297	1317.17	1279.82	1397.07	1651.5	1462.62	1361.36	901.896	945.755	899.688	1541.8	1594.12	1449.36	941.531	941.842	944.341	967.441	1056.6	1027.88	1355.04	1249.67	1164.19	1029.13	1055.77	1141.11
Ptges	214.771	212.57	181.277	495.801	450.27	508.507	457.241	435.777	387.903	324.392	425.365	376.995	1168.48	878.486	994.048	1828.95	1787.25	1621.79	85.6007	101.837	98.8546	363.858	343.661	341.418	461.179	469.962	419.707	89.7785	104.723	72.2101	163.373	195.72	169.732	328.709	363.878	319.098
Gm52550	4.25289	0	5.70952	5.10083	1.03273	4.58941	1.88165	1.10885	4.32928	6.29888	8.74786	6.69222	12.655	3.34449	5.40243	1.08866	2.39578	4.47082	0	0	0	3.67533	0	3.8041	21.192	10.5502	17.6348	2.32186	1.70282	0.891483	1.0678	0	5.44013	16.2444	17.4941	5.1634
LOC118568508	32.9599	25.9232	36.3982	52.0285	33.0473	66.0875	75.2659	52.1158	45.0245	56.6899	55.7676	60.23	75.9298	68.0046	51.8634	74.0289	56.3009	58.1206	17.6496	26.5661	23.3252	51.4547	59.9533	55.1595	111.006	92.0741	98.7546	16.253	31.5021	24.9615	20.2882	43.0584	40.2569	109.888	85.7213	71.2549
Tor1b	1010.06	996.488	1136.91	1125.24	1084.36	1067.5	1164.74	1046.75	1084.05	1148.5	1024.59	1043.99	1344.59	1275.36	1233.92	1257.4	1400.33	1398.25	769.524	911.219	860.813	1024.5	913.217	1022.35	991.988	1039.67	1058.09	1564.16	1690.05	1637.65	1327.27	1327.96	1349.15	1163.86	1232.46	1195.84
Tor1a	609.227	633.563	788.627	731.459	847.87	713.195	683.038	783.954	639.867	863.996	1125.19	919.066	1119.96	1255.3	1341.96	1270.47	1120.03	1113.23	730.695	664.154	703.09	947.317	974.241	951.977	560.075	581.218	579.302	1165.57	1420.15	1360.4	1386	1314.26	1233.82	778.773	783.738	822.013
BC005624	244.541	253.01	303.318	254.021	256.117	264.35	300.123	293.844	279.671	360.086	307.269	356.919	304.774	290.97	387.895	301.559	293.483	312.957	522.429	455.167	423.187	455.741	397.191	415.598	305.77	326.096	376.502	514.679	527.022	496.556	484.78	529.423	533.133	418.531	424.233	438.889
Usp20	466.755	403.365	363.268	481.518	435.811	350.631	508.986	701.9	464.964	405.228	427.552	400.418	360.667	453.736	405.183	509.493	449.209	369.96	410.354	375.468	433.183	380.397	396.12	390.872	351.182	390.356	372.975	343.635	420.596	436.827	316.068	322.938	264.39	341.131	326.266	359.372
Fnbp1	3381.05	3108.71	3676.93	2986.03	2893.7	2830.75	2821.53	2548.13	2783.72	3462.28	2814.62	3062.81	2919.08	2967.68	2398.68	2291.63	2440.1	2919.44	4105.3	4112.44	3879.77	3075.34	2884.18	3370.44	3379.62	2958.84	3046.4	6056.95	5568.21	5619.91	4716.46	4954.65	4425	3826.02	3774.36	3925.21
D330023K18Rik	8.50579	5.18464	6.42321	8.16133	4.13091	7.34306	9.40824	7.76192	2.59757	3.14944	3.28045	6.69222	6.32748	5.57415	7.56341	5.4433	5.98945	6.70622	12.3547	15.0542	9.99654	6.43183	3.21178	4.75513	5.04572	8.63195	6.17216	7.73953	10.2169	9.80631	14.9492	8.8074	7.61618	15.2888	5.24824	8.26143
Gpr107	1999.92	1778.33	1769.24	2054.61	2035.51	1889	2494.13	2632.4	2170.7	3328.96	3312.16	2797.35	3529.68	3455.97	3604.5	3894.14	3891.95	3903.02	2264.45	2336.94	2173.69	2811.63	2723.59	2743.71	2352.31	2520.53	2507.66	3242.86	3473.75	3428.64	3607.02	3481.86	3350.03	2863.78	3029.11	2858.46
Ncs1	74.4256	94.3605	50.672	130.581	87.7819	83.5273	41.3963	54.3335	56.2806	34.6438	28.4305	43.4995	24.2554	21.1818	30.2536	62.0536	105.414	68.1799	39.7117	37.1926	31.1003	33.078	38.5414	34.2369	44.4023	52.7508	42.3234	29.4102	33.2049	28.5275	39.5085	21.5292	34.8168	36.3109	36.7377	42.3398
Hmcn2	8.50579	9.33235	0	16.3227	12.3927	11.9325	29.1656	43.245	18.183	26.2453	26.2436	28.9996	36.9103	24.5262	50.7829	60.965	55.103	73.7685	2.64744	1.77108	2.22145	8.2695	8.56476	8.55923	9.08229	5.75463	4.40869	3.86976	6.81127	2.67445	11.7458	10.7646	8.7042	14.3333	13.1206	6.19607
Ass1	69.1095	90.2127	47.8172	142.823	159.04	185.412	839.215	1016.81	613.025	1197.84	1758.32	1207.95	1764.31	1777.04	2253.9	5043.76	3895.54	3472.71	37.0642	30.9938	3.33218	14.7013	25.6943	27.5798	101.923	66.1783	61.7216	8.51348	17.0282	16.0467	29.8983	46.9728	33.7288	189.199	181.939	237.516
Fubp3	511.41	515.353	704.412	541.708	465.76	614.063	462.886	304.933	608.696	635.137	454.889	581.108	607.439	535.118	411.665	372.322	385.721	407.962	708.633	663.268	658.661	550.381	522.45	578.224	794.196	765.366	681.583	481.399	452.098	446.633	442.068	548.995	537.485	652.641	676.149	636.13
Exosc2	506.094	433.436	531.699	563.132	649.586	569.087	353.75	364.81	295.257	194.215	205.575	223.074	215.134	229.655	246.351	398.45	379.731	339.782	370.642	316.137	309.893	435.527	460.356	405.137	305.77	350.074	260.994	261.596	257.125	257.639	254.136	212.356	209.989	225.51	244.918	229.255
Abl1	2145.58	1998.16	2318.78	2103.58	1823.8	1730.21	1892	2182.21	1813.97	2343.18	2090.74	2018.82	1917.23	1989.97	1801.17	1548.07	1757.31	1947.04	1720.84	1807.38	1760.5	1416.84	1202.28	1239.19	1516.74	1406.05	1420.48	2023.11	2146.4	1988.9	1300.58	1432.67	1281.69	1396.06	1301.56	1299.11
Nup214	1980.79	1703.67	1573.69	1743.46	1838.26	1466.78	1743.35	2346.32	1619.15	1606.21	1716.77	1301.64	1454.27	1765.89	1606.68	1525.21	1642.31	1668.73	1142.81	1247.72	1212.91	1321.28	1068.45	1293.4	1773.07	1731.19	1881.63	1376.86	1369.06	1332.77	1213.02	1251.63	1073.88	1492.57	1518.49	1564.51
Fam78a	916.499	831.616	1021.29	777.367	651.652	637.928	811.931	813.893	726.452	710.723	641.874	641.338	430.269	500.558	515.392	388.652	498.322	535.38	501.249	474.649	453.176	283.001	290.131	311.936	457.142	364.46	344.759	489.912	452.098	440.393	176.187	194.742	126.211	177.732	194.185	162.131
Plpp7	36.1496	25.9232	12.1327	24.484	15.4909	12.8504	38.5738	21.0681	19.0488	16.797	21.8696	21.192	17.9279	31.2152	27.0122	26.1278	21.562	13.4124	12.3547	15.0542	17.7716	11.026	18.2001	9.51026	8.07315	6.71374	10.5809	3.86976	11.9197	8.02335	8.54239	10.7646	7.61618	2.86665	6.99766	10.3268
Prrc2b	4359.22	3845.97	4252.88	3551.2	3291.3	2835.34	4661.78	5611.87	4513.7	3292.21	2615.61	2447.12	2914.86	2749.17	2392.2	2070.63	2712.02	3025.62	2200.91	2351.99	2115.93	2300.76	1936.71	2276.76	3709.61	3365.5	3608.95	1698.83	1691.75	1615.37	1695.66	1885.76	1906.22	3154.27	3207.55	3404.74
Pomt1	399.772	328.706	368.978	378.482	409.993	296.476	349.987	416.926	305.647	228.859	286.492	223.074	204.589	209.588	258.236	248.214	344.992	283.897	270.922	355.101	264.353	343.644	290.131	311.936	290.633	303.077	283.038	302.616	329.495	310.236	265.882	284.773	304.647	260.865	270.285	257.137
Uck1	427.416	524.686	602.354	447.853	493.644	489.231	414.903	516.722	395.696	437.772	539.087	450.61	449.251	493.869	520.795	639.043	648.059	574.5	708.633	672.124	603.124	727.716	836.134	655.257	416.776	460.371	449.686	716.68	861.625	829.079	762.408	752.544	703.953	440.509	484.588	481.228
Swi5	937.763	933.235	810.038	906.928	1141.16	870.152	1065.01	1072.25	941.184	686.578	785.12	769.606	824.682	794.873	822.25	1098.46	840.919	782.393	973.377	768.647	818.605	829.707	914.288	840.707	672.09	662.742	693.928	756.926	724.548	692.682	806.188	814.196	841.044	647.863	633.288	676.405
Golga2	1925.5	1519.1	1723.56	1784.27	1589.37	1449.34	2178.95	2153.38	1856.39	1844.52	1646.78	1661.9	1722.13	1758.09	1678	1574.2	1776.47	1841.98	1547.87	1488.59	1480.6	1421.44	1264.37	1318.12	1515.73	1675.56	1598.59	1350.55	1376.73	1322.96	1427.65	1423.86	1425.31	1560.41	1639.2	1760.72
Dnm1	102.069	113.025	9.27797	115.279	55.7673	32.1259	72.4435	73.1839	81.3904	110.23	103.881	101.499	44.2924	51.2821	58.3463	47.901	76.665	122.947	74.1284	69.072	72.1972	49.617	62.0945	42.7962	91.8321	117.011	88.1738	78.1692	38.3134	50.8145	72.6103	48.93	73.9857	146.199	71.726	112.562
Ciz1	1148.28	1051.45	1095.51	1114.02	1033.76	894.017	1108.29	1347.25	874.514	1636.66	1565.87	1522.48	1367.79	1613.16	1622.89	1490.38	1454.24	1444.07	1143.7	1148.54	1149.6	1059.41	946.405	1007.14	1214	1205.6	1147.14	1190.34	1256.68	1173.19	987.713	1058.85	934.614	1172.46	1295.44	1365.2
1110008P14Rik	505.031	487.356	563.101	509.063	560.771	397.443	654.814	676.396	445.915	403.128	537.993	497.455	541	509.477	584.543	660.817	519.884	540.969	981.319	794.328	797.501	967.532	1055.61	895.866	450.078	508.326	477.02	587.43	661.544	636.519	617.187	517.68	505.932	339.22	316.644	386.222
Lcn2	5.31612	3.11078	0.71369	3.0605	5.16364	3.67153	3.7633	4.43539	6.92684	0	3.28045	3.34611	9.49123	2.22966	5.40243	21.7732	10.781	16.7656	0	0.885538	1.11073	3.67533	4.28238	12.3633	23.2103	47.9553	60.8399	1.54791	3.40563	4.45742	1.0678	4.893	3.26408	85.044	73.4754	109.464
Ptges2	603.911	548.535	491.732	546.809	717.746	540.633	586.134	762.886	491.806	356.936	525.965	382.572	403.904	513.936	579.141	962.375	721.13	671.74	367.995	371.041	405.415	481.469	542.791	486.925	324.944	295.405	363.276	414.065	447.841	473.378	468.763	432.541	410.186	232.199	284.28	279.856
Slc25a25	480.577	487.356	494.587	943.654	1052.35	990.395	574.844	571.056	448.513	537.504	533.619	484.071	1592.42	1373.47	1348.45	1133.29	1205.08	1188.12	417.414	401.149	428.74	715.771	718.369	694.249	523.745	581.218	600.463	855.218	855.665	811.25	1255.73	1128.33	1176.16	568.552	627.165	638.196
Naif1	145.662	145.17	159.153	149.964	151.811	128.504	88.4375	93.1431	77.0611	148.024	155.275	120.46	203.534	212.932	175.039	150.235	141.351	181.068	210.913	229.354	189.934	233.384	200.201	223.491	127.152	109.338	115.508	261.596	235.84	237.135	248.797	271.072	252.422	102.244	132.955	156.967
Fam102a	245.605	238.493	219.816	218.316	266.444	224.881	297.3	386.987	296.122	401.029	414.43	335.727	271.027	353.401	357.641	200.313	180.881	169.891	767.759	752.708	764.18	877.486	797.593	811.225	1231.16	1218.06	1200.93	1563.38	1650.03	1592.19	1122.26	1042.21	1153.31	585.752	663.028	563.843
Dpm2	376.381	390.922	493.16	423.369	463.695	426.815	476.998	373.681	497.867	437.772	495.348	518.647	567.364	569.678	628.843	682.59	648.059	635.974	447.418	402.034	430.962	424.501	514.956	507.848	444.023	434.475	455.858	510.035	488.708	555.394	610.781	576.396	650.639	556.13	579.931	570.039
St6galnac4	557.129	543.35	525.989	833.476	929.455	834.355	1094.18	1156.53	775.806	1284.97	1541.81	1146.6	2647	2411.38	2556.43	2927.41	2783.9	2515.95	651.271	708.431	604.235	1841.34	1678.69	1663.34	1516.74	1860.66	1683.24	1782.41	2102.13	2018.32	3199.12	2910.36	3659.03	2358.3	2817.43	3144.51
St6galnac6	444.427	451.064	368.978	613.12	595.884	535.125	520.276	618.736	450.245	241.457	243.847	252.074	336.411	328.875	327.387	806.697	652.85	768.98	1177.23	1142.34	1215.13	1499.54	1611.24	1583.46	989.97	1065.57	962.858	736.029	850.557	907.53	1201.27	1128.33	1069.53	805.529	881.705	844.731
Ak1	54.2244	39.4033	1.42738	73.452	25.8182	24.7828	47.982	43.245	20.7805	22.0461	28.4305	21.192	24.2554	21.1818	29.1731	22.8619	11.9789	12.2947	45.889	42.5058	73.3079	34.9157	67.4474	36.139	9.08229	18.223	31.7426	23.9925	24.6908	33.8764	39.5085	29.358	18.4964	15.2888	18.3689	24.7843
Eng	52.0979	44.5879	0	45.9075	47.5055	47.7299	41.3963	53.2246	37.2318	39.8929	47.0197	42.3841	50.6199	52.397	47.5414	44.6351	62.2903	41.355	38.8292	37.1926	38.8754	41.3475	29.9766	46.6003	39.3566	35.4869	32.6243	27.8623	36.6106	49.9231	36.3051	49.9086	35.9048	35.3554	32.3642	40.2745
Fpgs	210.518	228.124	264.065	270.344	256.117	231.306	164.644	184.068	128.147	48.2914	37.1784	57.9993	94.9123	89.1863	85.3584	164.388	126.976	153.125	188.851	145.228	168.83	237.978	219.472	268.189	160.454	175.516	174.584	109.901	162.619	135.505	148.424	133.09	119.683	103.199	117.211	135.281
Cdk9	1623.54	1691.23	1964.07	1803.65	1728.79	1607.21	1847.78	1822.94	1626.94	1881.26	1919.06	1895.01	2187.2	2070.24	2177.18	1909.51	1931	1888.92	1908.81	2072.16	1973.76	2019.6	1979.53	2093.21	1758.94	1711.04	1695.58	1674.06	1604.05	1777.62	1751.19	1630.35	1648.36	1543.21	1780.03	1537.66
Sh2d3c	1693.71	1400.89	1550.13	1113	1058.55	854.548	1236.24	1571.24	975.819	1383.65	1455.43	1194.56	1086.22	1239.69	1289.02	788.19	767.848	711.977	806.588	789.015	848.595	653.291	657.345	715.171	1015.2	912.109	863.221	424.126	509.994	469.812	241.322	208.442	220.869	450.064	454.848	476.065
6330409D20Rik	9.56901	3.11078	1.42738	3.0605	4.13091	5.50729	7.52659	4.43539	6.06099	7.34869	1.09348	7.8076	4.21832	1.11483	1.08049	10.8866	8.38523	7.82393	10.5898	3.54215	4.4429	6.43183	8.56476	9.51026	16.1463	17.2639	26.4521	3.09581	2.55422	0.891483	0	0.978601	1.08803	13.3777	18.3689	12.3921
Tor2a	943.079	934.272	906.386	893.666	1060.61	750.828	1036.79	1095.54	770.611	843	1001.63	796.375	1013.45	934.227	1088.05	1339.05	1200.29	990.286	865.714	763.334	825.27	887.593	972.1	858.776	751.812	766.325	738.896	614.519	708.372	732.799	815.798	555.845	648.463	665.063	715.51	764.183
Ptrh1	108.449	108.877	147.02	128.541	112.567	96.3776	148.65	216.225	145.464	65.0884	82.0112	65.8069	86.4756	96.9902	75.6341	374.499	273.119	298.427	171.201	143.457	185.491	198.468	208.766	256.777	196.783	252.245	261.876	117.641	144.739	131.94	198.61	151.683	150.148	183.466	212.554	207.568
Cfap157	3.18967	9.33235	10.7053	10.2017	8.26183	16.5219	24.4614	27.7212	12.122	12.5978	9.84134	7.8076	18.9825	10.0335	8.64389	29.3938	45.5198	39.1196	19.4146	23.024	14.4394	33.078	24.6237	21.8736	30.2743	27.8141	36.1513	13.9312	28.0965	14.2637	9.61018	13.7004	17.4084	45.8664	34.1136	34.0784
Stxbp1	334.915	326.632	174.14	542.728	442.008	411.211	463.826	430.232	311.708	1146.4	1043.18	864.412	2218.84	1792.65	1949.2	1740.77	1480.59	1242.89	456.243	433.914	413.19	732.31	696.957	695.2	819.425	933.21	959.331	1146.22	1172.39	1233.81	2181.51	2160.75	2269.62	1820.32	2066.06	2114.93
Gm13523	1.06322	2.07386	4.99583	2.04033	1.03273	1.83576	1.88165	5.54423	0.865855	0	0	3.34611	5.2729	5.57415	3.24146	6.53196	4.79156	1.1177	4.41241	2.65661	3.33218	5.513	6.42357	2.85308	7.064	4.79553	8.81738	1.54791	0.851408	5.3489	8.54239	2.9358	1.08803	13.3777	10.4965	10.3268
Niban2	11053.3	9550.11	10175.1	12737.8	12207.9	9982.89	9706.48	11553.1	7526.01	8132.9	8776.29	7359.22	13182.3	12187.3	12291.6	20289.4	18575.7	16899.7	16646.2	16122.1	16187.7	21329.8	20090.8	19258.3	13966.5	14284.9	13557.6	7609.5	8449.38	8043.85	7282.38	7135.95	7316.97	12232	12894.9	15035.8
Lrsam1	342.358	305.894	351.135	290.747	340.8	265.268	469.471	526.702	426.867	354.837	332.419	352.457	286.846	305.463	336.031	420.223	463.584	456.023	430.651	389.637	386.533	375.803	293.343	318.594	402.648	382.683	392.373	410.195	430.813	425.237	309.661	323.917	313.351	339.22	394.493	394.483
Rpl12	124.397	123.394	228.381	145.884	181.76	182.659	145.828	130.844	147.195	54.5903	60.1415	73.6145	80.1481	63.5453	91.8414	105.6	95.8312	111.77	139.432	130.174	111.073	160.796	171.295	185.45	152.381	158.252	150.777	87.4567	117.494	81.125	86.4917	68.502	84.866	63.0663	118.96	85.7124
Snora65	11.6955	8.29542	30.6887	27.5445	23.7527	39.4689	16.9348	13.3062	22.5122	14.6974	3.28045	8.92297	15.8187	10.0335	10.8049	5.4433	7.18734	12.2947	14.1197	15.0542	7.77508	15.6202	27.8355	24.7267	23.2103	19.1821	15.8713	18.5749	8.51408	9.80631	6.40679	4.893	10.8803	6.68885	16.6194	13.4248
Slc2a8	537.991	521.575	426.073	346.856	383.142	294.64	482.643	620.954	388.769	340.139	458.169	349.111	303.719	350.056	401.941	232.973	280.306	229.129	416.531	361.3	332.107	281.163	329.743	269.14	186.692	191.821	206.327	310.355	399.31	350.353	318.204	265.201	237.19	143.333	188.937	206.536
Garnl3	21.2645	20.7386	6.42321	13.2622	21.6873	8.26094	12.2307	22.1769	15.5854	35.6936	18.5892	23.4228	17.9279	23.4114	34.5756	14.1526	23.9578	21.2364	28.2394	20.3674	19.9931	15.6202	9.63535	27.5798	11.1006	22.0594	10.5809	33.28	37.462	27.636	26.695	33.2724	25.0246	15.2888	26.2412	28.915
Ralgps1	35.0864	25.9232	34.9708	26.5243	19.6218	14.6861	26.3431	31.0477	38.0976	54.5903	36.0849	52.4224	28.4737	41.2487	48.6219	52.2557	40.7283	49.179	147.374	166.481	169.941	135.069	100.636	124.584	284.578	257.04	263.64	173.365	124.306	124.808	85.4239	125.261	129.475	269.465	308.772	353.176
Angptl2	22.3277	15.5539	0.71369	20.4033	10.3273	16.5219	21.639	23.2858	6.06099	6.29888	8.74786	14.4998	10.5458	14.4928	12.9658	15.2412	4.79156	1.1177	270.922	301.969	321	287.595	260.154	290.063	290.633	287.732	225.725	117.641	111.534	90.0398	75.8137	79.2666	84.866	167.221	216.927	210.667
Zbtb34	447.617	444.842	466.753	343.796	313.949	453.434	286.011	321.565	427.732	665.581	438.486	536.493	515.69	377.927	271.202	190.515	229.995	290.603	282.394	262.119	266.574	129.556	86.7181	135.997	428.886	374.051	350.932	357.566	329.495	317.368	205.017	247.586	237.19	386.042	344.635	338.719
Zbtb43	407.215	320.411	406.089	347.877	342.866	376.332	456.3	323.783	431.196	488.163	336.793	382.572	452.415	476.032	419.229	434.375	469.573	454.905	364.465	455.167	400.972	365.696	407.896	363.292	540.901	533.263	588.119	470.563	413.784	446.633	403.628	443.306	447.179	567.597	592.177	557.647
Mvb12b	1363.05	1242.24	1236.82	1050.77	1002.78	873.824	1670.9	1798.55	1342.08	1720.64	1593.2	1435.48	803.591	1140.47	1121.55	962.375	1148.78	1088.64	1107.51	1129.95	1126.28	1063.09	942.123	978.606	1216.02	1280.41	1183.29	1088.18	1192.82	1218.66	824.34	783.859	670.224	717.618	687.52	730.104
Gm52507	13.8219	15.5539	10.7053	5.10083	8.26183	4.58941	4.70412	14.415	13.8537	28.3449	6.56089	23.4228	7.38207	5.57415	1.08049	1.08866	2.39578	8.94163	8.82481	15.0542	9.99654	8.2695	6.42357	4.75513	35.32	15.3457	20.28	9.28743	3.40563	8.91483	3.20339	3.9144	4.3521	12.4222	6.99766	11.3595
Gm33856	8.50579	4.14771	8.56428	4.08066	9.29455	7.34306	5.64495	13.3062	6.06099	8.3985	5.46741	5.57685	7.38207	0	4.32195	1.08866	2.39578	5.58852	1.76496	3.54215	0	2.7565	2.14119	1.90205	11.1006	2.87732	7.93564	4.64372	1.70282	2.67445	1.0678	1.9572	7.61618	0.95555	2.62412	2.06536
Pbx3	141.409	120.284	100.63	94.8755	104.306	100.967	117.603	92.0342	117.756	88.1843	66.7024	78.076	70.6569	71.3491	68.0707	86.0041	87.446	103.946	93.543	128.403	99.9654	113.017	76.0122	108.417	137.244	131.397	127.852	129.25	126.008	134.614	91.8306	144.833	122.947	132.821	106.714	130.118
Mapkap1	1165.29	1143.73	1375.99	1054.85	1129.8	1076.68	1380.19	1244.13	1267.61	1107.55	1105.51	930.219	1071.45	895.208	1072.92	1074.51	1110.44	1210.47	1006.03	988.261	1075.18	1128.33	1101.64	1189.73	1251.34	1277.53	1158.6	1119.91	1143.44	1158.93	1045.37	1151.81	1133.72	1086.46	1105.63	1072.95
Gapvd1	3629.84	3194.78	3063.16	2905.43	3028.99	2836.26	3196.92	3034.91	3314.49	3229.22	2858.36	2757.2	2716.6	2674.48	2490.52	2144.66	2190.94	2262.23	2437.41	2719.49	2535.79	2477.17	2088.73	2404.19	3088.99	3099.83	3138.1	2293.22	2288.59	2226.92	2002.12	2146.07	2159.73	2596.23	2614.5	2537.29
Hspa5	8111.33	7139.25	7301.76	9280.45	8859.78	10169.2	12266.5	10145.9	12932.4	13584.6	12388.1	12940.5	19150.1	14885.2	13702.7	15644	16426.7	17972.7	7523.15	8386.93	8671.44	13083.3	11947.8	13062.3	14845.5	15920.2	16380.9	16855.9	17645.4	16349.8	18061.8	20713.1	24272.8	15428.3	15476.2	15786.6
Rabepk	320.03	328.706	325.443	313.191	348.029	333.191	305.768	412.491	251.098	336.99	376.158	305.612	318.483	346.712	380.331	490.986	444.417	343.135	387.409	249.722	297.675	297.702	315.825	274.846	215.957	236.899	242.478	334.348	299.696	303.104	375.865	304.345	329.672	223.599	216.927	246.81
Fbxw2	1129.14	1212.17	1223.98	1136.47	1217.59	1132.67	1017.97	1214.19	1024.31	1197.84	1230.17	1232.48	1271.82	1305.47	1364.65	1158.33	1182.32	1308.83	1156.05	1260.12	1220.69	1272.58	1230.11	1274.37	1157.49	1207.51	1116.28	1352.87	1386.09	1432.61	1268.54	1249.67	1373.09	1267.06	1240.33	1248.51
Psmd5	886.728	932.198	1044.13	869.182	1097.79	978.462	917.304	901.492	926.465	616.24	696.548	630.184	744.534	707.917	839.538	1244.34	991.853	1102.06	931.9	897.936	975.218	1295.56	1345.74	1245.84	994.006	1032	995.482	720.55	819.055	780.048	948.205	958.05	975.959	970.839	938.561	953.163
Phf19	90.374	115.099	131.319	94.8755	109.469	85.3631	113.84	120.864	94.3782	36.7435	39.3654	36.8072	45.347	42.3635	48.6219	79.4722	87.446	80.4747	238.27	219.613	232.142	312.403	221.613	259.63	102.933	93.0332	101.4	141.633	158.362	207.716	192.204	155.597	155.588	67.8441	53.3571	61.9607
Traf1	11.6955	22.8124	1.42738	13.2622	10.3273	28.4544	15.994	21.0681	11.2561	17.8468	12.0283	16.7306	109.676	104.794	99.4048	818.672	815.763	840.513	103.25	56.6744	115.516	2545.17	2689.33	2647.66	1161.52	1532.65	1664.72	63.4641	89.3979	106.978	4361.96	3987.8	4234.6	4307.62	4619.33	5098.34
Gm52552	0	0	0	0	0	0	0	0	0	0	0	0	0	0	0	1.08866	1.19789	2.23541	0	0	0	1.83767	0	3.8041	9.08229	9.59106	2.64521	0	0	0	2.1356	6.8502	11.9683	19.111	16.6194	21.6863
Cntrl	535.865	539.203	697.989	448.873	350.095	713.195	340.578	268.341	703.94	1108.6	594.854	853.259	730.824	629.879	500.265	256.924	307.858	309.604	324.753	442.769	412.079	184.686	189.495	216.834	858.781	740.43	718.616	422.578	367.808	329.849	291.509	324.895	368.841	1113.22	1072.39	1086.38
Rab14	7529.75	7324.86	6591.64	6364.82	6829.43	6750.11	7336.55	6473.44	7545.06	6354.52	6166.15	5882.47	5303.49	5459.32	5198.22	5250.61	5125.77	5418.63	5108.69	5152.06	5264.84	4682.38	4267.39	4706.63	5611.85	5615.56	5617.55	4047.77	3730.87	3843.18	3896.4	3987.8	4071.39	5218.26	4870.37	4646.02
Gsn	13000	13377.4	11166.4	12791.9	13484.3	10908.1	18538	22390.9	14750.7	11135.4	14862.6	11039.9	11965.3	13468.3	15479.1	18882.8	17840.2	15870.3	31247.8	28921.7	30082.9	32483.5	32605	30091.4	10695.9	10571.3	10045.6	31982.1	34566.3	34498.6	31203.2	26102.2	28364.8	10741.3	10267.3	10054.2
Gm39795	9.56901	0	2.85476	9.1815	2.06546	0.917882	0.940824	4.43539	8.65855	2.09963	4.37393	4.46148	10.5458	5.57415	1.08049	8.70928	3.59367	1.1177	9.7073	7.08431	7.77508	1.83767	3.21178	3.8041	15.1372	5.75463	16.753	3.86976	10.2169	8.91483	1.0678	0.978601	7.61618	19.111	27.1159	15.4902
Stom	7506.36	7018.97	5416.19	5285.48	5527.16	4619.7	7074.06	7351.65	5976.13	6665.26	7445.52	5958.31	5310.87	6129.33	6451.59	7715.33	7008.86	6062.43	10933.1	11265.8	12424.6	14374.2	14246.4	14761.8	10032.9	10473.4	10879.8	8712.39	9141.57	9946.28	8936.4	8143.91	7909.95	9679.72	9498.45	8933.71
Ggta1	3327.89	3435.34	3945.28	3472.65	3415.23	3859.69	4086	3222.31	4558.73	5498.92	4894.43	5008.01	5022.97	5104.8	4513.19	4423.23	4422.61	4618.35	2778.05	3110.9	2865.67	2311.78	2121.92	2169.29	4136.48	3952.47	3974.87	3413.91	3435.43	3467.87	1939.12	1949.37	2063.98	4993.7	5209.76	5154.1
Dab2ip	28.707	30.0709	1.42738	42.847	23.7527	15.604	18.8165	26.6123	19.9147	19.9464	15.3088	25.6535	12.655	23.4114	23.7707	14.1526	32.343	19.001	15.0022	25.6806	24.436	24.8085	28.906	25.6777	15.1372	19.1821	21.1617	10.8353	24.6908	14.2637	16.017	26.4222	21.7605	16.2444	20.993	27.8823
Ttll11	18.0748	20.7386	32.8297	16.3227	11.36	17.4398	18.8165	21.0681	20.7805	13.6476	10.9348	13.3844	5.2729	11.1483	15.1268	63.1423	61.0924	76.0039	5.29489	6.19877	3.33218	3.67533	14.9883	3.8041	12.1097	12.4684	9.69912	3.86976	2.55422	5.3489	6.40679	6.8502	13.0563	5.7333	11.3712	5.1634
Ndufa8	2828.17	2747.86	2961.1	2586.12	2741.89	2273.59	2760.38	3193.48	2416.6	2055.53	2852.9	2332.24	2315.86	2471.58	2799.54	3030.83	2677.29	2480.18	2462.12	2160.71	2244.78	2129.86	2345.67	2092.26	1570.23	1569.1	1527.17	2266.91	2366.91	2276.85	2529.61	2074.63	2273.97	1261.33	1430.15	1478.8
Rbm18	268.996	313.152	348.994	321.352	270.575	372.66	281.306	217.334	365.391	276.101	263.529	341.303	321.647	276.478	353.319	350.548	367.752	311.839	426.239	401.149	433.183	376.722	384.343	406.088	442.005	473.798	447.041	366.08	353.334	343.221	385.475	396.333	423.242	477.775	458.347	429.594
Mrrf	210.518	208.423	162.008	220.356	204.48	162.465	209.804	188.504	199.147	97.6326	122.47	104.845	124.441	125.976	116.693	155.678	153.33	166.538	143.844	145.228	144.394	204.9	182.001	153.115	118.07	146.743	142.842	128.476	134.523	129.265	137.746	86.1168	85.954	99.3772	120.71	108.431
Gm46735	21.2645	5.18464	11.419	17.3428	18.5891	7.34306	14.1124	9.97962	13.8537	7.34869	7.65438	6.69222	12.655	3.34449	7.56341	7.62062	16.7705	11.177	1.76496	10.6265	8.88581	9.18833	7.49416	2.85308	9.08229	10.5502	15.8713	8.51348	5.10845	3.56593	4.27119	0.978601	9.79223	10.5111	5.24824	10.3268
Ptgs1	7570.15	6946.38	6658.01	5909.82	5782.25	5028.16	9345.21	10216.9	7843.78	10875	10764.2	9196.23	6581.64	8998.9	9196.02	5395.4	5426.44	4984.96	2066.77	2143.89	2005.97	1827.56	1465.64	1602.48	627.687	530.385	539.624	4239.71	4608.67	4419.97	3089.14	2938.74	2556.86	567.597	448.725	459.542
Gm13430	82.9314	105.767	84.9291	86.7141	84.6837	94.5419	81.8517	59.8777	71.866	61.939	90.759	80.3067	68.5478	63.5453	74.5536	79.4722	56.3009	100.593	96.1905	104.494	111.073	113.017	103.848	112.221	93.8503	84.4013	81.1199	125.38	114.94	113.218	136.678	123.304	100.098	87.9106	66.4777	62.9934
Pdcl	396.582	467.655	606.636	425.409	406.895	604.884	309.531	268.341	627.745	386.331	383.812	527.57	392.304	332.219	315.502	377.765	300.671	349.841	872.774	817.352	865.256	672.586	629.51	633.383	958.686	849.768	869.394	719.002	650.476	624.038	592.628	725.143	536.397	785.462	739.128	599.987
Rc3h2	286.007	260.269	237.659	247.9	243.724	388.264	139.242	149.694	331.622	455.619	221.977	389.264	382.813	302.119	222.58	234.062	178.486	172.126	351.228	387.866	375.425	289.433	206.625	297.671	1028.32	815.24	868.512	463.598	442.732	295.972	327.814	548.995	563.597	1018.62	920.192	876.745
Zbtb6	170.116	133.764	197.692	121.4	154.909	265.268	91.26	67.6396	255.427	200.514	151.994	240.92	157.133	166.11	127.497	150.235	131.768	121.83	298.279	393.179	324.332	229.708	245.166	318.594	583.285	564.913	559.904	365.306	341.415	295.081	284.034	399.269	303.559	617.285	588.678	434.758
Zbtb26	24.4541	49.7725	35.6845	24.484	23.7527	72.5127	23.5206	13.3062	49.3537	68.2378	42.6458	70.2684	44.2924	44.5932	29.1731	47.901	25.1557	42.4727	44.1241	77.9274	71.0865	34.9157	43.8944	53.2574	163.481	127.561	171.939	65.786	52.7873	48.1401	40.5763	50.8872	43.521	134.733	118.96	114.627
Rabgap1	474.198	568.237	641.607	487.639	532.888	693.001	518.394	436.885	765.416	686.578	599.228	648.03	852.101	684.505	618.038	625.979	794.201	752.215	987.497	1064.42	1098.51	976.72	913.217	1009.04	1362.34	1277.53	1316.43	1063.41	1058.3	1017.18	919.374	1064.72	1059.74	1470.59	1406.53	1323.89
Strbp	82.9314	50.8095	93.4934	74.4721	59.8982	46.812	35.7513	63.2042	84.8538	46.1918	34.9914	43.4995	30.5828	30.1004	37.817	37.0144	41.9262	39.1196	142.962	144.343	131.066	94.6398	96.3535	84.6413	211.92	161.13	171.939	76.6213	83.438	72.2101	83.2883	88.074	109.891	108.933	109.338	96.0392
Dennd1a	927.131	832.653	912.096	841.637	817.921	739.813	1045.26	1204.21	913.477	1943.2	1865.48	1665.25	1602.96	1770.35	1743.91	1259.58	1564.45	1489.9	1825.85	1925.16	1873.79	1955.28	1653	1842.14	1731.69	1544.16	1619.75	3464.21	3582.73	3550.78	3301.63	3394.77	3022.54	2058.25	2108.04	2122.16
Gm46736	0	0	0	0	0	0	0	0	0	3.14944	3.28045	8.92297	1.05458	3.34449	5.40243	8.70928	2.39578	5.58852	0	0	0	1.83767	4.28238	0.951026	2.01829	1.91821	0	13.1572	4.25704	13.3722	16.017	4.893	5.44013	8.59995	23.6171	20.6536
Lhx2	44.6554	60.1418	60.6636	46.9276	37.1782	44.0583	37.633	32.1565	32.9025	77.6862	62.3285	45.7302	81.2027	75.8084	68.0707	51.167	61.0924	60.356	7.94233	11.512	21.1038	23.8897	25.6943	29.4818	11.1006	5.75463	7.0539	47.2111	59.5986	47.2486	50.1865	63.609	62.0175	44.9109	49.8583	55.7647
Nek6	4177.4	4452.57	4756.03	4125.55	4247.61	4168.1	5728.68	5231.54	5260.07	3030.81	3447.75	2973.58	3667.83	3595.32	3648.8	5996.34	6218.25	6197.67	1339.61	1406.23	1297.33	1268.91	1212.98	1170.71	1581.33	1564.3	1535.99	2167.07	2416.3	2218.9	2305.38	2089.31	2357.75	1289.99	1475.63	1532.5
Psmb7	1895.73	2003.34	1987.63	2392.29	2505.4	2202.92	2498.83	2540.37	2245.16	1819.33	2358.64	1860.44	2150.29	2344.49	2560.75	3776.56	3355.29	3246.93	1805.56	1727.69	1846.03	2068.29	2300.71	2155.02	1669.12	1988.23	2032.41	2886.84	3148.51	3123.76	3840.87	3178.49	3586.13	2255.1	2512.16	2706.65
Nr6a1	57.4141	57.031	54.9541	62.2301	56.8001	77.1021	60.2128	48.7892	36.3659	61.939	47.0197	59.1147	71.7115	63.5453	58.3463	26.1278	40.7283	48.0613	78.5408	90.3249	69.9757	67.0748	63.1651	70.3759	125.134	117.011	120.798	71.2037	66.4098	51.706	77.9493	97.8601	96.8343	113.71	81.3478	103.268
Rpl35	231.783	389.885	349.708	282.586	362.488	286.379	346.223	214.007	256.293	174.269	225.257	198.536	232.008	188.406	221.5	218.821	171.298	211.246	269.157	285.143	282.124	307.809	337.237	264.385	159.445	211.962	184.283	215.159	212.852	268.336	258.407	187.891	215.429	158.621	180.19	166.261
Arpc5l	658.135	783.918	808.611	684.531	839.608	723.291	796.878	781.737	766.282	663.482	742.475	717.183	716.06	678.931	769.307	829.559	801.389	796.923	869.244	792.557	748.629	772.739	820.075	843.56	617.596	633.01	681.583	1044.06	1016.58	983.306	1030.43	903.248	1031.45	700.418	724.258	698.091
Golga1	225.403	225.013	274.771	178.529	214.807	301.065	205.1	185.177	380.11	362.185	207.762	360.265	248.881	289.856	223.661	247.126	235.984	251.483	228.563	286.914	211.038	203.981	203.413	216.834	377.42	335.687	342.114	304.163	301.399	273.685	266.95	274.008	273.094	432.864	411.987	400.679
Scai	37.2128	61.1788	36.3982	27.5445	34.08	59.6623	24.4614	31.0477	55.4147	30.4446	25.1501	31.2304	24.2554	24.5262	25.9317	13.0639	20.3641	14.5302	44.1241	92.096	72.1972	54.2112	38.5414	36.139	195.774	145.784	157.831	68.1078	61.3014	46.3571	35.2373	56.7588	57.6654	136.644	136.454	115.66
Gm16523	61.667	76.7327	85.6428	75.4923	70.2255	62.416	83.7334	47.6804	82.2562	48.2914	71.0764	51.3071	55.8928	74.6936	68.0707	133.905	100.623	109.535	99.7204	65.5298	77.7508	83.6138	70.6592	69.4249	66.6035	63.301	68.7756	78.9432	92.8035	89.1483	84.3561	66.5448	65.2815	39.1776	67.3525	44.4052
Ppp6c	916.499	918.718	885.689	1035.47	1059.58	1181.31	843.919	854.921	1032.1	896.54	856.197	973.719	1060.91	905.241	909.77	788.19	916.386	858.397	860.419	917.418	926.346	781.927	749.416	793.156	1038.41	1037.75	1018.41	819.616	717.737	744.388	811.527	881.719	851.924	1130.42	1147.62	978.98
LOC118568512	97.8166	100.582	109.908	91.815	90.8801	85.3631	84.6742	107.558	83.1221	95.533	76.5438	86.9989	87.5302	92.5308	92.9219	100.157	93.4355	68.1799	86.4832	96.5237	65.5328	84.5327	110.271	95.1026	66.6035	55.6281	67.8938	99.066	91.9521	86.4739	111.051	87.0954	88.1301	61.1552	70.8513	64.0261
Kynu	3397	3584.66	3618.41	2862.59	3066.17	2811.47	4311.8	3564.94	4464.35	9363.28	10509.5	9282.12	13377.4	11453.8	12903.2	8143.18	7141.82	7092.95	96.1905	92.096	35.5432	33.078	31.0472	19.9715	24.2194	30.6914	16.753	188.071	263.937	256.747	379.068	350.339	368.841	185.377	264.162	174.523
Arhgap15	206.265	211.533	223.385	133.642	156.975	219.374	128.893	126.408	235.513	736.969	863.851	767.375	607.439	612.041	599.67	119.753	85.0502	61.4737	491.542	486.161	506.491	464.011	461.426	454.59	135.225	118.929	119.916	2698.77	2561.89	2573.71	2474.09	2387.79	2321.85	154.799	148.7	97.0718
Gtdc1	156.294	106.804	106.34	116.299	103.273	174.398	128.893	109.776	182.695	160.621	158.555	177.344	190.879	169.454	157.751	182.895	197.652	182.186	262.097	284.258	286.567	335.374	349.014	360.439	369.347	361.583	364.158	310.355	259.68	283.492	326.746	338.596	339.464	454.842	408.488	402.745
Zeb2	1507.65	1401.93	1375.99	1492.5	1525.34	2815.14	990.688	757.342	2194.94	2699.07	1685.06	2148.2	3453.75	2526.2	1900.58	2612.78	2201.72	2232.05	3555.52	4556.09	3927.53	4211.93	3765.28	4343.34	9036.88	7726.56	7803.38	3314.84	3059.96	2798.37	3414.82	4771.66	4461.99	10047.6	9222.04	8913.05
Zeb2os	119.081	114.062	138.456	79.573	116.698	117.489	142.064	117.538	127.281	161.671	228.538	242.035	217.244	200.669	216.097	274.342	245.568	295.074	243.565	219.613	247.692	252.679	335.096	247.267	136.234	139.07	129.615	283.267	286.073	315.585	396.153	328.81	362.313	194.932	216.927	181.752
Vis1	11.6955	11.4062	24.9791	10.2017	18.5891	32.1259	8.46742	18.8504	23.3781	27.2951	15.3088	32.3458	25.3099	27.8707	27.0122	55.5217	26.3536	33.5311	53.8314	67.3009	65.5328	45.9417	44.965	51.3554	118.07	90.1559	99.6364	39.4716	40.0162	32.9849	25.6272	24.465	31.5527	134.733	90.0948	98.1045
Acvr2a	56.3508	67.4003	54.9541	81.6133	62.9964	123.914	46.1004	33.2654	63.2074	88.1843	83.1047	105.96	107.567	98.105	74.5536	82.7382	100.623	114.006	173.849	195.704	216.592	219.601	189.495	242.512	322.926	268.55	256.586	249.987	205.189	197.909	292.577	395.355	362.313	391.776	280.781	269.529
Orc4	225.403	244.715	219.816	194.852	229.266	381.839	161.822	121.973	271.013	275.051	186.985	315.65	298.446	239.688	218.258	268.899	224.006	235.836	483.6	462.251	443.18	394.18	416.461	399.431	633.742	606.155	589.883	490.686	426.556	437.718	412.17	495.172	535.309	678.441	649.033	553.516
Mbd5	163.736	130.653	160.58	124.46	140.451	167.055	131.715	124.191	219.061	234.108	112.629	178.459	206.698	175.028	109.129	115.398	124.581	154.243	150.904	163.825	118.848	128.637	117.765	117.927	317.88	286.773	283.038	220.577	174.539	210.39	202.882	179.084	207.813	299.087	279.032	286.052
Epc2	261.553	226.05	244.796	189.751	197.251	310.244	145.828	106.449	261.488	391.58	271.184	347.996	320.593	255.296	200.971	206.845	186.871	174.362	395.352	463.137	378.758	324.348	302.978	339.516	706.4	674.251	734.488	482.173	476.789	391.361	375.865	460.921	503.756	745.329	753.998	720.81
Kif5c	86.1211	92.2866	4.99583	78.5528	55.7673	70.6769	49.8637	82.0546	56.2806	138.575	123.564	121.575	66.4386	69.1194	59.4268	42.4577	76.665	97.2402	144.727	177.108	121.069	74.4255	96.3535	98.9067	166.509	167.843	162.24	665.599	584.917	533.107	324.611	389.483	390.601	495.93	516.952	453.346
Lypd6b	14.8851	4.14771	16.4149	8.16133	13.4255	17.4398	18.8165	9.97962	10.3903	11.5479	2.18696	2.23074	8.43665	4.45932	4.32195	2.17732	4.79156	1.1177	0.882481	0	3.33218	2.7565	0	2.85308	4.03657	3.83642	2.64521	0.773953	2.55422	0.891483	0	1.9572	2.17605	2.86665	1.74941	5.1634
Mmadhc	792.101	790.139	827.166	973.239	1162.85	1178.56	959.641	850.485	969.758	660.332	758.877	743.952	1032.43	920.849	1016.74	1242.16	1088.88	1050.64	896.601	895.279	928.567	1036.44	1129.48	1069.9	884.01	919.782	984.019	754.604	755.199	780.048	1088.09	1135.18	1059.74	920.195	928.939	950.065
Gm13498	1605.47	1793.89	2013.32	1926.07	1874.4	1638.42	1722.65	1859.54	1488.4	1184.19	1524.31	1280.45	1907.74	1622.08	1472.7	2567.06	2405.36	2191.82	1439.33	1301.74	1377.3	1434.3	1570.56	1428.44	1404.73	1343.71	1468.09	1510.76	1563.19	1552.07	1796.04	1667.54	1602.66	1395.1	1480.88	1675.01
Rnd3	82.9314	85.0281	86.3565	166.287	180.727	223.045	80.9109	55.4423	100.439	137.525	130.124	107.076	336.411	211.818	200.971	187.25	158.122	183.303	135.02	146.114	121.069	252.679	313.684	317.643	124.125	127.561	149.895	130.798	131.117	124.808	341.695	372.847	409.098	142.377	135.58	130.118
Rbm43	518.853	650.154	598.072	513.144	544.248	502.999	639.76	510.069	672.769	1288.12	1540.72	1317.25	1084.11	1144.93	1284.7	876.371	933.157	915.399	822.473	771.304	787.505	758.956	814.722	762.723	687.227	757.693	753.004	1264.64	1304.36	1374.67	1013.34	1036.34	979.223	1246.99	1182.6	1139.05
Nmi	166.926	201.164	213.393	171.388	186.924	219.374	294.478	230.64	320.366	1567.37	1521.03	1721.02	1587.14	1474.92	1600.2	1225.83	1140.39	1305.48	615.09	478.191	588.685	653.291	665.91	636.236	798.233	867.032	794.446	1222.07	1135.78	1121.49	1384.93	1175.3	1280.61	1800.26	1938.35	1709.08
Rif1	198.823	190.795	229.094	166.287	173.498	386.428	74.3251	69.8573	224.256	179.518	99.5069	161.729	129.713	115.942	76.7146	88.1815	103.019	93.8871	273.569	332.077	288.789	236.14	165.942	245.365	839.607	760.571	723.025	356.018	331.198	243.375	193.271	241.714	229.573	713.796	577.307	499.817
Arl5a	699.601	781.844	974.9	1045.67	1195.9	2012.92	896.606	635.369	1607.89	1866.57	1463.08	1629.56	2077.52	1644.37	1493.23	1874.67	1657.88	1625.14	1137.52	1466.45	1185.14	1698.92	1422.82	1886.84	2869	2531.08	2639.92	2607.45	2650.43	2495.26	2751.72	3555.26	3126.99	3184.85	2746.58	2318.36
Cacnb4	32.9599	13.4801	0	13.2622	10.3273	11.9325	9.40824	17.7415	17.3171	17.8468	17.4957	26.7689	9.49123	11.1483	21.6097	7.62062	26.3536	25.7072	10.5898	15.0542	17.7716	15.6202	19.2707	10.4613	18.1646	33.5687	27.3339	41.7935	34.9077	36.5508	25.6272	20.5506	30.4647	38.222	27.9906	25.817
Stam2	738.94	824.358	793.623	833.476	844.772	894.017	958.7	780.628	925.599	664.532	775.279	748.414	1046.14	903.012	987.565	1032.05	1121.23	1013.76	847.182	927.159	867.477	1219.29	1248.31	1216.36	1287.67	1313.97	1244.13	824.26	837.786	874.545	1147.88	1159.64	1213.15	1782.1	1806.27	1713.21
Gm46741	0	5.18464	2.85476	5.10083	4.13091	3.67153	2.82247	3.32654	11.2561	8.3985	2.18696	13.3844	14.7641	11.1483	10.8049	3.26598	9.58312	4.47082	0.882481	4.42769	11.1073	11.026	5.35297	4.75513	29.2652	12.4684	20.28	5.41767	5.10845	7.13186	5.33899	10.7646	10.8803	38.222	24.4918	26.8497
Fmnl2	234.972	176.278	182.705	382.562	332.538	413.047	337.756	289.409	485.745	1311.22	907.59	885.604	2074.36	1457.08	1378.7	2114.18	2011.26	2543.89	327.401	390.522	407.636	692.8	597.392	677.13	674.108	662.742	593.41	1100.56	1106.83	1129.51	2103.56	2568.83	2554.68	2368.81	2506.91	2216.13
Prpf40a	1604.4	1415.41	1542.28	1229.3	1169.05	2190.98	771.476	687.485	1767.21	1658.7	1173.31	1745.56	1368.85	1169.46	930.299	1278.09	946.334	991.403	2117.07	2290.89	2189.24	1991.11	1861.76	2074.19	3007.25	2830.32	2741.32	2384.55	2093.61	2048.63	2158.02	2745.95	2404.54	2887.67	2709.84	2376.19
Arl6ip6	304.082	299.672	326.156	264.223	254.051	412.129	204.159	143.041	312.574	222.56	182.612	283.304	260.481	249.722	197.729	262.367	246.765	234.718	282.394	281.601	318.778	229.708	249.448	231.099	301.734	343.36	376.502	326.608	302.25	309.345	324.611	357.189	326.408	429.998	347.259	265.399
Idi1-ps1	1250.35	1518.06	1419.53	1963.82	2330.87	4344.34	986.925	772.866	2044.28	810.456	752.316	958.104	2302.15	1591.98	1122.63	893.79	803.785	838.278	307.986	357.757	358.765	567.839	546.003	533.526	1152.44	1054.06	937.287	104.484	103.872	116.784	295.78	296.516	354.696	407.064	391.869	325.294
Kcnj3	14.8851	14.517	0.71369	21.4235	9.29455	11.9325	13.1715	14.415	14.7195	22.0461	17.4957	13.3844	8.43665	10.0335	8.64389	7.62062	15.5726	14.5302	15.0022	14.1686	3.33218	10.1072	8.56476	15.2164	13.1189	18.223	10.5809	7.73953	7.66267	8.02335	18.1526	4.893	16.3204	12.4222	12.2459	16.5229
Nr4a2	14.8851	17.6278	4.28214	4.08066	12.3927	8.26094	3.7633	9.97962	12.122	4.19925	7.65438	7.8076	10.5458	3.34449	4.32195	8.70928	13.1768	3.35311	10.5898	13.2831	12.218	11.9448	3.21178	7.60821	12.1097	10.5502	10.5809	7.73953	5.10845	5.3489	7.47459	2.9358	4.3521	8.59995	11.3712	22.7189
Gm52512	12.7587	16.5908	19.2696	11.2218	7.2291	11.9325	17.8757	14.415	10.3903	11.5479	9.84134	6.69222	6.32748	10.0335	5.40243	5.4433	2.39578	3.35311	42.3591	64.6443	57.7578	47.7793	32.1178	57.0616	56.512	70.9738	111.981	33.28	36.6106	36.5508	16.017	13.7004	27.2006	36.3109	34.1136	34.0784
Gpd2	1391.76	1367.71	1319.61	1740.4	1673.02	1731.13	1931.51	1840.68	1774.14	769.513	920.712	863.297	2168.22	1745.82	1685.56	2592.1	2610.2	2887.03	520.664	543.721	565.36	671.667	646.639	578.224	893.092	1110.64	1225.62	647.025	650.476	715.861	1627.32	1829.98	1734.31	2342.05	2525.28	2639.53
Cytip	7083.19	6977.49	7251.09	3280.85	3040.35	2867.46	2357.71	2000.36	2826.15	1141.15	1014.75	1020.56	445.033	622.075	497.024	544.33	488.739	432.551	1998.82	1979.18	1955.99	573.352	512.815	657.159	154.399	135.234	119.916	780.144	832.677	781.831	318.204	356.211	350.344	175.821	167.944	132.183
Gm13546	240.288	254.047	279.053	149.964	161.106	167.972	60.2128	53.2246	74.4635	14.6974	4.37393	5.57685	5.2729	4.45932	5.40243	3.26598	14.3747	5.58852	0.882481	0	1.11073	0.918833	0	0	2.01829	0.959106	0	0	0	0.891483	0	0	0	0.95555	0	0
Acvr1c	5.31612	2.07386	2.14107	14.2823	8.26183	11.9325	12.2307	5.54423	1.73171	6.29888	10.9348	3.34611	5.2729	16.7224	4.32195	20.6845	3.59367	2.23541	9.7073	12.3975	11.1073	7.35067	9.63535	10.4613	4.03657	1.91821	7.0539	3.86976	5.95986	5.3489	14.9492	12.7218	2.17605	0.95555	8.74707	9.29411
Acvr1	344.484	359.814	381.11	379.502	391.404	343.288	345.283	357.049	381.842	397.879	448.328	375.88	466.125	474.917	444.08	371.233	471.969	509.673	52.9489	76.1563	64.4221	43.1852	76.0122	67.5228	68.6218	58.5054	67.0121	73.5255	58.7472	68.6442	37.3729	67.5234	31.5527	67.8441	62.9789	79.5163
Upp2	35.0864	47.6987	64.9458	25.5042	36.1455	21.1113	52.6862	48.7892	42.4269	37.7933	45.9263	57.9993	37.9649	30.1004	28.0927	45.7237	52.7072	36.8842	11.4723	12.3975	7.77508	8.2695	14.9883	4.75513	7.064	6.71374	6.17216	3.09581	2.55422	0.891483	9.61018	10.7646	14.1443	4.77775	5.24824	5.1634
Pkp4	564.572	547.498	543.118	619.241	518.43	621.406	552.264	574.382	626.879	740.118	630.939	674.799	1019.78	866.222	876.275	792.544	851.7	920.988	864.832	866.056	877.474	1285.45	1126.27	1218.26	1772.06	1606.5	1734.38	998.399	923.778	946.755	1525.88	1631.33	1983.47	3683.65	3972.92	3969.62
Tanc1	314.714	272.712	261.924	377.461	356.291	388.264	342.46	358.157	312.574	292.898	312.736	273.266	409.177	355.631	307.939	357.08	360.565	368.842	45.0066	53.1323	53.3149	74.4255	40.6826	40.8941	74.6766	49.8735	59.0764	51.8548	67.2613	51.706	59.7967	66.5448	56.5773	47.7775	69.1019	76.4183
Wdsub1	328.536	333.891	347.567	356.038	352.16	285.461	354.691	317.13	364.525	318.093	323.671	326.804	330.084	343.367	299.295	327.687	385.721	387.843	256.802	253.264	252.135	217.764	201.272	194.009	207.884	191.821	204.563	443.475	415.487	432.369	396.153	342.51	320.968	218.821	236.171	253.006
Baz2b	715.549	595.197	675.151	541.708	486.415	726.963	458.181	384.77	793.989	1012.02	569.704	869.989	820.464	636.568	497.024	374.499	424.053	537.616	757.169	905.02	776.398	601.836	577.05	576.322	1632.79	1463.6	1450.46	935.709	874.396	928.925	670.577	942.392	1078.23	1741.97	1635.7	1704.95
Marchf7	585.836	591.049	573.093	463.155	444.073	787.543	309.531	274.994	688.355	743.268	562.05	861.066	671.768	546.266	512.151	627.068	470.771	405.727	1060.74	1119.32	1107.39	1023.58	966.747	1140.28	1841.69	1659.25	1719.39	1140.03	1145.14	977.957	1050.71	1327.96	1096.73	2036.28	1822.89	1630.6
Cd302	3889.27	4543.82	4105.86	4627.47	5248.32	5261.3	6145.46	4768.04	5342.33	6568.68	7666.41	7158.45	7858.74	7632.12	8254.92	6832.43	5733.1	6167.49	902.779	868.713	885.249	1232.16	1372.5	1268.67	2246.35	2710.43	2695.47	1479.02	1306.91	1386.26	1893.21	1634.26	1691.88	2311.48	2394.07	2224.39
Ly75	6944.98	6152.09	6164.14	6958.55	6731.32	8497.75	6503.92	5504.31	8166.74	7346.59	5586.6	5628.16	9554.5	7138.25	5424.04	6891.22	7921.65	8701.32	63.5387	85.8972	27.7682	40.4287	48.1767	31.3839	480.352	544.772	610.163	30.9581	27.2451	41.0082	46.9831	42.0798	92.4822	795.018	867.71	839.568
Rbms1	1935.07	1916.24	2055.43	1668.99	1635.84	2499.39	1105.47	1148.76	2044.28	2633.98	2010.91	2649.01	2718.71	2332.22	1710.41	1574.2	1651.89	1706.73	1949.4	2376.78	2147.03	1921.28	1763.27	2209.23	3804.47	3313.71	3432.61	2550.17	2428.22	2291.11	2829.67	3637.46	3291.28	4278	3992.16	3713.51
Tank	361.496	431.362	470.322	584.555	595.884	902.278	428.075	236.184	636.403	543.803	466.917	577.762	1457.43	1104.8	1018.9	1222.57	1062.53	1099.82	991.909	1029	1098.51	2037.97	2230.05	2128.4	2210.02	2233.76	2545.58	1012.33	902.493	967.259	3564.31	3889.94	3873.37	4265.58	4258.95	3931.41
Psmd14	886.728	1095	1264.66	1106.88	1244.44	1309.82	1121.46	955.826	1324.76	854.548	965.545	892.297	1210.66	1044.6	1209.06	1690.69	1551.27	1723.5	1320.19	1175.11	1430.62	1519.75	1670.13	1592.97	1387.57	1461.68	1297.04	1289.41	1320.53	1419.24	1677.51	1600.99	1658.15	1539.39	1458.14	1509.78
Tbr1	14.8851	17.6278	0	16.3227	5.16364	4.58941	10.3491	7.76192	8.65855	10.4981	6.56089	18.9613	5.2729	8.91863	11.8854	7.62062	13.1768	12.2947	11.4723	12.3975	3.33218	6.43183	9.63535	6.65718	10.0914	17.2639	9.69912	6.19162	5.10845	5.3489	4.27119	12.7218	11.9683	18.1555	15.7447	12.3921
Slc4a10	24.4541	21.7755	0	11.2218	4.13091	9.17882	8.46742	5.54423	8.65855	12.5978	14.2153	8.92297	2.10916	10.0335	8.64389	8.70928	8.38523	10.0593	8.82481	8.85538	9.99654	9.18833	8.56476	8.55923	8.07315	10.5502	7.0539	7.73953	5.10845	10.6978	8.54239	4.893	16.3204	16.2444	9.62178	9.29411
Dpp4	10.6322	9.33235	0	8.16133	3.09818	2.75365	4.70412	13.3062	2.59757	3.14944	4.37393	4.46148	0	8.91863	1.08049	10.8866	3.59367	3.35311	1.76496	2.65661	1.11073	4.59417	0	8.55923	1.00914	0.959106	4.40869	20.8967	17.0282	37.4423	28.8306	45.9942	14.1443	4.77775	13.1206	6.19607
Ifih1	259.427	303.82	233.377	386.643	313.949	512.178	561.672	482.348	942.916	3701.64	3303.41	3645.03	3366.22	3142.7	2815.75	2752.13	2549.11	2626.6	1777.32	1896.82	1975.98	2347.62	2080.16	2219.69	3128.34	3335.77	3740.33	2869.82	2788.36	2881.27	3765.06	4162.97	4194.34	7574.65	7676.43	6958.19
Gca	80.805	96.4343	108.481	158.126	113.6	262.514	105.372	97.5785	160.183	202.614	124.657	195.19	365.94	274.248	261.478	143.703	147.341	175.48	120.9	134.602	124.401	171.822	174.507	171.185	253.295	207.167	223.961	514.679	444.435	437.718	930.052	1160.62	1224.03	1596.72	1709.18	1489.12
Kcnh7	15.9484	24.8863	7.1369	19.3832	9.29455	14.6861	12.2307	7.76192	14.7195	11.5479	26.2436	8.92297	16.8733	8.91863	4.32195	1.08866	14.3747	7.82393	14.1197	13.2831	16.6609	18.3767	12.8471	10.4613	27.2469	21.1003	31.7426	34.8279	31.5021	30.3104	57.6611	54.8016	93.5702	104.155	94.4684	96.0392
LOC118568563	6.37934	5.18464	0	9.1815	3.09818	4.58941	4.70412	13.3062	9.52441	9.44832	2.18696	10.0383	1.05458	1.11483	4.32195	5.4433	8.38523	7.82393	11.4723	8.85538	4.4429	5.513	9.63535	6.65718	10.0914	4.79553	6.17216	4.64372	4.25704	3.56593	5.33899	4.893	4.3521	2.86665	9.62178	9.29411
Grb14	5.31612	4.14771	2.85476	14.2823	13.4255	8.26094	16.9348	16.6327	6.06099	6.29888	21.8696	13.3844	6.32748	12.2631	11.8854	9.79794	2.39578	5.58852	13.2372	8.85538	11.1073	9.18833	12.8471	10.4613	2.01829	0	12.3443	12.3832	7.66267	11.5893	11.7458	9.78601	1.08803	2.86665	7.87236	11.3595
Scn2a	36.1496	29.034	0.71369	20.4033	22.72	17.4398	19.7573	25.5035	22.5122	37.7933	34.9914	33.4611	17.9279	14.4928	19.4488	19.5959	23.9578	26.8249	22.062	14.1686	15.5502	16.539	7.49416	19.0205	19.1737	21.1003	22.9252	14.7051	17.8796	20.5041	24.5594	13.7004	26.1126	38.222	25.3665	20.6536
Csrnp3	7.44256	16.5908	0	9.1815	6.19637	5.50729	8.46742	3.32654	10.3903	12.5978	3.28045	6.69222	2.10916	6.68898	4.32195	3.26598	7.18734	6.70622	3.52993	6.19877	1.11073	3.67533	8.56476	5.70616	0	6.71374	9.69912	6.19162	2.55422	3.56593	4.27119	3.9144	9.79223	2.86665	11.3712	8.26143
Galnt3	1127.02	1032.78	1415.25	736.56	697.092	1016.1	830.748	697.464	1364.59	622.539	458.169	621.262	625.366	547.381	470.012	408.247	504.312	679.564	44.1241	65.5298	52.2041	48.6982	34.259	20.9226	46.4206	23.0185	38.7965	92.1004	98.7634	82.9079	69.4069	69.4806	92.4822	43.9553	40.2365	56.7973
Ttc21b	221.15	248.863	271.202	206.074	215.84	237.732	184.402	141.932	275.342	223.61	201.201	218.613	201.425	169.454	146.946	161.122	177.288	154.243	248.86	282.487	244.36	189.28	177.719	197.813	218.984	211.003	205.445	196.584	186.458	162.25	123.865	163.426	149.06	155.755	146.951	131.15
Scn1a	20.2012	9.33235	0.71369	13.2622	9.29455	11.9325	15.994	4.43539	12.122	15.7472	14.2153	7.8076	4.21832	10.0335	9.72438	7.62062	9.58312	11.177	10.5898	7.96984	11.1073	11.9448	9.63535	6.65718	8.07315	15.3457	7.93564	4.64372	2.55422	5.3489	4.27119	6.8502	13.0563	8.59995	2.62412	20.6536
Xirp2	133.966	176.278	0	179.549	57.8328	38.5511	113.84	51.0069	0.865855	1.04981	1.09348	2.23074	68.5478	40.1339	119.934	77.2949	0	1.1177	0	0.885538	53.3149	32.1592	120.977	48.5023	1.00914	0	0	2.32186	43.4218	32.0934	124.932	62.6304	0	0	0.874707	2.06536
Stk39	584.773	601.418	521.707	402.966	374.88	317.587	307.65	296.062	301.318	822.004	887.908	738.375	470.343	578.596	487.299	289.584	301.868	318.546	7.05985	22.1385	11.1073	11.9448	13.9177	4.75513	7.064	10.5502	11.4626	8.51348	5.95986	13.3722	11.7458	6.8502	13.0563	15.2888	11.3712	9.29411
Cers6	1570.38	1479.7	1518.02	1960.76	2101.6	2629.73	1449.81	1163.18	2045.15	7919.79	6034.93	6436.8	10219.9	7546.28	5628.26	2789.15	3128.89	3501.77	1956.46	2369.7	2238.11	4370.89	3591.84	3979.09	5144.61	4843.48	4994.16	5758.98	5286.39	5458.55	7514.1	10794.9	10271	7207.71	7699.17	6744.43
Nostrin	65.9199	74.6588	69.2279	54.0688	66.0946	55.0729	72.4435	79.8369	136.805	38.8431	53.5806	51.3071	39.0195	37.9042	36.7365	125.196	131.768	156.479	656.566	580.913	650.886	361.102	335.096	332.859	247.24	246.49	290.092	333.574	334.603	328.066	215.695	203.549	201.285	127.088	132.955	111.529
Spc25	412.531	406.476	354.704	306.05	338.735	382.757	276.602	267.232	376.647	153.273	156.368	179.575	100.185	121.516	165.314	34.8371	63.4882	27.9426	408.589	332.077	340.993	277.488	299.766	261.532	141.28	121.806	103.163	264.692	205.189	221.979	177.254	193.763	188.228	132.821	64.7283	66.0915
Gm36393	0	1.03693	0	0	0	1.83576	0	2.21769	1.73171	0	1.09348	0	0	1.11483	1.08049	0	2.39578	0	12.3547	21.2529	15.5502	7.35067	5.35297	11.4123	6.05486	3.83642	10.5809	20.8967	14.4739	15.1552	16.017	9.78601	3.26408	15.2888	11.3712	7.22875
Dhrs9	3.18967	5.18464	0	7.14116	4.13091	3.67153	9.40824	8.87077	3.46342	5.24906	5.46741	13.3844	14.7641	21.1818	16.2073	32.6598	56.3009	51.4144	505.662	520.697	486.498	346.4	286.919	337.614	236.14	193.739	222.198	455.084	459.76	464.463	306.458	313.152	363.401	349.731	318.393	332.523
Bbs5	13.8219	15.5539	21.4107	21.4235	14.4582	32.1259	27.2839	13.3062	44.1586	19.9464	26.2436	20.0767	14.7641	26.7559	22.6902	34.8371	53.9051	41.355	84.7182	53.1323	85.5259	46.8605	63.1651	51.3554	94.8595	70.9738	75.8295	47.9851	45.1246	59.7294	52.3221	44.037	58.7534	94.5995	114.587	101.203
Klhl41	94.6269	115.099	2.85476	100.996	30.9818	14.6861	70.5618	47.6804	0	0	0	1.11537	29.5283	22.2966	59.4268	43.5464	1.19789	1.1177	4.41241	0	44.429	18.3767	78.1534	32.3349	1.00914	0	0.881738	0.773953	22.988	17.8297	82.2205	39.144	0	0	2.62412	2.06536
Fastkd1	131.84	153.465	119.9	189.751	198.284	209.277	152.414	148.585	144.598	140.675	123.564	126.037	158.187	114.827	131.819	137.171	177.288	175.48	139.432	131.945	144.394	183.767	157.377	172.136	286.597	260.877	277.747	164.078	183.904	181.863	187.932	187.891	147.971	193.977	227.424	212.732
Ppig	574.141	435.51	458.903	472.337	501.906	917.882	334.933	253.926	659.782	769.513	451.608	907.912	813.082	680.046	564.014	725.048	497.125	580.088	917.781	926.273	874.141	829.707	742.993	861.629	1485.46	1205.6	1376.39	972.085	823.312	724.776	983.442	1202.7	1191.39	1585.26	1552.61	1464.34
Ccdc173	4.25289	7.2585	9.27797	5.10083	4.13091	10.0967	0.940824	5.54423	3.46342	5.24906	4.37393	7.8076	2.10916	4.45932	7.56341	7.62062	0	7.82393	7.94233	7.08431	7.77508	2.7565	3.21178	3.8041	19.1737	1.91821	8.81738	3.86976	9.36549	7.13186	6.40679	3.9144	8.7042	21.0221	15.7447	16.5229
Phospho2	409.341	413.734	386.82	347.877	362.488	351.549	435.602	251.708	467.562	423.075	418.804	347.996	356.448	395.764	383.573	467.035	331.816	390.079	406.824	438.341	397.64	385.91	453.932	391.823	410.721	378.847	432.052	396.264	417.19	439.501	363.051	422.755	459.147	482.553	482.838	402.745
Klhl23	6.37934	14.517	3.56845	24.484	12.3927	22.0292	8.46742	13.3062	11.2561	10.4981	4.37393	8.92297	4.21832	4.45932	4.32195	7.62062	5.98945	11.177	22.062	13.2831	18.8823	14.7013	19.2707	14.2654	11.1006	10.5502	6.17216	7.73953	3.40563	16.0467	9.61018	7.8288	5.44013	9.5555	6.12295	8.26143
Ssb	662.388	640.822	803.615	584.555	538.051	1194.16	344.342	249.49	766.282	724.371	464.73	903.45	803.591	560.759	530.519	597.674	495.927	463.847	1649.36	1609.91	1656.09	1259.72	1287.93	1144.08	1959.76	1873.13	1804.04	1401.63	1215.81	1010.05	1523.75	1658.73	1513.44	1926.39	1833.39	1592.39
Mettl5	132.903	158.65	207.684	121.4	113.6	119.325	152.414	125.3	163.647	186.867	171.677	190.728	102.294	111.483	136.141	199.225	129.372	125.183	183.556	147.885	153.28	154.364	173.436	163.576	143.298	153.457	149.895	164.078	164.322	170.273	181.526	131.132	141.443	127.088	153.948	143.542
Ubr3	1040.9	948.789	1183.3	937.533	781.775	1113.39	888.138	650.893	1295.32	1247.18	961.171	962.565	1123.13	907.471	764.985	748.998	819.357	960.108	1436.68	1662.16	1708.3	1160.49	957.111	1336.19	2532.95	2495.59	2426.54	1692.63	1690.9	1641.22	1426.58	1757.57	1620.07	2687.01	2621.5	2470.17
Myo3b	4.25289	6.22157	3.56845	2.04033	5.16364	3.67153	15.994	7.76192	9.52441	5.24906	1.09348	3.34611	5.2729	5.57415	15.1268	11.9753	8.38523	8.94163	0	2.65661	1.11073	1.83767	2.14119	0	1.00914	0	0	2.32186	1.70282	2.67445	0	0	0	1.9111	0.874707	2.06536
Gad1	23.3909	30.0709	0	17.3428	8.26183	13.7682	15.994	17.7415	16.4512	36.7435	21.8696	12.2691	9.49123	16.7224	14.0463	15.2412	27.5515	13.4124	16.7671	10.6265	12.218	10.1072	13.9177	13.3144	21.192	19.1821	18.5165	12.3832	9.36549	10.6978	14.9492	10.7646	27.2006	19.111	6.99766	19.6209
Gorasp2	3982.83	3726.72	3404.3	4002.11	4171.19	3198.82	4358.84	5337.99	3336.14	3058.11	3623.8	2751.62	3318.77	3559.65	4021.57	5198.35	4744.84	4215.98	2611.26	2476.85	2510.24	3328.01	3151.83	3447.47	2199.93	2345.97	2449.47	2643.82	2844.55	2812.63	3170.29	3018	2980.1	2106.99	2285.61	2381.36
Tlk1	808.05	685.409	794.337	546.809	482.284	782.954	588.015	440.212	1026.9	1358.46	926.18	1296.06	937.522	862.878	697.994	535.621	583.373	658.328	899.249	1044.94	958.557	700.151	680.898	749.408	1545	1424.27	1358.76	1522.37	1518.91	1332.77	1061.39	1315.24	1195.74	1704.7	1624.33	1461.24
Mettl8	212.645	228.124	209.825	214.235	231.331	227.635	200.396	198.483	220.793	180.568	166.209	169.536	132.877	163.88	160.993	152.412	128.174	163.185	270.039	286.029	292.121	244.41	217.331	198.764	214.948	211.962	216.026	234.508	194.121	221.088	140.949	130.154	142.531	154.799	140.828	116.693
Dcaf17	199.886	208.423	209.825	169.348	175.564	223.045	122.307	150.803	269.281	233.058	194.64	252.074	172.951	204.014	169.636	173.097	168.903	176.597	270.922	309.053	292.121	163.552	195.919	180.695	361.273	375.969	359.749	248.439	251.165	246.941	151.627	199.635	203.461	331.576	268.535	302.575
Dync1i2	3075.91	3022.65	2896.15	2871.77	2876.15	3129.06	2915.61	2493.8	3334.41	3077	3030.04	2947.92	3370.44	3080.27	3214.45	2721.65	2928.84	3154.16	4935.72	5082.99	5219.3	4872.57	4911.89	4875.91	4152.63	4207.6	4198.84	4131.36	3907.96	4107.95	4442.04	4310.74	4782.96	4857.06	4853.75	4400.25
Slc25a12	982.418	1078.41	922.801	918.15	974.895	860.056	1210.84	1245.23	1169.77	1860.27	1989.04	1579.37	1651.47	1884.06	1981.61	1345.58	1302.11	1312.18	1046.62	1028.11	1044.08	1177.03	1251.52	1285.79	1174.64	1261.22	1239.72	2153.91	2081.69	2258.13	2505.05	2698	2598.21	2042.01	2018.82	2088.08
Hat1	934.573	1048.33	1211.85	1039.55	1035.83	1361.22	764.89	597.668	1181.03	1073.96	1092.39	1288.25	1406.81	1161.65	1226.35	1272.64	1114.04	1130	875.422	866.942	950.782	847.164	789.028	821.686	861.809	801.812	915.244	1273.15	1171.54	1150.9	2304.31	2243.93	2114.03	1892.94	1764.28	1561.41
Metap1d	308.335	366.036	459.616	291.768	320.146	331.355	295.419	287.191	314.305	308.645	255.875	323.458	217.244	279.822	315.502	204.668	180.881	136.36	223.268	294.884	216.592	186.523	265.507	229.197	422.831	347.196	385.319	191.94	126.008	156.01	135.61	168.319	169.732	311.509	306.148	259.202
Dlx1	12.7587	7.2585	6.42321	4.08066	5.16364	3.67153	1.88165	0	0	10.4981	13.1218	6.69222	2.10916	3.34449	10.8049	0	0	0	0.882481	0	3.33218	0.918833	1.07059	0	0	1.91821	1.76348	0.773953	0.851408	0.891483	0	0.978601	1.08803	0.95555	0.874707	1.03268
Dlx2	41.4657	46.6618	57.0952	19.3832	19.6218	23.8649	12.2307	12.1973	12.9878	57.7397	65.6089	59.1147	28.4737	32.3301	27.0122	9.79794	9.58312	10.0593	0	0.885538	0	0.918833	0	0	0	0	0	0	1.70282	0	0	0	0	0	0	2.06536
Itga6	1353.48	1313.79	1461.64	1143.61	960.437	1278.61	1062.19	955.826	1410.48	533.305	445.047	461.764	300.556	341.138	266.88	262.367	281.504	338.664	3633.18	4146.09	3876.43	1950.68	1604.82	2011.42	1519.77	1154.76	1125.98	1429.49	1305.21	1208.85	641.747	813.217	748.562	665.063	558.063	477.098
Pdk1	1801.1	1859.21	1954.8	1286.43	1412.77	1419.96	1557.06	1519.12	1559.4	896.54	1046.46	1056.26	721.333	876.256	876.275	1256.31	1133.2	1265.24	3219.29	3224.24	3313.3	2574.57	2469.86	2565.87	1535.92	1336.99	1464.57	4715.69	4874.31	4667.81	3192.72	3177.52	3069.32	1913.97	1729.3	1608.91
Rapgef4	76.5521	85.0281	0	68.3511	30.9818	37.6332	59.2719	39.9185	45.8903	71.3873	66.7024	59.1147	30.5828	37.9042	34.5756	35.9258	71.8734	55.8852	52.0664	56.6744	67.7543	45.0228	54.6003	40.8941	67.6126	70.0147	60.8399	38.6976	28.0965	31.2019	43.7797	28.3794	55.4893	68.7996	69.9766	52.6666
Map3k20	281.754	243.678	288.331	217.295	243.724	326.766	242.733	232.858	348.074	151.173	113.722	132.729	215.134	130.435	146.946	222.087	225.203	223.541	834.827	992.688	905.242	720.365	711.945	755.115	1040.43	1004.18	1047.5	378.463	349.077	345.004	402.56	376.761	416.714	688.952	600.049	625.804
Cdca7	214.771	257.158	281.907	366.24	375.913	332.273	139.242	146.368	156.72	15.7472	25.1501	14.4998	31.6374	33.4449	32.4146	156.767	188.069	200.069	94.4255	93.8671	96.6332	79.9385	91.0005	87.4944	85.7772	101.665	109.335	60.3683	64.707	73.1016	27.7628	19.572	41.345	80.2662	41.1112	42.3398
Sp3	482.703	427.214	540.977	355.018	405.862	772.857	270.957	197.375	611.294	759.015	441.767	800.836	583.183	494.984	385.734	464.858	414.47	414.668	1197.53	1604.6	1387.3	963.856	805.087	935.809	2104.06	1730.23	1840.19	1307.98	1254.12	1045.71	811.527	1234.99	1002.07	1988.5	1689.93	1530.43
Sp3os	2.12645	12.4431	9.27797	5.10083	13.4255	12.8504	11.2899	3.32654	11.2561	20.9963	8.74786	7.8076	11.6004	12.2631	9.72438	7.62062	13.1768	12.2947	19.4146	26.5661	26.6574	12.8637	24.6237	37.09	16.1463	15.3457	19.3982	33.28	32.3535	36.5508	22.4238	15.6576	43.521	14.3333	20.993	16.5229
Ola1	794.228	805.693	882.121	728.399	709.484	963.776	709.381	549.988	1018.25	768.463	734.82	798.605	728.715	736.902	637.487	644.487	670.819	639.327	1171.94	987.375	1039.64	829.707	902.511	897.768	1029.33	1020.49	1049.27	934.935	889.722	817.49	849.967	858.233	887.829	795.973	782.863	619.607
Cir1	70.1727	58.068	56.3815	29.5848	59.8982	83.5273	53.627	60.9865	68.4025	95.533	111.535	155.037	64.3294	81.3825	85.3584	54.433	50.3114	53.6498	191.498	186.849	162.166	97.3963	96.3535	96.0536	123.116	130.438	134.906	133.12	122.603	102.521	88.6272	113.518	76.1618	108.933	127.707	112.562
Scrn3	130.776	192.869	179.136	115.279	137.353	186.33	112.899	66.5308	157.586	174.269	195.733	202.997	145.532	162.765	114.532	120.841	97.0291	98.3579	376.82	396.721	410.969	204.9	215.189	223.491	318.889	262.795	271.575	321.964	311.615	348.57	189	203.549	183.876	205.443	209.93	191.046
Gpr155	71.236	80.8804	84.2154	201.993	166.269	184.494	60.2128	49.8981	43.2928	542.753	429.739	584.454	808.863	613.156	467.851	138.26	172.496	268.249	317.693	332.077	334.329	109.341	82.4358	116.025	136.234	93.0332	105.809	882.306	859.922	808.575	231.712	262.265	201.285	105.111	105.84	67.1241
Wipf1	1845.76	1677.75	2178.89	1449.66	1330.15	1162.04	1479.92	1384.95	1368.92	2698.02	2710.74	2295.43	1956.25	1884.06	1811.98	1238.89	1217.06	1374.78	2979.26	2995.78	2831.24	1845.94	1559.86	2047.56	2182.78	1974.8	2030.64	2960.37	2977.37	3023.91	1883.6	1972.86	1694.06	1805.99	1771.28	1770.01
Chn1	120.144	132.727	4.99583	94.8755	72.291	90.8703	59.2719	67.6396	82.2562	119.679	103.881	103.729	44.2924	76.9232	44.3	62.0536	100.623	106.182	52.9489	62.8732	58.8685	61.5618	87.7887	46.6003	84.7681	107.42	82.0016	67.3339	44.2732	60.6209	91.8306	53.823	85.954	99.3772	68.2272	78.4836
Atf2	398.709	366.036	439.633	333.594	295.36	491.985	298.241	307.15	575.794	450.37	355.382	428.302	394.413	377.927	307.939	302.647	280.306	329.723	499.485	600.395	602.014	471.362	399.332	509.75	1184.73	1054.06	1149.79	532.48	481.046	461.788	532.831	619.454	613.646	1191.57	1081.14	1070.89
Atp5g3	7108.71	8108.78	7792.07	7660.43	8581.97	6925.42	7648.9	8158.89	6454.95	3791.92	5527.55	4315.37	4473.53	5047.95	5760.07	6069.28	5479.15	5351.57	3068.39	2867.37	2814.58	3184.68	3585.42	3338.1	2210.02	2700.84	2411.55	4207.21	4187.23	4535.87	4999.43	4162.97	4890.67	2164.32	2213.88	2355.54
Lnpk	190.317	191.832	226.953	162.206	188.989	370.824	123.248	106.449	281.403	142.775	76.5438	156.152	143.423	128.205	79.956	160.033	130.57	172.126	315.928	374.583	347.657	296.783	261.225	338.565	858.781	718.37	790.037	345.183	312.467	257.639	210.356	303.366	349.256	754.885	627.165	597.921
Mtx2	337.042	332.854	391.102	344.816	292.262	371.742	354.691	245.055	380.11	247.756	378.345	361.38	341.684	312.152	323.066	409.336	384.523	400.138	570.083	483.504	516.488	429.095	466.779	496.436	601.45	610.95	543.151	496.878	455.503	505.471	528.56	581.289	523.34	584.797	570.309	569.006
Rps6-ps4	9191.57	13100.5	12395.4	12284.8	15017.9	11254.2	10488.3	8345.18	8381.48	5394.99	7353.67	6868.45	7299.81	6625.43	7454.28	9618.31	8616.43	8064.23	7471.97	6476.83	6729.89	7565.67	8192.19	7448.43	4732.88	5169.58	5180.21	5917.64	5581.83	6276.93	6644.91	5462.55	6721.82	4514.97	4380.53	4758.59
Gm13653	52.0979	50.8095	61.3773	42.847	66.0946	40.3868	52.6862	36.5919	36.3659	36.7435	37.1784	45.7302	22.1462	45.708	39.978	40.2804	21.562	31.2957	59.1263	45.1625	44.429	51.4547	53.5297	41.8451	38.3475	45.078	38.7965	44.8893	38.3134	41.8997	37.3729	38.1654	45.6971	30.5776	33.2389	40.2745
Gm39853	1.06322	4.14771	3.56845	7.14116	5.16364	1.83576	4.70412	11.0885	1.73171	4.19925	6.56089	3.34611	4.21832	2.22966	4.32195	5.4433	5.98945	14.5302	4.41241	8.85538	5.55363	15.6202	6.42357	7.60821	2.01829	4.79553	2.64521	2.32186	3.40563	0.891483	4.27119	3.9144	9.79223	3.8222	4.37354	7.22875
Gm39859	5.31612	1.03693	2.14107	5.10083	2.06546	6.42518	0.940824	2.21769	4.32928	8.3985	5.46741	8.92297	0	2.22966	0	4.35464	10.781	0	5.29489	3.54215	13.3287	7.35067	12.8471	5.70616	10.0914	9.59106	8.81738	5.41767	4.25704	1.78297	3.20339	5.8716	9.79223	15.2888	13.9953	9.29411
Hnrnpa3	442.301	427.214	505.292	379.502	435.811	739.813	323.644	252.817	651.123	500.761	318.203	527.57	437.651	350.056	275.524	353.814	309.056	415.786	540.961	660.612	615.342	456.66	383.273	426.06	1014.19	772.08	813.844	590.526	505.736	462.68	489.052	564.652	666.96	737.685	718.135	615.477
Nfe2l2	2681.45	2887.84	3100.98	3533.86	3594.93	4376.46	3819.75	2631.29	3918.86	2982.52	2980.83	2914.46	5867.69	4812.72	4682.83	2837.05	2967.17	3327.4	5113.1	5330.94	5231.52	9732.28	9537.93	9781.3	7532.25	7445.54	7567.96	3309.42	3130.63	3269.96	9228.98	9159.7	8859.79	8773.86	8898.4	8051.8
Gm13657	0	0	1.42738	1.02017	6.19637	0.917882	2.82247	0	7.7927	5.24906	10.9348	2.23074	3.16374	4.45932	4.32195	5.4433	1.19789	5.58852	25.592	39.8492	22.2145	28.4838	23.5531	22.8246	49.448	60.4237	81.1199	7.73953	5.10845	7.13186	29.8983	15.6576	18.4964	91.7328	69.9766	58.8627
Gm34861	14.8851	12.4431	14.2738	2.04033	4.13091	11.9325	2.82247	8.87077	12.122	13.6476	5.46741	10.0383	4.21832	14.4928	6.48292	7.62062	2.39578	3.35311	5.29489	10.6265	2.22145	6.43183	1.07059	4.75513	9.08229	5.75463	8.81738	6.19162	6.81127	0.891483	1.0678	1.9572	8.7042	13.3777	4.37354	2.06536
Agps	2133.89	2171.33	2335.19	1621.04	1656.5	2563.65	1385.83	1040.1	2582.85	2368.38	1692.71	2096.9	1605.07	1471.57	1247.96	1307.48	1165.55	1180.3	1888.51	2162.48	2161.47	1580.39	1537.37	1814.56	2560.2	2365.15	2378.93	2267.68	2177.9	1998.71	1688.19	2193.04	1991.09	2282.81	2033.69	1789.63
Ttc30b	24.4541	39.4033	34.2571	31.6252	23.7527	27.5365	41.3963	35.4831	62.3416	31.4944	37.1784	49.0763	8.43665	17.8373	29.1731	29.3938	40.7283	43.5905	59.1263	60.2166	61.0899	35.8345	27.8355	35.188	58.5303	49.8735	45.8504	48.759	43.4218	69.5357	27.7628	18.5934	22.8485	47.7775	45.4848	57.83
Ttc30a2	18.0748	11.4062	8.56428	8.16133	8.26183	6.42518	14.1124	16.6327	12.9878	9.44832	24.0566	14.4998	5.2729	8.91863	14.0463	10.8866	7.18734	8.94163	6.17737	4.42769	3.33218	0.918833	1.07059	2.85308	5.04572	2.87732	1.76348	0	3.40563	5.3489	1.0678	3.9144	1.08803	7.6444	2.62412	1.03268
Ttc30a1	87.1843	115.099	132.746	85.694	74.3564	79.8558	112.899	62.0954	99.5733	56.6899	94.0395	66.9222	31.6374	41.2487	34.5756	81.6495	70.6755	100.593	11.4723	14.1686	17.7716	3.67533	12.8471	6.65718	12.1097	12.4684	10.5809	15.4791	22.1366	26.7445	9.61018	9.78601	9.79223	19.111	8.74707	9.29411
Pde11a	1.06322	1.03693	0	1.02017	0	0.917882	0.940824	0	0	1.04981	0	0	1.05458	0	0	6.53196	7.18734	6.70622	0	1.77108	1.11073	4.59417	4.28238	3.8041	20.1829	16.3048	27.3339	2.32186	2.55422	1.78297	1.0678	2.9358	6.52815	27.711	28.8653	29.9477
Rbm45	774.027	904.201	954.203	908.968	921.194	816.915	776.18	694.138	819.965	818.854	925.086	848.797	973.378	837.237	827.653	793.633	731.911	723.154	921.311	939.556	960.778	931.697	852.193	872.091	839.607	856.481	864.103	804.911	750.091	778.265	732.51	785.816	726.801	687.04	786.362	802.392
Osbpl6	17.0116	37.3294	24.9791	27.5445	6.19637	11.9325	12.2307	13.3062	19.9147	14.6974	8.74786	11.1537	6.32748	10.0335	8.64389	9.79794	10.781	5.58852	7.05985	8.85538	14.4394	3.67533	4.28238	4.75513	26.2377	7.67285	7.93564	3.86976	5.95986	13.3722	6.40679	7.8288	8.7042	10.5111	10.4965	12.3921
Prkra	497.589	559.941	477.458	463.155	488.48	441.501	525.921	606.539	520.379	487.113	614.537	576.647	442.924	505.018	544.565	382.12	419.262	356.548	612.442	576.485	650.886	478.712	490.332	505.946	342.1	370.215	347.405	515.453	464.869	492.99	404.696	352.296	299.207	259.91	256.289	217.895
Fkbp7	28.707	25.9232	25.6928	22.4437	37.1782	28.4544	16.9348	19.9592	22.5122	19.9464	25.1501	34.5765	22.1462	31.2152	24.8512	16.3299	9.58312	14.5302	38.8292	32.7649	42.2076	26.6462	43.8944	21.8736	11.1006	7.67285	19.3982	20.1228	31.5021	20.5041	19.2204	30.3366	15.2324	7.6444	10.4965	8.26143
Plekha3	512.474	420.993	591.649	555.991	528.757	687.494	379.152	291.627	414.745	333.841	328.045	331.265	473.507	379.042	378.17	432.198	518.687	543.204	693.63	730.569	623.117	695.557	586.686	765.576	915.293	810.444	900.254	631.546	618.974	603.534	562.73	609.668	652.815	787.373	883.454	725.973
Gm39860	7.44256	5.18464	16.4149	13.2622	1.03273	8.26094	1.88165	1.10885	8.65855	18.8966	5.46741	11.1537	8.43665	11.1483	3.24146	5.4433	1.19789	7.82393	7.94233	15.0542	7.77508	9.18833	6.42357	4.75513	30.2743	19.1821	38.7965	18.5749	38.3134	8.91483	10.678	16.6362	8.7042	38.222	32.3642	29.9477
Sestd1	55.2876	36.2925	44.9625	38.7663	40.2764	48.6478	37.633	46.5715	54.5489	96.5828	50.3002	86.9989	91.7485	71.3491	83.1975	117.575	118.591	152.008	660.979	754.479	708.643	779.171	795.452	805.519	1301.8	1223.82	1279.4	420.256	375.471	401.167	591.56	717.314	734.417	1468.68	1438.89	1255.74
Gm35266	0	1.03693	0	2.04033	0	2.75365	1.88165	0	0	6.29888	3.28045	0	0	4.45932	0	0	1.19789	0	5.29489	16.8252	6.66436	5.513	2.14119	2.85308	64.5852	35.4869	67.8938	11.6093	7.66267	7.13186	6.40679	5.8716	7.61618	101.288	80.4731	53.6993
Cwc22	144.598	149.318	203.402	144.864	152.844	180.823	72.4435	73.1839	144.598	134.376	120.283	136.075	132.877	125.976	100.485	116.487	70.6755	99.4756	199.441	211.644	224.367	139.663	169.154	126.486	259.35	189.903	200.154	191.166	183.904	136.397	189	169.298	167.556	235.065	196.809	207.568
Gm14461	0	2.07386	0	0	0	0	2.82247	0	2.59757	0	0	0	1.05458	0	3.24146	1.08866	2.39578	2.23541	9.7073	19.4818	8.88581	9.18833	16.0589	12.3633	31.2834	28.7732	36.1513	3.09581	2.55422	2.67445	2.1356	1.9572	1.08803	16.2444	13.9953	13.4248
Ube2e3	463.565	417.882	558.105	396.845	405.862	434.158	433.72	404.729	413.013	382.132	438.486	410.456	333.248	406.913	393.297	328.775	396.502	405.727	430.651	395.836	383.201	393.261	429.308	446.031	261.368	284.854	270.694	397.812	444.435	427.02	543.509	530.401	537.485	293.354	272.034	233.385
Itga4	383.824	422.03	473.176	358.078	450.27	620.488	426.193	314.912	902.221	2519.55	1568.05	2265.32	2647	1851.73	1443.53	472.478	512.697	597.972	1148.11	1603.71	1449.5	1677.79	1420.68	1755.59	2042.51	1760.92	2041.22	5162.27	4749.16	4201.56	5994.62	9236.03	8331.01	3057.76	2676.6	2264.67
Cerkl	11.6955	7.2585	5.70952	2.04033	3.09818	6.42518	1.88165	12.1973	7.7927	11.5479	19.6827	10.0383	0	5.57415	8.64389	2.17732	2.39578	1.1177	37.9467	26.5661	35.5432	19.2955	12.8471	21.8736	11.1006	19.1821	16.753	22.4446	19.5824	16.0467	14.9492	21.5292	26.1126	29.6221	19.2436	13.4248
Itprid2	1593.77	1561.61	1727.84	1608.8	1329.12	1647.6	1685.02	1402.69	1969.82	2307.49	1920.16	2019.94	2363.32	2011.15	1709.33	1432.68	1503.35	1787.21	2725.99	3084.33	2958.97	3211.32	2808.17	3309.57	3834.75	4004.27	3967.82	2354.36	2498.03	2451.58	1929.51	2420.08	2430.65	3549.87	3366.75	3287.02
Pde1a	7.44256	22.8124	0	16.3227	10.3273	7.34306	12.2307	18.8504	9.52441	20.9963	13.1218	11.1537	13.7096	14.4928	9.72438	10.8866	16.7705	19.001	10.5898	13.2831	6.66436	11.026	9.63535	4.75513	6.05486	12.4684	13.2261	13.9312	6.81127	6.24038	10.678	12.7218	7.61618	18.1555	12.2459	18.5882
[truncated: 13,988 more rows]
