# Supplementary material for: Differential activation of NF-Κβ and HIF-1α between fetal liver-derived and myeloid-derived macrophages drives inflammatory differences following Mycobacterium abscessus infection
Source: Infect Immun. 2026 Jun 15;94(7):e00136-26. doi: 10.1128/iai.00136-26 (PMC13367041; doi:10.1128/iai.00136-26)
Supplement: Table S2 — Bioinformatic analysis underlying Figures 3 and 7 clustering. [file iai.00136-26-s0002.xlsx]

## Sheet: GeneClusters Associated with 3C
Supplementary Table 2. Clustering and bioinofrmatic analysis associated with RNAseq data.
C0 (1749 genes)	C1 (433 genes)	C2 (1206 genes)	C3 (1428 genes)	C4 (316 genes)	C5 (1183 genes)	C6 (506 genes)
Genes	Genes	Genes	Genes	Genes	Genes	Genes
0610010F05Rik	1700025G04Rik	0610009L18Rik	0610012G03Rik	1500026H17Rik	1700003F12Rik	1110018N20Rik
0610030E20Rik	1700041G16Rik	1110059G10Rik	0610040J01Rik	1520401A03Rik	1700025N23Rik	1700037C18Rik
1500015A07Rik	2210408I21Rik	1700028J19Rik	1110008P14Rik	1700018L02Rik	1700049J03Rik	1700101I11Rik
1600012H06Rik	2310010J17Rik	1700034I23Rik	1110032F04Rik	1700027J07Rik	1700109H08Rik	2310057M21Rik
1700001K19Rik	2310034G01Rik	1700056E22Rik	1110046J04Rik	2010203P06Rik	2610002M06Rik	2510009E07Rik
1700067K01Rik	2610507I01Rik	1810010H24Rik	1500011B03Rik	2610206C17Rik	4833418N02Rik	4930467E23Rik
1700094D03Rik	4833420G17Rik	1810062O18Rik	1700007L15Rik	4930503H13Rik	4921536K21Rik	4930515G16Rik
1700123M08Rik	4931414P19Rik	2010001A14Rik	1700019D03Rik	4931428L18Rik	4930412C18Rik	4930557K07Rik
1810020O05Rik	4931422A03Rik	2200002D01Rik	1700030K09Rik	4933405O20Rik	4930422M22Rik	4930578L24Rik
2010016I18Rik	4933424M12Rik	2410006H16Rik	1700037H04Rik	9330182O14Rik	4930447M23Rik	4931408D14Rik
2010315B03Rik	5530601H04Rik	2410022M11Rik	1700048M11Rik	A230072E10Rik	4930502C15Rik	4931428F04Rik
2210418O10Rik	6430550D23Rik	2610001J05Rik	1700084E18Rik	A330015K06Rik	4930506C21Rik	4933434E20Rik
2610008E11Rik	6430590A07Rik	2810025M15Rik	1810012K16Rik	A930038B10Rik	4930512H18Rik	5033417F24Rik
2900076A07Rik	9230114K14Rik	3110070M22Rik	1810058I24Rik	Adamts8	4930556M19Rik	5830432E09Rik
3110053B16Rik	A230045G11Rik	3110082I17Rik	2210016L21Rik	Adh7	4930563E22Rik	6530402F18Rik
3110056K07Rik	A730008H23Rik	4430402I18Rik	2310022A10Rik	Ascl3	4933427D14Rik	9130023H24Rik
3300002I08Rik	AA986860	4930519F09Rik	2310047D07Rik	Atp6ap1l	4933430I17Rik	A530064D06Rik
4632415L05Rik	AU020206	4930524J08Rik	2510039O18Rik	Atp6v1e2	4933431E20Rik	A930037H05Rik
4632427E13Rik	Abcd2	4930577N17Rik	2610035D17Rik	B230206H07Rik	4933439K11Rik	Aars2
4831440E17Rik	Abl1	4933421O10Rik	2610524H06Rik	B230303A05Rik	5031426D15Rik	Abcc1
4921507P07Rik	Acot2	A430035B10Rik	2810454H06Rik	BC024386	5430405H02Rik	Abtb2
4921522P10Rik	Acox1	A930005H10Rik	2900060N12Rik	BC052688	5730409E04Rik	Acat2
4921524J17Rik	Adora1	AI593442	3110006O06Rik	Baiap2l2	5730480H06Rik	Acat3
4930430F08Rik	Akap10	AI661453	3110040N11Rik	Banf2os	5830416I19Rik	Acot10
4930469K13Rik	Ank3	AI839979	4833419F23Rik	Bfsp2	5830417I10Rik	Acot9
4930503L19Rik	Ankmy2	AI854703	4930403D09Rik	Bnipl	5930430L01Rik	Acoxl
4930529C04Rik	Ankrd44	ATP8	4930445E18Rik	Btnl4	6330409D20Rik	Acsl5
4930562C15Rik	Aplf	AY074887	4930451G09Rik	C6	9330104G04Rik	Acss3
4932438A13Rik	Apod	Aass	4930544G11Rik	Cabcoco1	9330136K24Rik	Adam17
5031425E22Rik	Arfip1	Abca13	4930558J18Rik	Calml4	9930014A18Rik	Adamts5
6330403K07Rik	Arhgap39	Abcc9	5730416F02Rik	Cartpt	A230083G16Rik	Adipoq
6720489N17Rik	Arhgap6	Abcg3	9030025P20Rik	Ccdc162	A530088E08Rik	Aen
6820431F20Rik	Armc10	Abhd12	9530068E07Rik	Ccdc170	A930007A09Rik	Agpat4
8030462N17Rik	Arrdc3	Abhd17a	A1cf	Ccdc177	A930013F10Rik	Agtrap
9930021J03Rik	Asic2	Abhd5	A530040E14Rik	Ccn4	AF357359	Ak2
9930111J21Rik1	Aspm	Abi1	AA467197	Ccn5	AU021092	Alas1
9930111J21Rik2	Astn1	Acads	AB124611	Ccr6	AU022793	Alg8
A230056P14Rik	Atad3aos	Acd	AI837181	Cd164l2	AV039307	Ampd3
A430105J06Rik	Atp8a1	Acsbg1	AU040320	Cd6	AW011738	Ankrd28
A630026N12Rik	B4galt1	Actg2	Aaas	Cdh18	Aak1	Apoa5
A630034I12Rik	Bc1	Actn4	Aamdc	Ces2g	Abca3	Arfgap2
A630089N07Rik	Bcan	Actr3b	Abca6	Chad	Abcb1a	Arhgef26
A830049F12Rik	Bcor	Ada	Abcb10	Cldn4	Abcc4	Arl5a
A830082N09Rik	Bex2	Adam19	Abcb1b	Clic6	Abcd3	Arl8a
AB010352	Bicd1	Adam8	Abcb4	Cpz	Abcd4	Atf7ip2
AI225912	Bicdl1	Adat2	Abcc3	Crb2	Abhd14a	Atp13a1
AI504432	Bicra	Add1	Abcc8	Cyp2j5	Abhd3	Atp5md
AI507597	Brca1	Adgra3	Abhd4	D630033O11Rik	Ablim2	Atp6v0a2
AI987944	Brf1	Adgrl3	Abi3	Dio3	Acot6	Atp6v1h
AW146154	C1qtnf6	Adipor1	Acaa2	Dnaic2	Acp5	B3gnt2
AW549877	C2cd5	Adipor2	Acad10	Dnajb3	Acpp	Bambi-ps1
Aasdhppt	C5ar2	Aebp1	Acad12	Drd2	Adamts7	Bcar1
Abce1	Cadm4	Afdn	Acadl	Dsg2	Adi1	Bcl2a1a
Abhd13	Camk1d	Aff3	Acbd4	Dsg3	Adk	Bcl2a1b
Abhd17b	Capn10	Afmid	Acbd6	Dsg4	Adnp2	Bcl2a1d
Abhd18	Casc3	Agap2	Ace	Enkur	Afg3l1	Bean1
Abi2	Cast	Agap3	Aco2	Etv2	Afp	Bicdl2
Acin1	Cbx6	Aip	Acsf2	Fads2b	Aga	Birc2
Acsl3	Ccng2	Aipl1	Acsf3	Fcer2a	Agbl4	Birc3
Acsl4	Ccpg1	Ak3	Actr1a	Fut1	Agl	Bmper
Actr2	Ccr10	Akap8l	Actr5	Gm10061	Ago1	Brd2
Acvr2b	Cd9	Akr1a1	Acy3	Gm10087	Agrn	Cables2
Adam10	Cdkn1b	Aldh2	Adam15	Gm10100	Ahcyl1	Camta2
Adam1a	Celf2	Aldh9a1	Adap1	Gm10228	Ahnak2	Casp4
Adam1b	Cep120	Aldob	Adck2	Gm10451	Aida	Ccdc146
Adgrb2	Cep131	Alg1	Adgrg6	Gm11415	Aifm2	Ccdc88b
Aebp2	Cetn3	Alkbh4	Adh1	Gm11559	Ak6	Ccl3
Aff4	Clasp2	Alox5	Adora3	Gm11562	Akip1	Ccl4
Aftph	Clk2	Alox5ap	Adra1a	Gm11595	Akirin1	Ccrl2
Ago3	Cobl	Alpk3	Adra2c	Gm11596	Alcam	Cct3
Agrp	Cog5	Anapc10	Adssl1	Gm11780	Aldh6a1	Cd300e
Agtpbp1	Commd8	Anapc13	Agpat3	Gm11938	Alg12	Cdc42ep2
Ahctf1	Coro2a	Anapc15	Aif1	Gm12972	Alg2	Cdc7
Ahsa2	Cox6c	Ang	Ak1	Gm13070	Alg6	Cdr2
Aim2	Cpeb3	Ankle1	Akap12	Gm13073	Alms1-ps2	Cflar
Akap11	Cpt1a	Ankrd54	Akr1b3	Gm13291	Als2	Chchd4
Akap13	Crebrf	Ankrd6	Akr1b8	Gm13446	Amer1	Chic1
Akap17b	Crmp1	Anks1b	Akr1c12	Gm14221	Amh	Chka
Akap5	Cstdc4	Anln	Akr1c6	Gm14327	Ammecr1l	Cldn5
Akap8	Cstf3	Anxa2	Akr1e1	Gm14827	Ank2	Clec4e
Akap9	Ctdspl	Ap1s2	Alad	Gm15345	Ankdd1a	Clec5a
Akna	Ctr9	Ap2a2	Alb	Gm15743	Ankle2	Cntnap5b
Akr1c18	Cttnbp2nl	Ap2b1	Aldh1a2	Gm16136	Ankrd24	Coa7
Alg10b	Cxcr2	Apcdd1	Aldh1l1	Gm17619	Ankrd34b	Col4a2
Alg11	Cyp4f41-ps	Aph1a	Aldh3a1	Gm19668	Ankrd42	Coq10b
Alg13	D030047H15Rik	Aplp1	Aldh3b1	Gm2115	Ankrd50	Cpd
Alkbh8	D330023K18Rik	Aplp2	Aldh5a1	Gm22092	Ankrd66	Crls1
Alms1	D330050I16Rik	Aqp4	Aldh7a1	Gm22170	Anpep	Cry1
Amd1	Dcaf7	Araf	Aldoc	Gm22208	Anxa4	Csf1r
Amd2	Dclk3	Arf5	Amdhd2	Gm22980	Anxa5	Csrnp1
Ammecr1	Ddi2	Arf6	Amigo2	Gm23054	Aoah	Cxcl1
Anapc4	Deptor	Arfrp1	Anapc2	Gm23205	Ap2a1	Cxcl10
Ankra2	Dna2	Arhgap15	Anapc5	Gm23264	Ap3d1	Cxcl2
Ankrd10	Dnajb14	Arhgap20os	Anapc7	Gm23297	Ap5z1	Cxcl3
Ankrd11	Dnajc17	Arhgap27	Angpt2	Gm23370	Apaf1	Cycs
Ankrd13c	Dnajc28	Arhgap4	Angptl2	Gm23458	Apba1	Cyp20a1
Ankrd16	Dock8	Arhgap9	Angptl3	Gm23472	Apbb2	Cyp51
Ankrd26	Drp2	Arhgef1	Ankmy1	Gm23502	Aph1c	Dcbld2
Ankrd49	Dscc1	Arhgef17	Ankrd29	Gm2431	Apol9a	Dcun1d5
Anp32b	Dusp7	Arhgef19	Ankrd46	Gm24407	Apol9b	Depp1
Ap1s3	E2f8	Arhgef39	Ankrd55	Gm25612	Apool	Dmrt2
Ap3b1	Ear2	Arhgef4	Ano10	Gm26440	Aptx	Dnajb2
Ap3m1	Eif2ak1	Arl16	Anxa1	Gm26448	Arel1	Dnajc27
Ap4e1	Elac1	Arl4c	Anxa6	Gm26611	Arfgef2	Dnmt3l
Apc	Elf2	Arpc1b	Anxa9	Gm26777	Arfgef3	Dph5
Apc2	Elf4	Arpc2	Aopep	Gm2694	Arhgef18	Dram1
Appl1	Enah	Arpc3	Ap1b1	Gm28535	Arl8b	Dtx4
Arcn1	Eps15	Arrdc1	Ap1m1	Gm28874	Armc9	Dus4l
Arfgef1	Etaa1	Arsj	Ap1s1	Gm30205	Armcx3	E230013L22Rik
Arglu1	Etfbkmt	Asb11	Ap2m1	Gm30254	Arnt2	Eaf1
Arhgap11a	Etfdh	Asb2	Ap2s1	Gm30575	Art2a	Ebf2
Arhgap12	Exd1	Asf1b	Ap5s1	Gm30802	Arx	Egr1
Arhgap21	Exoc6	Asxl1	Apip	Gm31092	Asah2	Eif4e
Arhgap23	Eya4	Atg101	Apoa1	Gm31550	Asb7	Elmo3
Arhgap31	Fam117b	Atoh8	Apoa2	Gm31585	Ass1	Elovl1
Arhgap44	Fam135b	Atp1a3	Apoc2	Gm31588	Atg12	Emcn
Arhgap5	Fam163b	Atp2a1	Apoc4	Gm32236	Atg13	Eme2
Arhgef9	Fam168a	Atp5c1	Aqp1	Gm32273	Atg2b	Esrrg
Arid2	Fam168b	Atp5g3	Arf1	Gm32384	Atp11a	Ets2
Arid3b	Fam171a2	Atpif1	Arfgap1	Gm32412	Atp6ap1	Etv3
Arid4a	Fam189a2	Atxn10	Arfgap3	Gm32778	Atp6v0c	Exoc3l4
Arid4b	Fam214a	Atxn7l2	Arhgap17	Gm32817	Atp6v1a	Ext1
Arih1	Fam217b	Atxn7l3b	Arl2	Gm3285	Atp6v1c1	F10
Arl14ep	Fam78a	Aunip	Arl2bp	Gm33047	Atp6v1d	F830208F22Rik
Arl5b	Fam81a	Aurkb	Arl6ip4	Gm33118	Atp6v1e1	Fam177a
Arl6ip6	Fbh1	B3gat1	Armc7	Gm34019	Atp6v1g1	Fam177a2
Armc8	Fbxo27	B3gat3	Arrdc2	Gm34080	Atpaf1	Fam222b
Armcx5	Fez1	B3gnt8	Arsb	Gm34483	Atrnl1	Fam53c
Asap2	Flvcr2	Bace2	Asb3	Gm34542	Atxn2	Farsb
Ascc3	Foxd2os	Bach2	Asb8	Gm34771	Axdnd1	Fas
Ash1l	Foxn3	Bbox1	Ascc1	Gm35174	B230220B15Rik	Fastkd3
Asphd2	Foxp1	Bcar3	Asgr2	Gm35202	B230319C09Rik	Fastkd5
Asxl2	Gab2	Bckdha	Aspscr1	Gm35427	B230369F24Rik	Fbn2
Atad1	Galnt12	Bex1	Asrgl1	Gm35582	B2m	Fbxo24
Atad2b	Galnt3	Bhlhe22	Atg4b	Gm35612	B4galnt2	Fbxo9
Atad5	Ganc	Birc5	Atox1	Gm35934	BC049762	Fchsd2
Atcay	Gcnt1	Blvra	Atp1a2	Gm35956	Bbip1	Fcrlb
Ate1	Gcnt4	Bmp6	Atp2a3	Gm36228	Bbs7	Fdft1
Atf1	Gdap1	Bola1	Atp5g2	Gm38528	Bcas1	Fdps
Atf1-ps	Gdf11	Borcs5	Atp5l	Gm39458	Bcl7a	Fdx1
Atg3	Glyctk	Borcs8	Atp5o	Gm39697	Bend6	Fgl2
Atl3	Gm10614	Brk1	Atp6v0a1	Gm39798	Best1	Fkbp10
Atm	Gm10731	Brsk1	Atp6v0b	Gm39847	Bet1	Fmnl2
Atp10a	Gm10767	Btbd1	Atp6v0e	Gm39872	Bfar	Fmo2
Atp11b	Gm12743	Btbd17	Atp6v1f	Gm39990	Blvrb	Foxp4
Atp11c	Gm14137	C030006K11Rik	Atp9b	Gm40128	Bpifc	Fpr2
Atp13a3	Gm17576	C4a	Atraid	Gm40680	Bst2	Fxyd2
Atp2c1	Gm17745	C4b	Aurka	Gm40770	Btbd19	Gabbr2
Atp6ap2	Gm1976	Cacna1d	Aurkaip1	Gm40811	C130083M11Rik	Gadd45b
Atp7a	Gm19897	Cald1	Awat1	Gm40822	C2cd2l	Gata6
Atr	Gm24105	Calhm5	Axin1	Gm40856	C3	Gca
Atrn	Gm25500	Calm3	B130034C11Rik	Gm41029	C77080	Gch1
Atrx	Gm29998	Camk1	B3glct	Gm41358	C920009B18Rik	Gdf15
Atxn1	Gm31409	Camk2b	B3gnt3	Gm41452	Cacna1b	Gdpd1
Atxn2l	Gm31657	Cap1	B3gnt7	Gm41466	Cacna1c	Gemin6
Atxn3	Gm33937	Capn1	B4galt4	Gm41515	Cacnb4	Gfpt2
Atxn7	Gm33938	Capn8	BC004004	Gm41598	Cacng4	Ghr
Avpr2	Gm34121	Capns1	BC005624	Gm42222	Cacul1	Gimap8
Azi2	Gm3417	Casc1	BC029722	Gm42354	Calr	Glb1l2
B230217O12Rik	Gm36787	Cask	Babam1	Gm46183	Calr3	Gm10791
B230219D22Rik	Gm38639	Caskin1	Babam2	Gm4796	Calu	Gm11517
B230354K17Rik	Gm38728	Casp6	Bak1	Gm48175	Camkk1	Gm12031
B3galnt2	Gm39671	Casq1	Bap1	Gm50287	Camkmt	Gm12764
B930059L03Rik	Gm42274	Cass4	Basp1	Gm51605	Camp	Gm14379
BC002059	Gm46137	Cbs	Bcam	Gm52117	Cant1	Gm15991
Baalc	Gm46551	Cbx7	Bcap31	Gm52213	Capn15	Gm16685
Bach1	Gm46635	Ccdc136	Bcat2	Gm52482	Car13	Gm16867
Barhl1	Gm52681	Ccdc22	Bcl2a1c	Gm52599	Car7	Gm22249
Baz1a	Gm5454	Ccdc85b	Bcl2l14	Gm52679	Castor2	Gm22573
Baz2b	Gosr1	Ccdc9	Bcl7b	Gm52771	Ccbe1	Gm23119
Bbx	Gpc2	Ccdc97	Bco2	Gm5414	Ccdc126	Gm24119
Bcap29	Gpd1l	Ccl6	Bet1l	Gm5535	Ccdc180	Gm24260
Bclaf3	Gpr137c	Ccm2	Bhmt	Gm6462	Ccdc38	Gm2446
Bdp1	Gpr171	Ccna1	Bloc1s5	Gm715	Ccdc39	Gm25835
Begain	Gpr82	Ccna2	Bmp3	Gm7271	Ccdc40	Gm26725
Bend3	Gramd4	Ccnb2	Bod1	Gm765	Ccdc57	Gm26799
Bend4	Grap2	Ccnd3	Borcs7	Gm7735	Ccdc65	Gm28913
Birc6	Grin2d	Ccni	Bphl	Gm884	Ccnjl	Gm29886
Blzf1	Grm7	Ccr5	Brinp3	Gpa33	Ccser2	Gm30970
Bmerb1	Gtpbp8	Ccs	Bscl2	Gpat2	Cd109	Gm32404
Bmi1	Gvin3	Ccsap	Bsg	Gpr12	Cd200	Gm32788
Bmpr2	Gyg	Cd163	Bspry	Gulp1	Cd200r2	Gm32790
Bms1	H2bc24	Cd177	Btbd9	H3c1	Cd22	Gm33273
Bod1l	H2bc8	Cd2bp2	Btrc	H3f4	Cd24a	Gm33929
Bpnt1	H2bc9	Cd300ld2	C130026I21Rik	H4c6	Cd302	Gm36117
Bpnt2	H4f16	Cd81	C1s2	H60c	Cd38	Gm36551
Bptf	Havcr2	Cdc123	C2cd4c	Haglr	Cd53	Gm36591
Braf	Heatr5a	Cdc20	C3ar1	Has1	Cd68	Gm36684
Brcc3	Helb	Cdc42ep3	C430042M11Rik	Hhipl1	Cd80	Gm38500
Brix1	Herc4	Cdc45	Cacna1f	Hmgb1-rs17	Cdc42bpa	Gm38687
Brms1l	Herpud2	Cdc5l	Capg	Hoxc13	Cdc42bpb	Gm38927
Brwd1	Hip1	Cdca3	Car14	Hs3st5	Cdh8	Gm39487
Brwd3	Hnrnpa1l2-ps2	Cdca5	Car5b	Hs6st3	Cdk16	Gm40095
Bsn	Homez	Cdhr1	Car9	Hsbp1l1	Cdkn1c	Gm41291
Btaf1	Igfbp6	Cdk1	Card11	Ifnlr1	Cdr2l	Gm42365
Btbd10	Inpp5f	Cdk19	Catip	Il11	Ceacam16	Gm43464
Btbd3	Ipp	Cdk2ap2	Cbr1	Kdf1	Ceacam19	Gm46224
Btbd7	Iqcc	Cdkn2aipnl	Cby1	Klhl38	Celsr1	Gm46589
Bvht	Irf2bpl	Cdkn2c	Ccdc114	Klk1b1	Celsr3	Gm46916
C1galt1c1	Itch	Cdt1	Ccdc12	Klk5	Cep104	Gm4841
C330018D20Rik	Itga2b	Cenpa	Ccdc124	Krt32	Cep170b	Gm4876
C920021L13Rik	Jakmip1	Cenpb	Ccdc17	Krt33b	Cep70	Gm4925
Caap1	Jpx	Cenph	Ccdc90b	Krt36	Ces2c	Gm51446
Cactin	Kbtbd3	Cenpp	Ccdc9b	Krt4	Ces2d-ps	Gm51700
Cacybp	Kcne3	Cenpu	Ccnb1	Krt72	Cfap157	Gm51716
Cad	Kcnj10	Cenpw	Ccnk	Krt81	Cfb	Gm51770
Calcrl	Kcnq2	Cenpx	Ccnq	Krt83	Chchd10	Gm51779
Caly	Kctd12b	Cep44	Ccser1	Krt85	Chd3	Gm52129
Camk2d	Kdm3b	Cep55	Cd101	Krtap1-3	Chpt1	Gm52692
Camsap2	Kiz	Cep68	Cd151	Krtap1-4	Cipc	Gm52920
Camta1	Klf15	Cep72	Cd207	Krtap11-1	Clcn5	Gm5784
Canx	Klhl18	Cers4	Cd244a	Krtap13-1	Clcn7	Gm6145
Capn7	LOC115489488	Cfap43	Cd276	Krtap15	Clec16a	Gm6377
Capns2	LOC118567437	Chac2	Cd300a	Krtap17-1	Clec4d	Gm7334
Caprin1	LOC118567870	Chchd2	Cd300c2	Krtap2-4	Clmp	Gm9079
Car10	LOC118568241	Chd5	Cd300ld	Krtap26-1	Cln3	Gnpnat1
Casd1	LOC118568499	Chfr	Cd300ld3	Krtap3-1	Cmklr1	Gpat4
Casp8ap2	Lamp2	Chn2	Cd300ld5	Krtap3-2	Cmtm5	Gphn
Catspere2	Lin7b	Chtf18	Cd37	Krtap4-16	Cmtm8	Gpr84
Catsperg1	Lmntd2	Cib1	Cd52	Krtap4-2	Cnih2	Gpr85
Catsperz	Lncbate6	Cirbp	Cd59a	Krtap4-6	Cnot9	Gssos2
Cbll1	Lpar6	Cisd1	Cd5l	Krtap4-7	Cnr1	Gtf3c6
Cbx1	Lpin1	Cited2	Cd63	Krtap5-2	Cntn4	Gys2
Ccar1	Lrrc4c	Ckap2	Cd72	Krtap5-4	Coa5	Gzmm
Ccdc171	Lrrc56	Ckap2l	Cd74	Krtap6-1	Cog3	H2-K2
Ccdc173	Lrrtm4	Cks1b	Cd99l2	Krtap6-2	Cog6	H2-Q4
Ccdc186	Lsm12	Clcf1	Cdc25c	Krtap6-3	Col15a1	H2-Q5
Ccdc47	Ly6h	Cldn10	Cdh6	Krtap7-1	Col20a1	H2-Q6
Ccdc66	Lypd1	Clec2l	Cdin1	Krtap9-1	Col6a3	H2-Q7
Ccdc71l	Lypla1	Clec4b1	Cdk20	Krtap9-3	Comtd1	H6pd
Ccdc82	Maf	Clec7a	Cdk5	LOC108167736	Coq7	Hba-a2
Ccdc88a	Maml3	Clec9a	Cdk5rap3	LOC115486423	Coq8a	Heatr6
Cck	Map11	Cln6	Cdkn2a	LOC115487678	Cox11	Hey1
Ccnc	Map6d1	Clta	Cdpf1	LOC115488691	Cox17	Hilpda
Ccnh	Mast3	Clu	Cebpzos	LOC118567401	Cpeb1	Hivep2
Ccnl1	Mavs	Cluap1	Cela1	LOC118567453	Cpne2	Hivep3
Ccnt1	Mcm8	Clvs2	Cenpi	LOC118567873	Cracr2a	Hk2
Ccnt2	Mef2d	Cmss1	Cenpt	LOC118567974	Creg1	Hmgcr
Cct8	Mettl18	Cnih4	Cep89	LOC118568523	Creg2	Hmox1
Cd164	Mgat3	Cnot3	Cercam	LOC118568566	Crhbp	Hoxa9
Cd2ap	Miat	Cnot8	Ces1c	LOC118568586	Crocc2	Hoxc4
Cdc27	Mical3	Cnppd1	Cfap410	Lpar4	Csnk1g1	Hsd17b7
Cdc37l1	Mier1	Coa4	Cgrrf1	Map3k21	Csrnp2	Hspa1l
Cdc40	Mir1249	Coa6	Chaf1b	Mboat4	Cst7	Hvcn1
Cdc73	Mlph	Coa8	Chchd3	Mir133a-1hg	Cstb	Icam1
Cdca7	Mlst8	Coil	Chchd5	Mir1949	Ctns	Id2
Cdh12	Mmp17	Col11a2	Chchd7	Mir466i	Ctsk	Ier3
Cdh9	Mpp2	Col3a1	Chdh	Mkrn2os	Ctsl	Ifrd1
Cdhr4	Mre11a	Col6a1	Chid1	Mmp3	Ctsz	Ift57
Cdk12	Mt3	Col6a2	Chmp1a	Morn5	Cux2	Igsf11
Cdk5r2	Mtss1	Commd6	Chmp3	Mrgprf	Cyb5a	Igsf6
Cdk6	Mxi1	Commd7	Chrna4	Mst1r	Cyb5d1	Il12rb1
Cdkl2	Myo7a	Coq6	Chst11	Mug-ps1	Cyb5r3	Il12rb2
Cdkn2aip	Nabp1	Coro1b	Chst14	Nctc1	Cybb	Il15ra
Cebpz	Ncapd3	Coro6	Chst7	Nek5	Cyp27b1	Il1rap
Celf1	Nceh1	Cox14	Cideb	Ngb	Cyp4f17	Il20rb
Cenpc1	Ncoa1	Cox6a2	Ckb	Nme5	Cyp4v3	Insig1
Cenpj	Nebl	Cox6b1	Clec10a	Npy5r	D11Wsu47e	Ipo13
Cep135	Neurl4	Cox7a2l	Clec11a	Olfr1444	D130043K22Rik	Ipo4
Cep152	Neurod2	Cox8a	Clec14a	Onecut2	D17H6S53E	Irak3
Cep162	Nnmt	Cpne1	Clgn	Otoa	D430019H16Rik	Irs3
Cep170	Nr4a2	Cpne4	Clip2	P2rx2	D630044L22Rik	Itga5
Cep192	Nrp1	Cpne5	Clstn3	Pde4c	D930048N14Rik	Jtb
Cep290	Nrxn1	Cpne7	Clybl	Pde6a	Dapk2	Jun
Cep295	Nsd2	Cpne8	Cmah	Pinlyp	Dbx2	Katnbl1
Cep350	Nudt4	Cpsf1	Cmbl	Pip5kl1	Ddhd1	Kcng3
Cep83	Numa1	Crem	Cmc2	Pitx2	Ddit3	Kcnt1
Cfap97	Ola1	Cript	Cmtm3	Plppr1	Ddx4	Klhl12
Champ1	Omg	Cryab	Cnpy2	Pm20d1	Ddx58	Krt222
Chaserr	Opcml	Csad	Cnpy3	Pnoc	Ddx60	LOC115487261
Chd1	Osbpl6	Csk	Coa3	Prima1	Def8	LOC118567606
Chd2	Osbpl9	Csnk1d	Coasy	Prl2c5	Denn2b	LOC118567924
Chd9	Oscp1	Csnk1e	Cog1	Prss8	Dennd11	LOC118568265
Chm	Papolg	Ctdsp1	Cog2	Psma8	Dennd2a	LOC118568781
Chml	Pask	Ctnnal1	Cog4	Ptch2	Dgke	Lag3
Chn1	Pcdh10	Ctnnbip1	Col25a1	Rab38	Dgki	Ldlr
Chordc1	Pcmtd2	Ctsf	Col8a1	Rdh16	Dgkq	Lif
Chst10	Pdcd4	Ctxn1	Commd10	Rhcg	Dhdh	Lilr4b
Chtop	Pde7a	Cux1	Commd5	Rnf186	Dhx58	Limd1
Chuk	Pdzd7	Cyp2ab1	Commd9	Rpa4	Dip2a	Lmo4
Cisd2	Peli2	Cyp2c50	Comp	Rps6ka6	Disp1	Loxl2
Ckmt1	Phkb	Cyp4f16	Copa	Sdr16c5	Dlgap2	Lrrc63
Clcn3	Pias1	Cyp4f18	Cope	Sfrp2	Dmrta2	Lrrc75a
Clip1	Pick1	Cyth1	Copg2	Sh2d4a	Dnaaf5	Ltbp1
Clk1	Pigp	Cytip	Cops3	Slc34a2	Dnajb11	Maff
Clk4	Pkib	Daglb	Cops4	Slc4a5	Dnajc10	Mafg
Clock	Plekha7	Dbndd2	Cops7a	Slitrk6	Dnajc16	Malt1
Cmtr2	Pms2	Dcakd	Copz1	Smim1	Dnhd1	Mapkapk2
Cnbp	Pnmal1	Dcst1	Copz2	Snora62	Doc2a	Mdm2
Cnih3	Poli	Ddias	Coq2	Snord73b	Doc2b	Metap1
Cnot6	Pon2	Ddrgk1	Coq9	Sox30	Dpp7	Mettl1
Cnot7	Ppm1e	Ddx11	Coro7	Spata48	Dtnb	Mettl6
Cntn6	Ppp1r16b	Ddx28	Cox5b	Stra8	Dtx3	Mfsd7a
Cntrl	Prkcg	Deaf1	Cox7a2	Tac4	Dtx3l	Mgrn1
Col4a3	Prpf8	Dedd	Cpn1	Tchhl1	Dusp18	Mid1
Cpe	Pwwp3a	Def6	Cpped1	Tdrd12	Dusp26	Mir7652
Cpeb4	Rab3a	Dennd5a	Cpt1c	Tex38	Dusp28	Mkks
Cplx1	Rab4a	Dffa	Cr1l	Tfap2e	Dync1h1	Mllt1
Cpne3	Rab6b	Dgka	Crat	Tgm6	E130102H24Rik	Mllt6
Cpsf2	Rac1	Dgkd	Creb3	Timd4	E230032D23Rik	Mlxipl
Cpsf4l	Ralbp1	Dgkg	Creb3l1	Tmem132e	E330033B04Rik	Mob3b
Cpsf6	Ralgps2	Dgkz	Crip1	Tmem52b	Ece1	Mocs1
Cpsf7	Ranbp9	Dhx34	Crip3	Tmem54	Edaradd	Mphosph6
Cramp1l	Rarb	Dis3l	Crtap	Tmem95	Edem2	Mrgbp
Creb1	Rasgrf1	Dleu2	Cryl1	Tmprss13	Eef1akmt3	Mrps2
Crebzf	Rasgrf2	Dlgap5	Cryz	Tprg	Eef2kmt	Mss51
Crhr1	Rassf3	Dmkn	Cryzl1	Trpv3	Efcab14	Mtmr12
Crim1	Rbfaos	Dnajc9	Csgalnact1	Trpv6	Efcab6	Mturn
Crk	Reps2	Dnal4	Csrp1	Try10	Eif2ak4	Mvd
Crkl	Resp18	Dner	Ctla2b	Tssk3	Eif4ebp3	Mvp
Crocc	Rfc1	Dok3	Ctsb	Usp43	Eif5a2	Myo10
Crybg3	Rfk	Dph7	Ctsh	Usp9y	Ell3	N4bp1
Csde1	Rian	Dpp4	Cttn	Vgll2	Emc1	Naaladl1
Cse1l	Ripk1	Dpt	Cuedc2	Xlr4a	Eml5	Nfkb2
Csf3	Ripor1	Dr1	Cuta	Zdhhc15	Eno4	Nfkbia
Csmd2	Rlbp1	Dtwd2	Cutc	Zfp600	Enpp4	Nfkbid
Csnk1a1	Rmdn2	Dus3l	Cxcl14		Entpd4b	Nfkbie
Csnk1g3	Rmnd5a	Dusp5	Cyb561d2		Entpd5	Nfkbiz
Csnk2a1	Rnasel	Dusp9	Cyb5d2		Entpd7	Niban3
Ctdspl2	Rnf103	E2f2	Cyb5r4		Eogt	Nod2
Cthrc1	Rpp25	E2f7	Cyb5rl		Epas1	Nploc4
Cul1	Rslcan18	Ear10	Cyba		Epha5	Nrg4
Cul2	Rtn4rl1	Ech1	Cyhr1		Erap1	Nrp2
Cul3	Rttn	Ect2	Cyp27a1		Ercc6	Nup188
Cul4b	Runx1	Edc3	Cyp4f13		Ergic1	Nup205
Cul5	Samd14	Ednrb	Cyth2		Erlec1	Nup62
Cwc27	Sart1	Eid1	Cyth4		Erlin1	Nupr1
Cwf19l2	Scrt1	Eid2b	Cyyr1		Erlin2	Orai2
Cxxc5	Sdha	Eif3f	Dad1		Ero1b	Orc2
Cybrd1	Sema3e	Eif4b	Dap3		Esd	P2rx5
Cyp2s1	Septin10	Eif4ebp1	Dars2		Etfrf1	Pakap
Cysltr1	Sh3bp5	Ell	Dbnl		Ets1	Pcid2
D030028A08Rik	Shld2	Elmo2	Dbp		Exoc1	Pcsk5
D030055H07Rik	Shoc2	Eloa	Dcaf11		F630048H11Rik	Pde4b
D130007C19Rik	Sipa1l2	Emc10	Dcaf15		F7	Pdhx
D1Pas1	Sirt3	Emilin2	Dcaf4		Fabp5	Pid1
Dab1	Ski	Emp1	Dchs1		Fam102a	Pik3r5
Dapk1	Slain1	Emp2	Dcstamp		Fam114a1	Pim1
Dbndd1	Slc30a7	Eno1	Dctn3		Fam118a	Pim3
Dbt	Slc6a15	Epha6	Dctn5		Fam118b	Pip5k1a
Dcaf1	Slc6a6	Ephb6	Dcxr		Fam155a	Pla2g12a
Dcaf17	Smarcc2	Epn1	Ddb1		Fam166b	Plagl2
Dcp2	Snrk	Ercc2	Ddost		Fam184a	Plekha8
Dcun1d1	Sort1	Ercc6l	Ddx41		Fam186b	Plekhh1
Ddx10	Sox12	Erf	Decr1		Fam20a	Plk2
Ddx17	Spata33	Eri2	Decr2		Fam234a	Plk3
Ddx20	Specc1	Erich1	Dele1		Fam71f2	Polr3d
Ddx3x	Spef1	Espl1	Dennd1a		Fbf1	Pou2f2
Ddx42	Spice1	Esr1	Dennd1c		Fblim1	Ppfia3
Ddx46	Sprn	Esyt3	Dennd2c		Fbrsl1	Ppm1n
Ddx5	Sptbn1	Evl	Dera		Fbxl18	Ppp1r15a
Ddx50	Sptbn2	Evpl	Derl1		Fbxl2	Ppp3cc
Ddx55	Sptssa	Exoc3	Derl3		Fbxo22	Prr36
Dennd4a	Srcin1	Exoc3l2	Desi1		Fbxo38	Prrt1
Dhx15	Srp9	Exosc5	Det1		Fbxw5	Psmb6
Dhx29	Ssh2	F11r	Dgcr2		Fcgr2b	Psmd1
Dhx36	Stat3	F13a1	Dgcr6		Fgd6	Psmd11
Dhx9	Stk17b	F8a	Dglucy		Ficd	Psmd7
Diaph2	Svip	F9	Dhdds		Fkbp11	Pspn
Dicer1	Syt11	Fam107b	Dhrs1		Flcn	Pstpip2
Dido1	Syt12	Fam151b	Dhrs4		Flrt2	Ptafr
Dip2c	Tafa5	Fam169b	Dhrs7b		Flvcr1	Ptchd4
Diras1	Tbc1d9b	Fam189b	Dhrs9		Fnip2	Ptpn23
Disp2	Tbr1	Fam216a	Dipk1b		Focad	Ptprj
Dkc1	Tcf7l2	Fance	Dis3l2		Foxf2	Pvr
Dld	Tdp2	Fancl	Dmac1		Foxred2	Rab10
Dlgap3	Terf2ip	Fat4	Dmac2		Frs3	Rab11fip1
Dmtf1	Tesc	Fbn1	Dmap1		Fuca2	Rab20
Dmxl1	Tfdp2	Fbxo2	Dnajb13		Fut8	Rab27b
Dmxl2	Thbd	Fbxo25	Dnajc12		Fyb	Rab3b
Dnaja1	Thrap3	Fbxo46	Dnajc15		Fyco1	Ralgds
Dnajc1	Ticrr	Fcgrt	Dnajc22		Gaa	Rapgef1
Dnajc2	Timeless	Fem1al	Dnase1l1		Gabra1	Rassf1
Dnajc21	Tlr8	Fem1c	Dnlz		Gabra2	Rassf4
Dnal1	Tmc8	Fen1	Dnpep		Gabrg2	Raver1
Dnase1	Tmcc3	Fes	Dnph1		Galnt16	Rbm19
Dnm1l	Tmem121	Ffar4	Dock6		Galnt4	Rbpj
Dock10	Tmem130	Fgd2	Dock9		Galnt6	Rdh5
Dock11	Tmem156	Fhit	Dolpp1		Gan	Relb
Dock4	Tmem260	Fhl1	Dpagt1		Ganab	Rfx5
Dock7	Tmtc4	Fig4	Dpcd		Gba	Rgl1
Dok5	Tnrc18	Fkbp5	Dpep2		Gbe1	Rhbdf2
Dop1a	Tob1	Flnc	Dpm3		Gbp10	Rilpl1
Dscam	Tram1	Fmnl3	Dpyd		Gbp3	Riox2
Dsel	Trappc11	Fnta	Dtd1		Gbp6	Rnf14
Dtx1	Trim11	Frmd8	Dvl2		Gcc1	Rnf19b
Dubr	Trim24	Ftl1	Dynlt1c		Gde1	Rpp38
Dusp11	Trim8	Fuca1	Dynlt1f		Gdpgp1	Rrn3
Dusp14	Trnp1	Fut7	Ebf3		Gfm2	Rwdd4a
Dync1li2	Tspyl4	Fzd4	Ebpl		Gfpt1	Samd4b
Dync2h1	Ttc30a1	Fzd9	Echdc3		Gga2	Satb1
Dynlt3	Ube2h	G430095P16Rik	Ecm1		Gga3	Sc5d
Dzank1	Uchl5	Galnt10	Eda		Ggh	Sec23ip
Dzip3	Ugt8a	Gars	Edc4		Ggta1	Sertad2
E030011O05Rik	Uhrf2	Ggn	Edf1		Gla	Sh3tc1
E030042O20Rik	Ulk1	Ggnbp2os	Eefsec		Glb1l	Shld3
E130308A19Rik	Ulk2	Gins1	Eepd1		Glmp	Siglece
E2f6	Unc13a	Gins2	Eif1b		Glrp1	Sirt6
E430024I08Rik	Usp19	Glrx5	Eif2b2		Glt8d1	Slc11a2
Echdc1	Usp28	Glud1	Eif2b5		Gm10516	Slc15a3
Ecpas	Usp48	Gm10224	Eif2d		Gm10693	Slc16a11
Edem3	Usp8	Gm10654	Eif3i		Gm1070	Slc20a1
Edrf1	Uxt	Gm10857	Eif4e3		Gm11009	Slc25a22
Eea1	Wasf2	Gm10910	Eipr1		Gm11110	Slc25a25
Efr3a	Wdfy2	Gm10913	Elob		Gm12227	Slc25a33
Eif1a	Wdfy4	Gm11787	Elovl3		Gm12474	Slc2a1
Eif2s3y	Wdr76	Gm12059	Elp6		Gm12992	Slc2a4
Eif3a	Wipf1	Gm12279	Emc9		Gm13012	Slc30a4
Eif4g1	Wwp1	Gm12657	Eme1		Gm13305	Slc30a6
Eif5	Xpa	Gm13653	Endod1		Gm13351	Slc35f4
Eif5b	Xpc	Gm13981	Endog		Gm13657	Slc3a2
Elfn2	Yy1	Gm14057	Enkd1		Gm14010	Slc7a11
Elk4	Zbtb24	Gm15384	Enox2		Gm14037	Slfn2
Elmod1	Zbtb8a	Gm15421	Eola1		Gm14440	Smg5
Eloc	Zc3h4	Gm15952	Epb41l5		Gm15473	Snapc4
Eml4	Zfp128	Gm16214	Epha10		Gm15938	Snora30
Emx1	Zfp14	Gm1673	Ephx1		Gm16010	Snora73b
Ep300	Zfp174	Gm17415	Ephx2		Gm16740	Snord95
Epc2	Zfp184	Gm17669	Ephx4		Gm16861	Snord96a
Epha3	Zfp36l2	Gm19505	Erbb3		Gm17484	Snupn
Epm2aip1	Zfp418	Gm19757	Ercc4		Gm19689	Snx18
Eprs	Zfp422	Gm20324	Erfe		Gm2004	Socs3
Erbb4	Zfp579	Gm20346	Eri3		Gm20045	Socs7
Erbin	Zfp740	Gm2192	Ess2		Gm20337	Sod2
Erc1	Zfp772	Gm22247	Esyt1		Gm20387	Spata13
Ercc6l2	Zfp78	Gm24494	Ethe1		Gm20560	Spryd7
Ergic2	Zfp791	Gm26536	Exoc4		Gm20658	Sqle
Esco1	Zfp882	Gm29770	Exoc7		Gm2164	Sqstm1
Esf1	Zfp94	Gm30181	F5		Gm22378	Srfbp1
Esm1	Zfp961	Gm30368	Faap20		Gm22858	Srxn1
Etohd2	Zhx3	Gm30985	Fads1		Gm22935	St3gal1
Evi5	Zkscan4	Gm31024	Fads6		Gm23217	St8sia5
Ewsr1	Zscan12	Gm31127	Fah		Gm24722	Stard5
Exo5		Gm31204	Fahd2a		Gm25547	Stim2
Exoc5		Gm31242	Fam13a		Gm2619	Strn4
F420014N23Rik		Gm31953	Fam149a		Gm26588	Stx11
F830016B08Rik		Gm32059	Fam167b		Gm26728	Susd6
Fabp7		Gm32211	Fam174c		Gm26847	Syk
Fam102b		Gm32695	Fam189a1		Gm29773	Taf1d
Fam126b		Gm33454	Fam210b		Gm29941	Tagln2
Fam13b		Gm33922	Fam53b		Gm30108	Tank
Fam160b2		Gm34376	Fam71e1		Gm30461	Tbc1d13
Fam172a		Gm34847	Fam76a		Gm30541	Tbc1d2b
Fam199x		Gm34882	Fam83f		Gm30908	Tbce
Fam204a		Gm35321	Fam89b		Gm31134	Tcp10b
Fam76b		Gm35338	Fanca		Gm31513	Tdg
Fam8a1		Gm35522	Fars2		Gm31888	Tdg-ps
Fam91a1		Gm35835	Fbxo21		Gm32029	Tdg-ps2
Fam98a		Gm35857	Fbxo36		Gm32046	Telo2
Fan1		Gm36457	Fbxo4		Gm32117	Tex30
Fap		Gm36493	Fbxo44		Gm32261	Tfb1m
Farp2		Gm38709	Fbxo7		Gm32262	Thap1
Fbxl14		Gm38762	Fbxw17		Gm3227	Thg1l
Fbxo11		Gm3883	Fbxw4		Gm32275	Tifa
Fbxo30		Gm38882	Fbxw9		Gm32315	Tigar
Fbxo41		Gm39141	Fcer1g		Gm32337	Timm10
Fbxo45		Gm39786	Fcgr1		Gm32438	Timm23
Fcho2		Gm41408	Fcgr3		Gm32620	Tlr2
Fezf2		Gm41410	Fcgr4		Gm32914	Tma16
Fgf14		Gm41846	Fchsd1		Gm33168	Tmc3
Fgf2		Gm41848	Fcna		Gm33235	Tmem132a
Fgf7		Gm4221	Fdxr		Gm33251	Tmem138
Fignl2		Gm42303	Fermt2		Gm33610	Tmem185b
Fip1l1		Gm43247	Fez2		Gm34144	Tmem199
Firre		Gm46195	Fgf22		Gm34181	Tmem39a
Flrt1		Gm46272	Fgg		Gm34292	Tmem41b
Flt3		Gm46290	Fggy		Gm34349	Tmem68
Fmr1		Gm46353	Fibp		Gm3435	Tmem97
Fnbp4		Gm46562	Fis1		Gm34455	Tnf
Fndc3b		Gm46617	Fkbp9		Gm34643	Tnfaip3
Fnip1		Gm46777	Flad1		Gm34686	Tnfrsf1b
Fosl2		Gm4890	Flt4		Gm34872	Tnip1
Foxj3		Gm4961	Flywch2		Gm35025	Tnni3
Foxp3		Gm5150	Fntb		Gm35959	Tollip
Fra10ac1		Gm51535	Frmd4b		Gm36161	Traf3
Frmd4a		Gm51543	Fstl1		Gm36193	Traf5
Frs2		Gm51749	Fto		Gm36266	Trak1
Fsd1l		Gm52229	Fuz		Gm36287	Treml4
Fubp3		Gm52631	Fzd8		Gm36482	Trim13
Fxr1		Gm52859	Gabarap		Gm36486	TrnP
Fyttd1		Gm572	Galns		Gm37292	Tro
G2e3		Gm6139	Galnt2		Gm37336	Trpm4
Gabpa		Gm6749	Galnt9		Gm38293	Tsfm
Gabpb2		Gm7094	Gamt		Gm38483	Ttc39c
Gabrd		Gm7367	Gapt		Gm38503	Tti2
Galnt1		Gm7429	Gas6		Gm38718	Tub
Gatad2b		Gm7931	Gas8		Gm39210	Tubb1
Gcc2		Gm7972	Gask1b		Gm39269	Txndc9
Gcfc2		Gm8709	Gatb		Gm39303	Txnl1
Gdap10		Gm9045	Gatm		Gm39326	Txnrd1
Gdf6		Gm9049	Gbf1		Gm39439	Ubap1l
Ggnbp2		Gm9733	Gcsh		Gm39520	Ube2f
Ggps1		Gmip	Gdf9		Gm39538	Uspl1
Gid4		Gmpr	Get3		Gm39603	Utp15
Gigyf2		Gna12	Get4		Gm39701	Vav1
Gin1		Gnai2	Ggact		Gm40181	Vcam1
Gk5		Gnas	Ggt5		Gm40310	Xkr8
Glce		Gpc4	Gja4		Gm40448	Zbtb21
Glmn		Gpi1	Gja5		Gm40616	Zc3h12a
Gls		Gpr34	Glb1		Gm40696	Zc3h12c
Gm10052		Gprc5c	Gldc		Gm40713	Zdhhc13
Gm10130		Gps2	Glod4		Gm40723	Zfp275
Gm10778		Gpsm1	Glrx2		Gm40932	Zfp639
Gm11769		Gpsm3	Gm10069		Gm41107	Zhx2
Gm11992		Gramd1a	Gm11496		Gm41285	Zmiz2
Gm12359		Grb7	Gm11578		Gm41292	Zswim4
Gm13034		Grk6	Gm11954		Gm41368
Gm13212		Gtf3a	Gm12643		Gm41553
Gm13238		H1f3	Gm12669		Gm41607
Gm13420		H2-DMa	Gm12909		Gm41724
Gm13421		H2-DMb2	Gm12976		Gm41829
Gm14288		H2-Q10	Gm13375		Gm42427
Gm14295		H2af-ps2	Gm14200		Gm4262
Gm14296		H2az2	Gm14488		Gm44040
Gm14305		H2bc14	Gm14719		Gm44507
Gm14322		H3c13	Gm14846		Gm46218
Gm14325		H3c15	Gm16104		Gm46220
Gm14326		H3c6	Gm16150		Gm46416
Gm14391		H4c17	Gm17764		Gm46436
Gm14399		H4c9	Gm19340		Gm46485
Gm14405		Hadha	Gm20642		Gm46841
Gm14419		Haghl	Gm23301		Gm47814
Gm14421		Haspin	Gm23851		Gm4951
Gm15411		Haus1	Gm2411		Gm49668
Gm15446		Hdac3	Gm24486		Gm4988
Gm16146		Hdac9	Gm26740		Gm51644
Gm16174		Hdgfl2	Gm30881		Gm51653
Gm16206		Heatr4	Gm31348		Gm51666
Gm16973		Hephl1	Gm32064		Gm51686
Gm17251		Hhatl	Gm32131		Gm51714
Gm1818		Hint1	Gm32240		Gm51797
Gm19345		Hmg20b	Gm32633		Gm51821
Gm20056		Hmgb2	Gm32673		Gm51915
Gm2007		Hmgcl	Gm32694		Gm51957
Gm2026		Hmmr	Gm33666		Gm51961
Gm20717		Hnmt	Gm33682		Gm52047
Gm20939		Hoxb1	Gm34582		Gm52128
Gm25632		Hp1bp3	Gm34962		Gm52147
Gm26511		Hpcal1	Gm35002		Gm52214
Gm26628		Hpgd	Gm36371		Gm52364
Gm26901		Hs3st3b1	Gm36496		Gm52603
Gm26944		Hsd17b4	Gm36712		Gm52775
Gm29808		Hspb3	Gm36897		Gm52912
Gm29811		Hspb6	Gm38525		Gm5424
Gm29948		Id1	Gm38972		Gm5512
Gm30155		Id3	Gm39302		Gm5928
Gm30310		Id4	Gm39783		Gm6025
Gm30321		Idh1	Gm39922		Gm6093
Gm30408		Ifitm6	Gm40444		Gm6625
Gm3055		Ikzf1	Gm40564		Gm7030
Gm30561		Il16	Gm40582		Gm7592
Gm30877		Il4ra	Gm41498		Gm7609
Gm30967		Il6ra	Gm41756		Gng12
Gm31015		Inka1	Gm42234		Gng8
Gm31253		Ino80b	Gm42302		Gngt2
Gm31290		Inpp5k	Gm42326		Gns
Gm31619		Ints12	Gm4285		Golga3
Gm32133		Iqgap3	Gm45978		Gon4l
Gm32364		Irak1	Gm46086		Gpam
Gm32497		Irak4	Gm46401		Gpc5
Gm32584		Irf8	Gm46412		Gpnmb
Gm32687		Isoc2a	Gm46655		Gpr137b
Gm32856		Itga6	Gm46659		Gpr137b-ps
Gm32940		Itgae	Gm46752		Gpr55
Gm3325		Itgb5	Gm46830		Gpr83
Gm33257		Itm2b	Gm47112		Gpt2
Gm33856		Itprip	Gm4737		Grap
Gm33877		Izumo4	Gm4788		Grina
Gm33989		Jakmip3	Gm5086		Grm4
Gm34086		Josd1	Gm5134		Grn
Gm34795		Jpt1	Gm51898		Gse1
Gm34996		Jup	Gm51906		Gsta3
Gm35816		Kbtbd11	Gm52116		Gstm2
Gm3604		Kcna2	Gm52186		Gtf2a2
Gm36043		Kcnc4	Gm5547		H2-K1
Gm36154		Kcnf1	Gm5617		H2-M2
Gm36195		Kcnk12	Gm5779		H2-T10
Gm36227		Kcnn2	Gm5859		H2-T22
Gm36556		Kctd10	Gm6598		H2-T23
Gm36681		Kctd16	Gm7889		H2-T24
Gm3678		Kctd20	Gm9048		Hamp
Gm3704		Kctd7	Gm9920		Hapln4
Gm38426		Khdrbs1	Gmds		Harbi1
Gm38482		Kif18b	Gmppa		Hcfc2
Gm38486		Kif20a	Gna15		Hdac4
Gm38948		Kif23	Gnb5		Hdlbp
Gm39150		Kif2c	Gne		Hectd4
Gm39469		Kif4	Gng10		Helz2
Gm39547		Kif7	Gng5		Herc6
Gm39860		Klc3	Gnpat		Hexdc
Gm40290		Klf10	Gorasp1		Hif3a
Gm40302		Klf11	Gorasp2		Hk1
Gm40309		Klf2	Gpr176		Hk3
Gm40573		Klhl41	Gpr180		Hlcs
Gm41055		Klhl5	Gpr183		Hook2
Gm41253		Kmt5c	Gpr35		Hoxa2
Gm41461		Knstrn	Gpr89		Hp
Gm41949		Kntc1	Gpt		Hs2st1
Gm42090		Krt19	Gpx1		Hsd17b1
Gm42127		Krt80	Gpx4		Hsd17b14
Gm44968		Ksr2	Grb2		Hsdl1
Gm45095		LOC100041877	Greb1		Hspa5
Gm45871		LOC115488839	Grhpr		Htr1b
Gm46027		LOC118567384	Grpel1		Htr2b
Gm46058		LOC118567440	Gsn		Htra4
Gm46294		LOC118567459	Gsta4		Htt
Gm4631		LOC118567533	Gstp-ps		Iars2
Gm46367		LOC118567611	Gstp1		Idua
Gm46404		LOC118567792	Gstt3		Ifi205
Gm46430		LOC118567856	Gstz1		Ifi206
Gm46735		LOC118568007	Gtf2h4		Ifi209
Gm46741		LOC118568032	Gtse1		Ifi211
Gm46766		LOC118568062	Guca1a		Ifi44
Gm46891		LOC118568512	H1f0		Ifih1
Gm46965		LOC118568584	H1f2		Ifit2
Gm4767		LOC118568654	H2-Aa		Ifit3
Gm51425		Lama2	H2-Oa		Igf2r
Gm51557		Lamb2	H2-T-ps		Ighmbp2
Gm51579		Laptm4a	H2bc12		Ikbkg
Gm5165		Lcp1	H2bc3		Il11ra1
Gm51667		Ldb1	H4c1		Il11ra2
Gm51909		Ldb3	Haao		Il17rb
Gm52360		Ldlrap1	Hadh		Il2rg
Gm52406		Letm2	Hagh		Il7
Gm52550		Lfng	Haus5		Il7r
Gm52669		Lhx2	Hcfc1r1		Impact
Gm52889		Lima1	Hcn2		Inca1
Gm5602		Lmnb1	Hdac10		Inka2
Gm6158		Lrp5	Hddc2		Insig2
Gm6314		Lrrc1	Hddc3		Intu
Gm6410		Lrrc40	Hdhd3		Iqck
Gm6579		Lrrn3	Hes2		Iqgap2
Gm6710		Lsm10	Hes6		Irak1bp1
Gm6712		Lsm11	Hexb		Irgm1
Gm7072		Lsm4	Hfe		Irgq
Gm7160		Lsmem1	Hgsnat		Isg15
Gm8995		Ltc4s	Hibadh		Isoc1
Gm9372		Lyn	Hid1		Itfg2
Gm9833		Lzts2	Higd1b		Itgb2
Gm9917		Macir	Hint2		Itgb3
Gmcl1		Maco1	Hmbs		Itprid2
Gmeb1		Maf1	Hmox2		Junos
Gmfb		Man2a2	Hopx		Katnal1
Gnai1		Manba	Hoxd8		Katnip
Gnai3		Map1lc3a	Hpd		Kcnc1
Gnal		Map1s	Hps1		Kcnd1
Gnaq		Map3k10	Hpx		Kcnip4
Gnb1		Map3k11	Hrg		Kcnq1ot1
Gnl2		Map3k14	Hrh1		Kctd21
Gnl3l		Map3k3	Hrob		Kctd4
Golga1		Map3k9	Hsbp1		Kctd6
Golga4		Mapk3	Hsd11b1		Kdm5b
Golga5		Marveld1	Hsf4		Kif1a
Golga7b		Mastl	Hspb8		Kif1c
Golgb1		Mccc2	Htatip2		Kif2a
Golim4		Mcrip1	Htr1a		Klhdc1
Golph3		Me2	Htra2		Klhl17
Gopc		Med17	Hunk		Klhl22
Gpatch11		Med22	Hyi		Knop1
Gpbp1		Med24	Ier5l		LOC100039029
Gpr173		Med4	Ifi27		LOC101055663
Gpr62		Medag	Ifi27l2a		LOC102639683
Gpr68		Mepce	Ifi30		LOC108169029
Gpr88		Mgme1	Ifitm3		LOC114841036
Grik5		Mir1898	Ifnar2		LOC115487771
Grip1		Mir692-1	Ift22		LOC115488342
Grm2		Mis18a	Ift27		LOC115488470
Gsk3b		Mknk1	Ift43		LOC115488689
Gstm1		Mknk2	Ift46		LOC115489589
Gtf2a1		Mmd	Ift52		LOC115489886
Gtpbp10		Mnat1	Igfbp4		LOC115490354
Guca1b		Mob3a	Igfn1		LOC118567400
Gvin-ps3		Morf4l1-ps1	Il10rb		LOC118567417
Gxylt1		Morf4l1b	Il1rl1		LOC118567513
H2bc23		Morn2	Il21r		LOC118567558
Hace1		Mospd3	Il3ra		LOC118567594
Has3		Mpzl1	Il4i1b		LOC118567719
Haus3		Mras	Ilvbl		LOC118567764
Haus6		Mrc1	Immp2l		LOC118568000
Hccs		Mrm1	Impdh1		LOC118568126
Hcfc1		Mrpl33	Ino80c		LOC118568208
Hdac2		Mrpl34	Inppl1		LOC118568223
Hdac7		Mrpl49	Insl6		LOC118568428
Heca		Mrpl9	Ints14		LOC118568450
Hectd1		Mrps14	Ints3		LOC118568498
Hells		Mrps23	Ints9		LOC118568604
Hipk1		Mrps30	Ip6k1		LOC118568635
Hipk3		Mrps33	Iqcd		LOC118568660
Hmgcs1		Mrps9	Iscu		LOC118568702
Hnrnpa1		Mta1	Isoc2b		LOC118568783
Hnrnpa2b1		Mup22	Isyna1		Lamc1
Hnrnpa3		Mybl2	Itgax		Lamp1
Hnrnpd		Mybpc2	Itgb8		Laptm4b
Hnrnpdl		Mylip	Itih2		Lclat1
Hnrnpf		Myo15b	Itih3		Lcn2
Hnrnph1		Myo1g	Itpk1		Lgals3bp
Hnrnph2		Myom1	Jak3		Lgals8
Hnrnpm		Myoz1	Jcad		Lgals9
Hnrnpr		ND3	Jmjd8		Lhfpl2
Hnrnpu		Naa11	Jund		Lipa
Hnrnpul2		Naaa	Katnal2		Lipf
Homer1		Nab2	Katnb1		Lipn
Hook1		Nap1l1	Kbtbd12		Litaf
Hook3		Napsa	Kbtbd4		Lman1
Hoxb6		Nbea	Kcnj11		Lmln
Hsf2		Ncapd2	Kcnn4		Lmtk2
Hsp90aa1		Ncapg	Kdr		Lmtk3
Hspa4		Ncaph	Kif19a		Lonp1
Hspa4l		Ncf2	Kif26a		Lox
Hspd1		Ndc80	Klhdc4		Lratd2
Htatsf1		Ndfip1	Klk1b11		Lrmda
Icmt		Ndor1	Kptn		Lrp1
Ids		Ndrg1	Krtcap2		Lrp11
Ifi202b		Ndrg2	LOC100041034		Lrp4
Ifi214		Ndrg3	LOC102637495		Lrpap1
Ift74		Ndufa8	LOC108167594		Lrrc27
Ift81		Ndufaf2	LOC115486421		Lrrc46
Igf1r		Ndufb1	LOC115486835		Lrrc55
Igsf21		Ndufb11	LOC115487878		Lrrc8d
Ikzf4		Ndufc1	LOC115488162		Lurap1
Ikzf5		Ndufs4	LOC115490344		Ly6e
Il12b		Ndufs7	LOC118567337		Ly9
Il6st		Nedd8	LOC118567547		Lyrm9
Ina		Neil1	LOC118567825		Magi2
Ing3		Neil3	LOC118567918		Map2k5
Inhbb		Nek10	LOC118567922		Mapk7
Ino80		Nelfcd	LOC118567966		Mapk8ip1
Ino80d		Nfe2	LOC118568113		Mapk8ip3
Inpp5e		Nfia	LOC118568170		Mapkap1
Insr		Nfib	LOC118568194		Mapre3
Ints6		Nfix	LOC118568243		Marco
Ints6l		Niban1	LOC118568633		Mast2
Ints8		Nid1	LOC118568764		Mccc1
Ipo7		Nid2	Lage3		Mcoln1
Iqgap1		Nipal2	Lamb3		Mcu
Ireb2		Nlrx1	Lamtor1		Mdh2
Irf2bp2		Nme1	Lamtor4		Me1
Itgav		Nop10	Lancl1		Med12l
Itgb1		Nop53	Lap3		Megf8
Itsn1		Nphp4	Lasp1		Mettl27
Itsn2		Npy1r	Lbp		Mfap3l
Iws1		Nradd	Lcmt1		Mff
Jade3		Nrbf2	Lgals1		Mfhas1
Jakmip2		Nrtn	Lgals3		Mfsd1
Jmjd1c		Nt5e	Lgmn		Mfsd4b3-ps
Jrkl		Ntrk2	Lhpp		Mgat5
Kantr		Nudt11	Lipc		Mgll
Kat6a		Nudt22	Liph		Mgst1
Kazald1		Nup107	Lix1l		Micu3
Kbtbd7		Nupr1l	Lman2l		Miga1
Kcna3		Oaf	Lmf2		Mipol1
Kcna6		Oard1	Lockd		Mir1956
Kcnd3		Oaz1	Lpxn		Mir6385
Kcnh7		Oaz1-ps	Lrrc10b		Mir6516
Kcnk2		Obsl1	Lrrc20		Mlkl
Kcnq3		Ogn	Lst1		Mlxip
Kctd1		Olfm1	Ltbp3		Mmab
Kdm5a		Olfml3	Ly86		Mmp12
Kdm6a		Olfr1393	Lyplal1		Mndal
Kdm7a		Orai1	Lyz1		Mog
Khdc4		Orai3	Lyz2		Mpc1
Khdrbs3		Oscar	Lztr1		Mpeg1
Kif13a		Osmr	M1ap		Mr1
Kif1b		Ost4	Mad1l1		Mreg
Kif5b		Otud1	Mad2l1bp		Mrgpre
Kif5c		Otulinl	Mad2l2		Mro
Kin		Oxa1l	Maged1		Mroh1
Klhl11		Oxld1	Malsu1		Mrpl41
Klhl15		P2rx1	Man1b1		Mrtfb
Klhl2		Pabpc1	Man2b2		Ms4a6d
Klhl28		Pabpc1l	Man2c1		Mthfr
Klhl7		Paics	Maob		Mtor
Klra2		Paip2	Map3k13		Mtx2
Kmt2b		Pak6	Map4k1		Myof
Kmt2c		Pald1	Marchf2		Myom3
Kmt2d		Papln	Mark4		Myrf
Kmt2e		Paqr4	Matk		ND4L
Kmt5b		Parn	Mau2		Naglu
Kras		Parpbp	Mblac1		Naip1
Kri1		Patz1	Mboat1		Napb
Krit1		Pbx1	Mcat		Napepld
Krr1		Pbx2	Mcee		Narf
Ktn1		Pcif1	Mcm10		Nbas
LOC105246914		Pclaf	Mcub		Nckap5los
LOC108167377		Pcolce	Mdga1		Ncoa4
LOC108167518		Pdcd6	Mdh1		Ncstn
LOC108168361		Pde3b	Mdh1b		Ndst1
LOC115485611		Pdgfa	Mdm1		Ndst3
LOC115485831		Pdk1	Mea1		Ndufab1
LOC115486538		Pdlim2	Meak7		Nedd4l
LOC115487638		Pdyn	Mecom		Neto1
LOC115487643		Pet100	Med16		Neu1
LOC115487645		Pex14	Med25		Nfic
LOC115489078		Pex5l	Med28		Nhlrc3
LOC115489086		Phc2	Med9		Nisch
LOC115489587		Phka2	Meis3		Nlgn2
LOC115489601		Phrf1	Metrn		Nlrc3
LOC115490142		Pif1	Metrnl		Nlrc5
LOC115490443		Pigv	Mettl22		Nmi
LOC118567381		Pigz	Mettl26		Nmrk1
LOC118567396		Pik3c3	Mettl7b		Nol4l
LOC118567473		Pin1rt1	Mfge8		Npas2
LOC118567509		Pink1	Mfn2		Npepps
LOC118567695		Pithd1	Mfsd11		Nphp1
LOC118567716		Pla2g15	Mgmt		Nphp3
LOC118567738		Pla2g3	Mgst2		Nqo1
LOC118567766		Plcg2	Micu1		Nrn1
LOC118567770		Plekhf1	Micu2		Ntn3
LOC118567885		Plekhg2	Mien1		Nub1
LOC118568082		Plekhj1	Miip		Nudt17
LOC118568094		Plk5	Milr1		Nyap2
LOC118568122		Plpp7	Mindy1		Oas1g
LOC118568176		Plxnb1	Mir3098		Oas2
LOC118568180		Pmel	Mir692-2		Oas3
LOC118568191		Pmf1	Mir692-3		Oasl2
LOC118568202		Polb	Mir7115		Odf2l
LOC118568295		Pold4	Mir8094		Ogdh
LOC118568482		Pole	Mks1		Oit3
LOC118568488		Pole3	Mkx		Olfm3
LOC118568495		Porcn	Mmp28		Olfml2b
LOC118568593		Postn	Mocos		Olfr110
LOC118568607		Pou6f1	Mpdu1		Osbpl10
LOC118568621		Pparg	Mpnd		Osbpl1a
LOC118568736		Ppm1a	Mpv17l2		Osbpl3
Lactb2		Ppm1d	Mrm2		Ostf1
Larp4		Ppm1m	Mrpl11		Ostm1
Larp4b		Ppp1ca	Mrpl13		Otud3
Lars		Ppp1cc	Mrpl16		Otud7a
Lat2		Ppp1ccb	Mrpl20		Otud7b
Lats1		Ppp1r13b	Mrpl22		P2rx4
Lcorl		Ppp1r3c	Mrpl23		P4hb
Lemd3		Ppp1r9b	Mrpl24		Pafah2
Leng8		Ppp2cb	Mrpl28		Pappa2
Lgi1		Pradc1	Mrpl44		Papss2
Lig4		Prc1	Mrpl48		Parp11
Lims1		Prcc	Mrpl53		Parp12
Lin7c		Prelid3a	Mrpl54		Parp6
Lingo1		Prex1	Mrpl58		Pbdc1
Lmbrd2		Prickle3	Mrps12		Pcdh17
Lncpint		Prickle4	Mrps28		Pcdhgb2
Lnpep		Prim2	Mrps35		Pcdhgb4
Lnpk		Prkaa2	Mrps36		Pcx
Lonrf3		Prkag1	Mrps6		Pdcd1lg2
Lpp		Prkch	Ms4a7		Pde7b
Lrif1		Prkd2	Mtarc1		Pdia3
Lrp6		Pros1	Mterf4		Pdia4
Lrrc4		Prr11	Mtfmt		Pdia6
Lrrc47		Prr5	Mtfr1l		Pdpn
Lrrc69		Prune2	Mtg1		Pdzd9
Lrrc7		Prx	Mthfs		Peak1os
Lrrc8b		Psat1	Mthfsd		Per2
Lrrcc1		Psme3ip1	Mtif3		Perm1
Lrrtm1		Ptchd1	Mtln		Pex1
Lsm8		Ptk2b	Mtmr11		Pfkfb2
Luc7l2		Ptms	Mto1		Phf11b
Luc7l3		Ptpn7	Mttp		Phf11d
Ly6g5b		Ptpra	Mtx1		Phlpp1
Lyar		Ptprd	Mup10		Phyhd1
Lynx1		Ptprr	Mup18		Pi4k2b
Lysmd3		Pxmp4	Mus81		Pi4ka
Macf1		Pxn	Myl6b		Pigb
Malat1		Pycrl	Myoc		Pigq
Mamdc4		Pygl	Mzt2		Pik3cb
Man1a2		Pym1	N4bp3		Pip4k2c
Man2a1		Qars	Naa40		Pira1
Maneal		Qpct	Nadsyn1		Pira2
Map3k2		Qrsl1	Naga		Pisd-ps3
Map4k3		R3hdm4	Napa		Pkd1
Map4k5		Rab11b	Naxd		Pkd1l3
Mapk1ip1l		Rab28	Ncaph2		Pkd2l2
Mapkbp1		Rab30	Ncf1		Pla2g2d
Marchf7		Rab37	Nckap1l		Pla2g2e
Mars2		Rab40b	Ndnf		Pla2g7
Matr3		Rab44	Ndufa10		Pld3
Mbd5		Rab5b	Ndufaf5		Plekhn1
Mblac2		Rab5c	Ndufb4b		Plpp3
Mbtd1		Rad1	Ndufb4c		Plxna1
Mcf2l		Rad18	Ndufb9		Plxna2
Mcm9		Rad23a	Ndufs2		Plxnd1
Mcmbp		Rad51	Ndufs3		Pml
Mdc1		Rad51ap1	Ndufs5-ps		Pmp22
Mdm4		Rad54b	Necap2		Pnpla6
Mdn1		Ralb	Nek3		Poc1b
Med1		Ramp1	Nenf		Polr3a
Med13		Ranbp17	Neo1		Pomt2
Med13l		Rasgrp2	Neurl3		Ppargc1b
Med14		Rasgrp4	Nfu1		Ppifos
Med15		Rassf5	Nfyc		Ppip5k1
Med7		Rassf7	Nhej1		Ppm1h
Megf9		Rbfa	Nipsnap1		Ppp1r14a
Meis1		Rbm22	Nipsnap3b		Ppp2r2b
Metap1d		Rbmxl1	Nkiras2		Ppp4r1
Metap2		Rcbtb2	Nme2		Ppp4r1l-ps
Mex3a		Rcsd1	Nme4		Praf2
Mex3c		Rell2	Nmnat3		Prdx1
Mfsd14a		Retreg2	Nol3		Prdx6
Mfsd14b		Rfc3	Nos1		Prkcb
Mfsd4a		Rfc4	Nosip		Prkg2
Mga		Rfxap	Npl		Procr
Mgarp		Rgs19	Nprl2		Prpf40b
Mgat4a		Rgs8	Nptxr		Prss46
Mia3		Ric8a	Nrbp1		Psmb8
Mib1		Rims3	Nrde2		Psmd2
Mier3		Rin3	Nsmce1		Ptger1
Mindy2		Rita1	Nt5dc2		Ptgir
Mindy3		Rnase4	Nt5m		Ptgr1
Mios		Rnase6	Ntn4		Ptpn21
Mir17hg		Rnaseh2b	Ntng1		Ptrh1
Mir186		Rnaset2a	Ntpcr		Pyurf
Mir24-2		Rnaset2b	Nuak2		Rab11fip3
Mir3064		Rnf10	Nubp1		Rab24
Mitf		Rnf165	Nubpl		Rab2b
Mllt10		Rnf166	Nucb1		Rab33a
Mmgt1		Rnf180	Nudt13		Rab3gap2
Mmut		Rnf220	Nudt14		Rab6a
Mob1a		Rnf5	Nudt16		Rab7
Mob1b		Rnpep	Nudt16l1		Rai14
Mob3c		Rp9	Nudt19		Rap2a
Mob4		Rpa1	Nudt8		Raph1
Morc3		Rpl17	Nup93		Rassf8
Mospd2		Rpl22l1	Nwd2		Rbmx
Mphosph8		Rpl23	Nxn		Rbpms
Mphosph9		Rpl35	Nxpe4		Rbsn
Mpp5		Rpl37a	Nxpe5		Rcbtb1
Mpp6		Rpl39	Oat		Rgp1
Mrpl1		Rpp25l	Oaz2		Rhbdd1
Mrpl47		Rps12-ps15	Ocel1		Rhou
Mrpl50		Rps12-ps24	Ociad2		Ric3
Ms4a14		Rps2	Ogfod2		Rnf11
Ms4a4a		Rps6ka1	Ogg1		Rnf128
Msantd2		Rps7	Olfm4		Rnf157
Msh3		Rras2	Oma1		Rnf213
Msl1		Rrm1	Oplah		Rnf214
Msl2		Rrm2	Ormdl2		Rph3a
Mterf1b		Rtcb	Ormdl3		Rpn1
Mtf2		Rtel1	Osbpl5		Rps6ka2
Mtif2		Rtraf	Ostc		Rps6kc1
Mtm1		Rwdd2a	P2rx3		Rragd
Mtpap		Rxrb	P2ry1		Rrbp1
Mtrex		S100a1	Padi2		Rufy2
Mtss2		S100a6	Padi3		Rundc3b
Mtx3		S1pr1	Pah		Rxylt1
Myef2		Sap30bp	Palld		S100a8
Myh10		Sapcd2	Palm		Saa3
Myh9		Sar1b	Pam		Sall1
Myl9		Saraf	Pars2		Samd10
Mynn		Sars2	Parvg		Samd8
Myo16		Sat1	Paxx		Saxo2
Myo9a		Scamp2	Pbxip1		Scarna17
Mysm1		Scarb1	Pcbp4		Scly
Myt1l		Scarf2	Pccb		Scpep1
Mzt1		Scel	Pcdh18		Sec16a
N4bp2		Scfd2	Pck2		Sec31a
ND2		Scmh1	Pctp		Sec61a2
ND4		Scn2b	Pdcd10		Sepsecs
ND5		Scn3b	Pde1c		Serac1
ND6		Scnm1	Pde6d		Serf1
Naa15		Scrib	Pdk3		Serpinb1b
Naa16		Sdf4	Pdzd11		Sertm1
Naa30		Sdhaf2	Pea15a		Sgk1
Naa50		Sdhaf4	Pebp1		Sgpl1
Nae1		Sec11a	Pecam1		Sgsm2
Nars		Sec14l5	Pecr		Shfl
Nat8f2		Sema3d	Pef1		Shisa4
Nbeal1		Sema4c	Pepd		Shisa9
Nbn		Sephs1	Pex11b		Shroom4
Ncan		Serf2	Pex11g		Siglec1
Nckap1		Serinc5	Pex19		Slamf7
Ncl		Sertad3	Pex6		Slc11a1
Ncoa2		Sez6l2	Pfdn1		Slc16a5
Ncor1		Sft2d1	Pfdn5		Slc17a9
Ncs1		Sfxn2	Pgap3		Slc19a2
Neat1		Sgce	Pgap6		Slc20a2
Necab3		Sgo1	Pgghg		Slc25a14
Nemf		Sh2d1b1	Pgls		Slc25a2
Nepro		Sh2d1b2	Pgm2		Slc25a30
Nf1		Sh3bp5l	Pgm5		Slc25a51
Nfx1		Shc1	Pheta2		Slc26a1
Nipa2		Shcbp1	Phf21b		Slc27a1
Nipbl		Shd	Phf23		Slc29a3
Nkiras1		Sidt2	Phlda3		Slc2a12
Nkrf		Siglecf	Phldb3		Slc35a2
Nktr		Sipa1	Phpt1		Slc35e2
Nlgn3		Sirt5	Phyh		Slc35e3
Nlk		Ska3	Pi4kb		Slc38a6
Nmb		Skp1	Pigc		Slc38a7
Nmnat2		Slc12a2	Pigh		Slc39a2
Nmt2		Slc12a7	Pigt		Slc44a1
Nnat		Slc16a14	Pigyl		Slc48a1
Nol7		Slc22a15	Pip4p1		Slc6a12
Nol8		Slc25a3	Pja1		Slc6a13
Nom1		Slc25a38	Pkd1l2		Slc6a8
Nop14		Slc25a39	Pkmyt1		Slc9a1
Npat		Slc35b2	Pkn1		Slco4a1
Npff		Slc35e1	Platr27		Slfn1
Npm1		Slc35f3	Plcd1		Slfn10-ps
Npm2		Slc36a2	Pld4		Slfn3
Nr3c1		Slc37a4	Plekho1		Slfn4
Nr3c2		Slc38a3	Plin3		Slfn5
Nr6a1		Slc40a1	Plod2		Slfn8
Nrd1		Slc43a1	Plpp2		Slit2
Nrip1		Slc47a1	Plppr2		Smap1
Nrsn1		Slc4a10	Pls3		Smcr8
Nsd1		Slc4a11	Plscr3		Smpd4
Nsun3		Slc7a10	Plxdc2		Snora3
Nsun6		Slc8a3	Plxna4os1		Snora52
Nt5dc1		Slc9a3r2	Pmm1		Snord14d
Nucks1		Slc9a6	Pnkd		Snord72
Nudt12		Slc9a9	Poglut1		Snrnp27
Nufip2		Slit1	Pole4		Snx12
Numb		Smad1	Poll		Snx19
Nup153		Smagp	Polr2i		Snx27
Nup155		Smarcd2	Pop4		Snx33
Nup160		Smco3	Ppa2		Snx7
Nup214		Smco4	Ppcs		Soat1
Nus1		Smdt1	Ppdpf		Sorcs3
Nvl		Smo	Ppfia2		Sorl1
Nxf1		Smpd3	Ppib		Spaca9
Obi1		Smpd5	Ppih		Spats1
Odr4		Snap29	Ppil2		Spg11
Ogdhl		Snhg10	Ppp2r1a		Spidr
Ogfod1		Snord15b	Ppp2r2d		Srd5a3
Oip5os1		Snw1	Ppp2r3d		Srp72
Olfm2		Snx1	Pram1		Ssh1
Orc4		Snx17	Pramel12		Ssr1
Otud4		Snx21	Prdx2		Sstr5
Otud6b		Sp2	Prkab1		St13
Oxsm		Sparc	Prkaca		St18
P4htm		Spc25	Prkn		Stat1
Pafah1b1		Sppl2b	Prkra		Stat2
Pafah1b2		Sptb	Prmt2		Stk11ip
Pag1		Srebf1	Prrc1		Stk32c
Pak2		Srl	Prrg2		Stra6l
Pan2		Srsf9	Prss30		Stt3a
Pan3		Ssbp2	Psenen		Stxbp5
Pank3		Ssna1	Psmb4		Sumf1
Papola		Sspn	Psmb9		Supt7l
Pard6b		St6galnac3	Psmc3ip		Susd2
Parg		Stat5a	Psmd13		Swsap1
Paxbp1		Stau1	Psmd9		Syngr3
Paxip1		Steap1	Psmf1		Syt17
Pbld2		Stim1	Psrc1		Syt8
Pbrm1		Stk10	Ptdss2		Syvn1
Pcdhga4		Stk24	Pter		Szt2
Pcf11		Stk36	Ptgis		Taco1
Pcgf6		Stkld1	Ptgs1		Tap2
Pcm1		Stmn1	Ptov1		Tapbp
Pcmtd1		Stx6	Ptpa		Tapt1
Pcsk1n		Stxbp6	Ptpn18		Tatdn3
Pdcd11		Suds3	Ptpn3		Tbc1d19
Pdik1l		Sugct	Ptprb		Tbc1d24
Pdlim1		Sulf2	Ptprs		Tbcel
Pdpk1		Sumo3	Pttg1		Tceal1
Pds5a		Supt4b	Pttg1ip		Tcp11l1
Pds5b		Susd1	Pycard		Tctex1d2
Pdzd4		Suv39h1	Pyroxd2		Tdrd7
Pdzd8		Syde2	Pzp		Tecpr1
Pfas		Syf2	Qpctl		Tepp
Pggt1b		Syn1	Rab13		Tet1
Pgm2l1		Sys1	Rab31		Tfpi
Phc3		Taf12	Rab34		Thap6
Phf20l1		Tbc1d10b	Rab40c		Thsd7a
Phf2os1		Tbcc	Rab4b		Thumpd2
Phf3		Tbkbp1	Rab5if		Tirap
Phf6		Tbl1x	Rabac1		Tln2
Phip		Tceal5	Rabif		Tlr6
Phtf1os		Tceanc2	Rad51b		Tmco3
Phyhip		Tcf19	Raet1d		Tmed2
Phyhipl		Tctn1	Ranbp3		Tmed8
Pibf1		Terc	Rarres1		Tmem104
Pigm		Tesmin	Rasgef1a		Tmem150a
Pign		Tex261	Rbks		Tmem151a
Pigw		Tfam	Rbm43		Tmem184b
Pik3c2a		Tfeb	Rbpms2		Tmem237
Pik3r1		Tjp3	Rcor2		Tmem241
Pikfyve		Tk1	Rdh7		Tmem251
Pkn2		Tkt	Recql5		Tmem265
Pknox2		Tlcd4	Retsat		Tmem40
Plaa		Tle1	Rex1bd		Tmem63b
Platr25		Tle5	Rfc2		Tmem67
Plekha3		Tm4sf5	Rfng		Tmem82
Plgrkt		Tm6sf1	Rft1		Tmie
Plk4		Tma7	Rgl2		Tnfrsf14
Pnisr		Tma7-ps	Rhod		Tnfrsf23
Pnn		Tmbim1	Rhoj		Tnfrsf26
Pnpla8		Tmem131l	Ripk3		Tnfrsf9
Pogz		Tmem134	Rn7s1		Tnfsf12
Polk		Tmem150b	Rnase1		Tns3
Polr2g		Tmem150c	Rnasek		Tor1aip1
Polr2k		Tmem163	Rnd2		Tor1aip2
Polr3f		Tmem203	Rnf114		Tpp1
Polr3g		Tmem204	Rnf181		Trappc2
Polr3k		Tmem234	Rnf34		Treml2
Pom121		Tmem256	Rnf8		Trim17
Pou2f1		Tmem259	Rnpepl1		Trim25
Ppat		Tmem28	Robo4		Trim30a
Pphln1		Tmem38a	Rogdi		Trim30c
Ppid		Tmem42	Ropn1l		Trim30d
Ppig		Tmem53	Rpap1		Trim34a
Ppil4		Tmem59	Rpl39l		Trim34b
Ppip5k2		Tmem9b	Rpp21		Trrap
Ppm1b		Tmsb4x	Rpph1		Tsc1
Ppm1l		Tmub1	Rps12-ps14		Tspan5
Ppp1cb		Tnip2	Rps27l		Tspyl2
Ppp1r12a		Tnni2	Rpusd3		Tst
Ppp2r2c		Tnnt3	Rpusd4		Ttc12
Ppp4r3a		Tomm6os	Rsph1		Ttc13
Ppp4r3b		Tomm7	Rsph3a		Tulp3
Ppp6r3		Top2a	Rsph3b		Txn1
Pptc7		Top3b	Rspo1		Uba7
Prdm10		Tox	Rspo2		Ube2l6
Prdm15		Tpd52	Rtf2		Ube3c
Prdm2		Tpd52l2	Rtl6		Ube4a
Prkaa1		Tpgs1	Rtp4		Ubr4
Prkab2		Tpm1	Rubcnl		Ugdh
Prkca		Tprgl	Rundc1		Uggt1
Prkcz		Tpx2	Rwdd2b		Ugt1a6a
Prkdc		Traf4	S100a4		Ugt1a6b
Proser3		Traip	Saal1		Uhrf1bp1
Prox2		Trappc3	Saysd1		Unk
Prpf3		Trerf1	Sbk2		Usp12
Prpf38b		Trim47	Scd3		Usp29
Prpf39		Trim59	Scn1a		Usp35
Prpf40a		Trim68	Scrn1		Usp40
Prpf4b		Trit1	Scyl1		Vamp2
Prrc2c		Troap	Sdc3		Vash2
Prss50		Trp53i11	Sdf2l1		Vat1
Psip1		Trp53i13	Sdhb		Vegfb
Psma3		Tspan32	Sdhc		Vezt
Psmc6		Tssc4	Sdr39u1		Vnn3
Ptar1		Ttc23	Sdr42e1		Vopp1
Ptbp2		Ttc25	Sdsl		Vps8
Ptbp3		Ttc7b	Sec14l2		Vsig10
Pten		Ttf2	Sec24d		Vti1a
Pth1r		Ttk	Sec61g		Wars2
Ptk2		Ttll13	Selenbp1		Washc5
Ptpn4		Ttyh3	Selenbp2		Wbp2
Ptprc		Tusc3	Selenok		Wdfy1
Pum1		Twist1	Selenon		Wdr33
Pum2		Txndc12	Selenoo		Wdr35
Pum3		Txndc15	Selenow		Wdr59
Pura		Tyrobp	Selplg		Wdr66
Purb		Tysnd1	Sema3f		Wdr7
Pus3		Uba52	Septin6		Wdr86
Pwwp2a		Ubald1	Sergef		Wdr91
Pyroxd1		Ubald2	Serhl		Wfs1
Qk		Ubb	Serpina1a		Wwc2
Qser1		Ube2cbp	Serpina1d		Xaf1
Qsox2		Ube2e3	Serpina3k		Xpnpep3
Rab11fip2		Ubl5	Serpinb6a		Ypel2
Rab18		Uck1	Serpinb6b		Ypel4
Rab21		Unc5d	Serpind1		Zbp1
Rab36		Uqcr11	Sesn1		Zbtb39
Rabep1		Uqcrq	Setbp1		Zbtb43
Rabggtb		Usf1	Setd3		Zc3h8
Rad17		Usf2	Setmar		Zc3hav1
Rad50		Usp2	Sf3b5		Zdhhc24
Rai1		Usp21	Sfxn4		Zfand2a
Rala		Vamp5	Sgta		Zfhx2
Ralgapa1		Vdac1	Sh3bgrl3		Zfhx3
Ranbp2		Vdr	Sh3gl3		Zfp112
Rap1a		Vil1	Sh3glb2		Zfp236
Rap2c		Vipr1	Sh3yl1		Zfp319
Rapgef6		Vkorc1l1	Shisa5		Zfp455
Rasa1		Vmn2r46	Shld1		Zfp469
Rasa2		Vpreb1	Sigirr		Zfp493
Rasal2		Vps53	Sil1		Zfp503
Rasl10a		Vrk1	Sirpb1a		Zfp568
Rasl10b		Vwa7	Sirpb1b		Zfp583
Rb1cc1		Wnt10a	Sirpb1c		Zfp704
Rbbp6		Wnt4	Siva1		Zfp775
Rbm12		Wscd2	Skap2		Zfp839
Rbm12b1		Xbp1	Slc12a9		Zfp867
Rbm12b2		Xpnpep2	Slc13a5		Zfp9
Rbm17		Ybx1	Slc15a4		Zfp940
Rbm18		Yeats4	Slc16a12		Zfyve26
Rbm25		Yipf3	Slc22a18		Zmat3
Rbm26		Yipf7	Slc25a13		Zmiz1
Rbm27		Ywhah	Slc25a19		Zmpste24
Rbm39		Zbed5	Slc25a20		Znfx1
Rbm41		Zbtb45	Slc25a26		Zscan20
Rbm6		Zbtb7b	Slc26a10		Zscan29
Rbms1		Zc3h10	Slc26a6		Zxdc
Rc3h1		Zcchc17	Slc27a4
Rc3h2		Zcchc24	Slc27a5
Rcor3		Zfand6	Slc27a6
Rdx		Zfp2	Slc2a5
Rec114		Zfp300	Slc2a9
Reep3		Zfp335os	Slc35a4
Resf1		Zfp362	Slc35e4
Rev3l		Zfp36l1	Slc37a2
Rexo5		Zfp385a	Slc39a11
Rfx3		Zfp414	Slc41a3
Rfx7		Zfp462	Slc46a1
Rheb		Zfp472	Slc50a1
Rictor		Zfp622	Smim24
Rif1		Zfp703	Smim3
Rlim		Zfp710	Smim40
Rnf146		Zfp777	Smox
Rnf170		Zfp87	Smpdl3a
Rnf20		Zic2	Smyd2
Rnf227		Zkscan17	Smyd4
Rnf38		Zrsr1	Snd1
Rnf6		Zscan25	Snrnp25
Rnft1		Zswim3	Snrpc
Rnpc3		Zwilch	Snta1
Rock1			Snx4
Rock2			Snx6
Rp2			Snx8
Rpe			Sod1
Rpf2			Sorbs1
Rpgrip1l			Sorbs3
Rpia			Sp140
Rprd1a			Spata24
Rprd2			Spats2
Rps6kb1			Spcs1
Rpusd2			Spg21
Rrm2b			Spg7
Rrnad1			Sphk2
Rrp1b			Sptlc1
Rsbn1l			Sri
Rsf1			Srp68
Rsrc2			Ssr2
Rsrp1			Ssu72
Rtf1			Stard10
Rufy3			Stard3
Runx2			Stk19
Rwdd3			Stk25
Rybp			Stn1
Rybp-ps			Stradb
Ryk			Stub1
Sacm1l			Stx5a
Sacs			Stx8
Safb			Suclg1
Safb2			Suclg2
Sass6			Sult2b1
Satb2			Svbp
Sbno1			Swi5
Scaf11			Syngr1
Scaf4			Tab1
Scaf8			Taf6
Scai			Taf8
Scaper			Tagap
Scd2			Tango2
Scg5			Tars2
Sclt1			Tax1bp3
Scn8a			Taz
Sco1			Tbc1d1
Scpep1os			Tbc1d10c
Scx			Tbc1d22a
Sdcbp			Tbc1d7
Sec63			Tbc1d8
Secisbp2l			Tbcb
Selenoi			Tbcd
Selenot			Tbrg1
Senp5			Tbx3
Senp6			Tbxas1
Senp7			Tcim
Septin4			Tcta
Septin5			Tdo2
Serinc1			Tek
Serpinb1c			Ten1
Set			Tesk1
Setd2			Tex264
Setd5			Tgds
Setdb2			Thap3
Sf3a3			Thap4
Sf3b1			Thap7
Sfpq			Tiam2
Sfswap			Timm22
Sfxn1			Timp2
Sgpp2			Tk2
Sh3bgrl			Tkfc
Shc3			Tlcd5
Shox2			Tle6
Shprh			Tlr11
Siah1a			Tlr9
Simc1			Tm9sf1
Sirt1			Tmbim4
Skp2			Tmco6
Slain2			Tmed10-ps
Slc12a5			Tmed3
Slc18a2			Tmed4
Slc25a16			Tmed9
Slc25a18			Tmem106a
Slc25a36			Tmem106c
Slc26a2			Tmem107
Slc35a3			Tmem141
Slc35f2			Tmem143
Slc35g2			Tmem14c
Slc38a2			Tmem159
Slc39a10			Tmem161a
Slc4a1ap			Tmem179b
Slc5a3			Tmem192
Slc6a4			Tmem205
Slc7a2			Tmem208
Slf1			Tmem218
Slf2			Tmem219
Slfn9			Tmem221
Slitrk5			Tmem222
Slk			Tmem223
Slmap			Tmem25
Sltm			Tmem254a
Smad5			Tmem262
Smarca5			Tmem37
Smarca5-ps			Tmem41a
Smarcad1			Tmem43
Smarcc1			Tmem51
Smc5			Tmem9
Smc6			Tmsb10
Smg1			Tnfaip8l3
Smg7			Tnfsf13
Smim10l1			Tnfsf13b
Smim13			Tns2
Smim26			Tns4
Smim5			Tom1
Snapc1			Tom1l1
Snapc3			Tonsl
Snapc5			Top3a
Snhg1			Tor2a
Snhg12			Tox4
Snhg17			Tppp3
Snhg3			Tpra1
Snhg4			Trap1
Snhg5			Trappc1
Snord14e			Trappc12
Snord16a			Trappc2l
Snord32a			Trappc9
Snord49a			Trem2
Snord4a			Trmt2b
Snord58b			Trmt44
Snord69			Trpc4ap
Snord83b			Trpm2
Snrnp48			Trub2
Snrpf			Tshz2
Sntb1			Tspan3
Sntb2			Tspan31
Snx13			Tspan4
Snx25			Tspan6
Socs2			Tspo
Socs4			Ttc1
Soga1			Ttc28
Son			Ttc4
Sp1			Tuba1a
Sp3			Tubb2a
Spaca6			Tubb2b
Spast			Tubd1
Spata7			Tubgcp2
Spock2			Tusc2
Sptan1			Txn2
Sptlc2			Txndc5
Srek1			Txnip
Srp54a			Txnrd2
Srp54b			U2af1l4
Srp54c			Ubac2
Srpk1			Ube2e2
Srpk2			Ube3b
Srrm2			Ubl4a
Srsf1			Ubr7
Srsf10			Ubxn1
Srsf11			Ubxn6
Ss18			Uckl1
Ssb			Ufc1
Ssbp1			Ugt1a7c
Sstr2			Ugt2b36
Stag1			Unc13d
Stag2			Unc45a
Stard6			Unc93b1
Stmn3			Uox
Stmn4			Uqcc2
Strn			Uqcc3
Strn3			Usp20
Stx1a			Vcpkmt
Stx1b			Vill
Stxbp3			Vipas39
Stxbp5l			Vmac
Styx			Vps11
Suco			Vps16
Supt16			Vps25
Supt20			Vps45
Supt6			Vps4a
Surf2			Vps51
Suv39h2			Vps52
Suz12			Vsig8
Swt1			Vti1b
Syn3			Washc1
Syncrip			Wbp1
Syndig1			Wdpcp
Synj2bp			Wdr24
Syt5			Wdr41
Syt7			Wdr6
Tada2b			Wdr83os
Taf1			Wdr93
Taf13			Wfdc17
Taf15			Wipi2
Taf1a			Wrap53
Tagln3			Wwox
Taok1			Wwp2
Tarbp1			Xkr5
Tardbp			Xpnpep1
Tas1r3			Xrcc1
Tasor			Xylt2
Tasor2			Yipf1
Tax1bp1			Yipf2
Tbc1d23			Zbtb20
Tbc1d8b			Zbtb9
Tbc1d9			Zdhhc14
Tbl1xr1			Zdhhc3
Tceal6			Zdhhc4
Tcerg1			Zdhhc7
Tcf12			Zfp277
Tcf20			Zfp358
Tchh			Zfp444
Tdrd3			Zfp459
Tenm4			Zfp467
Tent2			Zfp473
Tent4b			Zfp532
Tet2			Zfp637
Tet3			Zfp773
Tex14			Zfp82
Tfb2m			Zfp821
Tfrc			Zfp941
Tgfbr1			Zfpl1
Tgif2			Zfyve19
Thoc1			Zmat2
Thoc2			Zmat5
Thoc2l			Znhit1
Tia1			Zscan21
Tial1
Tigd2
Timm8b
Tincr
Tlr3
Tlr4
Tm9sf3
Tmed5
Tmed7
Tmem161b
Tmem167
Tmem168
Tmem169
Tmem170
Tmem170b
Tmem179
Tmem184c
Tmem198
Tmem209
Tmem245
Tmem30a
Tmem33
Tmem59l
Tmem60
Tmem65
Tmem70
Tmf1
Tmtc3
Tmx3
Tnfrsf4
Tnk2
Tnks2
Tnpo1
Tnpo3
Togaram1
Tomm70a
Top1
Top2b
Topors
Tpp2
Tppp
Tpr
Trappc13
Trappc8
Trdmt1
Trim23
Trim33
Trim39
Trim44
Trip11
Trip12
Trip4
Trmt10c
Trmt1l
TrnC
Trnt1
Trp53inp2
Trpm7
Ttbk2
Ttc14
Ttc39b
Ttf1
Ttll3
Ttll4
Ttyh1
Tubgcp5
Tug1
Tut7
Twistnb
Tyw5
U2surp
Uba3
Uba6
Ube2g1
Ube2k
Ube2v2
Ube3a
Ubr1
Ubr3
Ubr5
Ubxn2a
Ubxn2b
Ubxn4
Ubxn7
Ugcg
Uhmk1
Unc5c
Upf2
Uprt
Urb2
Usf3
Usp15
Usp24
Usp25
Usp27x
Usp31
Usp32
Usp33
Usp34
Usp37
Usp47
Usp53
Usp7
Usp9x
Utp14a
Utp6
Uvssa
Vamp1
Vamp4
Vamp7
Vcan
Vcpip1
Vezf1
Vipr2
Vmn2r29
Vps13a
Vps26a
Vps33b
Vps35
Vps36
Vps37a
Vps41
Vps4b
Vps50
Vps54
Vwa1
Wac
Wapl
Washc4
Wasl
Wbp4
Wdcp
Wdfy3
Wdr26
Wdr3
Wdr47
Wdr5b
Wipf3
Wiz
Wnt9a
Wrn
Wrnip1
Wsb1
Xiap
Xpo1
Xpo4
Xrcc3
Xrn1
Yae1d1
Yipf4
Yipf6
Ylpm1
Yme1l1
Yod1
Ythdc1
Ythdc2
Ythdf3
Ywhag
Yy2
Zbed6
Zbtb1
Zbtb11
Zbtb18
Zbtb33
Zbtb37
Zbtb41
Zbtb6
Zbtb7a
Zc2hc1a
Zc3h13
Zc3hav1l
Zcchc10
Zcchc14
Zcchc18
Zcchc9
Zdhhc17
Zdhhc21
Zeb2
Zfa-ps
Zfc3h1
Zfp109
Zfp119a
Zfp131
Zfp141
Zfp143
Zfp146
Zfp148
Zfp160
Zfp182
Zfp189
Zfp229
Zfp26
Zfp260
Zfp267
Zfp280b
Zfp280c
Zfp280d
Zfp281
Zfp292
Zfp318
Zfp322a
Zfp326
Zfp329
Zfp33b
Zfp365
Zfp367
Zfp369
Zfp382
Zfp386
Zfp39
Zfp397
Zfp40
Zfp407
Zfp420
Zfp438
Zfp445
Zfp451
Zfp456
Zfp458
Zfp46
Zfp51
Zfp518a
Zfp52
Zfp523
Zfp53
Zfp534
Zfp54
Zfp595
Zfp597
Zfp60
Zfp605
Zfp607a
Zfp617
Zfp619
Zfp62
Zfp626
Zfp638
Zfp644
Zfp65
Zfp654
Zfp655
Zfp658
Zfp664
Zfp68
Zfp689
Zfp69
Zfp692
Zfp708
Zfp709
Zfp72
Zfp729a
Zfp729b
Zfp738
Zfp74
Zfp748
Zfp758
Zfp759
Zfp760
Zfp770
Zfp780b
Zfp781
Zfp800
Zfp809
Zfp81
Zfp825
Zfp85
Zfp866
Zfp871
Zfp873
Zfp874a
Zfp91
Zfp930
Zfp932
Zfp933
Zfp934
Zfp935
Zfp937
Zfp938
Zfp942
Zfp943
Zfp945
Zfp946
Zfp948
Zfp950
Zfp951
Zfp955a
Zfp955b
Zfp958
Zfp959
Zfp960
Zfp965
Zfp966
Zfp968
Zfp97
Zfp971
Zfp975
Zfp978
Zfp984
Zfp991
Zfp992
Zfp994
Zfr
Zfx
Zfyve16
Zhx1
Zkscan1
Zkscan8
Zmym2
Zmym4
Zmym5
Zmym6
Zmynd11
Znf41-ps
Znhit6
Znrf3
Zranb1
Zranb2
Zrsr2
Zswim6
Zxdb
Zzz3

## Sheet: GeneClusters Associated with 7C
C0 (619 genes)	C1 (484 genes)	C2 (428 genes)	C3 (328 genes)
Genes	Genes	Genes	Genes
1600010M07Rik	1500011B03Rik	0610009B22Rik	0610030E20Rik
1700056E22Rik	2310009B15Rik	0610038B21Rik	1500004A13Rik
1700122E12Rik	2310011J03Rik	1810058I24Rik	1700034H15Rik
2610507B11Rik	2810408I11Rik	2010204K13Rik	1700066M21Rik
4930579G24Rik	3110040N11Rik	2610020C07Rik	2610008E11Rik
5031439G07Rik	3110070M22Rik	2700097O09Rik	4930512H18Rik
Abca7	4930503E24Rik	4930438A08Rik	4933433H22Rik
Abcc3	4930520O04Rik	4933430I17Rik	5031425E22Rik
Abcd1	9530068E07Rik	4933434E20Rik	5031434O11Rik
Abhd12	A430005L14Rik	9330104G04Rik	5430403G16Rik
Acadl	Aars2	AU022793	9530082P21Rik
Acads	Aarsd1	Abca5	AB010352
Acly	Abcf3	Abcc5	AI597479
Acp6	Adal	Abce1	Actr2
Acy3	Adprhl2	Abraxas2	Adss
Adam15	Adsl	Acpp	Aftph
Adcy4	Adssl1	Adamts13	Akap9
Add1	Akt1s1	Adamtsl5	Ap5m1
Adgrb1	Aldh18a1	Adgb	Arhgap12
Adora3	Aldoart1	Adgre4	Arhgap22
Agap2	Aldoc	Adgrl2	Arnt
Aipl1	Alg1	Aff2	Atf7
Akr1b10	Alg3	Afg3l2	Atg4c
Akr1b3	Alg5	Aga	Atp11c
Aldh2	Antxr1	Ahnak2	Atp13a3
Aldh3b1	Ap2m1	Akip1	Atrn
Alox5	Apmap	Aktip	Atrnl1
Alox5ap	Arf6	Alcam	Atrx
Ang	Arfgap1	Aldh1l2	Atxn1
Anln	Arfip2	Aldh7a1	Atxn3
Ap1s2	Arl4a	Alg11	B230219D22Rik
Ap2b1	Armc6	Ankrd55	Baz2b
Apcdd1	Atp2a3	Anpep	Bbs10
Arhgap17	Atp5b	Anxa4	Birc6
Arhgap27	Atp6v0b	Anxa5	Bmpr2
Arhgap4	Atpaf2	Aoah	Bod1l
Arhgap9	Atpif1	Apol9a	Bptf
Arhgef39	Aurkaip1	Apol9b	Brd8
Arpc1a	B3gat3	Aptx	Brd8dc
Asah1	BC031181	Arhgap10	COX3
Asb4	Babam1	Arl1	Camsap2
Ascc2	Bag2	Arl3	Ccdc18
Atp13a1	Bap1	Armcx5	Ccdc191
Atp8a1	Batf3	Asb11	Ccdc82
Atp8b4	Bcl7b	Ass1	Cd164
Aurkb	Bend3	Atf5	Cdc42bpb
B430212C06Rik	Bet1l	Atg13	Cdiptos
B4galnt1	Bin1	Atl2	Cdkl2
BC028528	Bloc1s5	Atp6v0d1	Cep192
Bbc3	Btbd6	Atp6v1a	Ces2d-ps
Bckdha	Bud23	Atp6v1c1	Cfap36
Bcor	Bysl	Atp6v1d	Cfap97
Bin2	Calr	Atp6v1e1	Chd6
Bin3	Camk2n2	Atp6v1g1	Chmp1b
Birc5	Cand2	Azin1	Ckap5
Borcs8	Ccdc124	B4galt7	Clip1
Bscl2	Ccdc134	Bbs5	Cnot1
Btbd2	Ccdc22	Blzf1	Cnot6l
Btk	Ccno	Brd9	Cpne3
Btnl6	Cct6a	Brpf3	Cramp1l
Bub1b	Cct7	Bsn	Crebzf
C130050O18Rik	Cd59a	Btbd10	Csn2
C4b	Cdk2	C030037D09Rik	D16Ertd472e
Cadps2	Cdk5	C230072F16Rik	D5Ertd579e
Cap1	Chmp2a	C920009B18Rik	Dcp2
Card11	Clec12a	Cacna1b	Ddx46
Card9	Clpp	Camsap1	Dek
Casp2	Clptm1	Car13	Dennd4c
Casp6	Cltb	Car4	Dhx36
Cbfb	Clybl	Carmil1	Dlg1
Ccdc152	Coa3	Cav1	Dmxl1
Ccdc28b	Col5a1	Cbarp	Dnajc13
Ccdc61	Commd2	Cbwd1	Dnm1l
Ccdc97	Commd6	Ccbe1	Dop1b
Ccna2	Cope	Ccdc57	Dqx1
Ccnd3	Copg1	Ccdc66	Dusp28
Ccr2	Coprs	Cct8	Dync1h1
Ccr5	Cops3	Cd109	Dync1i2
Cd163	Cops6	Cd200	Dzip3
Cd244a	Cops7b	Cd33	E4f1
Cd34	Cox10	Cd53	Emsy
Cdc20	Cox6a2	Cd63	Enpp1
Cdca2	Cox7a2	Cd9	Epc2
Cdca5	Cptp	Cdadc1	Erlec1
Cdca8	Creb3l1	Cdk5rap1	Fam193a
Cdk1	Creld2	Cdkn1c	Fan1
Cdk5rap3	Crip1	Cdv3	Fgfr1op2
Cdkn2c	Crybg2	Cdv3-ps	Frrs1
Cenpn	Cstf2	Celsr3	Fxr1
Cenpo	Cttn	Cgref1	Fyco1
Cenpu	Cuedc2	Chst11	Gbp7
Chtf18	Cyb561d2	Cipc	Gcc2
Chuk	Cyc1	Clec4d	Gigyf2
Ciita	D430020J02Rik	Clic5	Gm10785
Cisd2	Dctn5	Cnbp	Gm13212
Cit	Dctpp1	Cnot4	Gm14308
Ckb	Ddb1	Cog6	Gm17251
Clasp2	Ddx19a	Col23a1	Gm20056
Clec4a3	Dhrs13	Col6a3	Gm26797
Cln6	Dnajc11	Coq3	Gm31255
Clta	Dpep2	Cr1l	Gm32827
Cmc2	Dph1	Creb5	Gm33862
Cmtm6	Drap1	Cst7	Gm33989
Cnot3	Drg1	Cstb	Gm35658
Cnp	Dstn	Ctsk	Gm36486
Cnpy3	E130309D02Rik	Ctsz	Gm38561
Cnpy4	Ebpl	Cyb5a	Gm45095
Col4a1	Ecd	Cyb5r3	Gm46162
Copg2	Eci1	D630024D03Rik	Gm49668
Coro1a	Ecscr	Dap	Gm51534
Coro7	Eef1a1	Dcstamp	Gm51797
Cotl1	Eef1d	Dctn4	Gm8149
Cped1	Ehhadh	Degs1	Golga5
Cpne1	Eif1b	Dgke	Gpbp1l1
Cpt1a	Eif2b2	Dnaja1	Gtpbp8
Cpt2	Eif2b5	Dnmt3a	Gvin-ps5
Cracr2b	Eif2d	Dph6	Gxylt1
Csad	Eif3d	Dpp7	H3f3c
Csk	Eif3g	Dtnb	Herc2
Csnk1d	Eif3i	Dusp14	Hmbox1
Csnk1e	Eif4a3	Dusp18	Hnrnpu
Ctbp2	Eif5a	Ecpas	Homer1
Ctdsp2	Eipr1	Edn1	Ice1
Ctla2b	Eral1	Efcab6	Ifi44
Ctnnbip1	Eri3	Elk4	Ifit2
Ctsh	Exosc10	Ell	Ifit3
Cyp27a1	Exosc5	Emc7	Ifit3b
Cyp4f16	Faap100	Eprs	Ift80
Cyp4f37	Fadd	Ergic2	Ift88
Cysltr2	Fam167b	Esd	Insr
Dbnl	Fam89b	Esd-ps	Ipmk
Dbp	Fbl	F9	Iqcc
Dcaf12	Fbxl5	Fabp5	Ireb2
Dcakd	Fbxw8	Fam114a1	Isoc1
Dcdc2b	Fez2	Fastkd1	Jmjd1c
Dcps	Fggy	Fastkd2	Jmy
Dctn1	Fitm2	Fchsd1	Kansl1
Ddo	Fkbp8	Flrt2	Kcnq1ot1
Ddrgk1	Flad1	Flvcr1	Kdm5a
Dennd1a	Flot2	Fpgt	Kif1b
Depdc1b	Fntb	Ftl1	Klhl11
Dgkg	Fpgs	Fubp1	Klhl24
Dglucy	Gemin7	G530011O06Rik_1	Klhl7
Dguok	Get3	Galnt6	Kmt2c
Dhrs7	Get4	Gbe1	LOC100503923
Dipk1a	Gfod2	Gclm	LOC108167377
Dlgap5	Gipc1	Gde1	LOC108167518
Dmac2	Glis2	Gfod1	LOC115489130
Dnajc14	Gm12070	Ggh	LOC118568082
Dnase1	Gm12669	Ghdc	LOC118568784
Dnhd1	Gm13498	Ghitm	Lamc1
Dnm2	Gm15523	Gja5	Lime1
Dock2	Gm16523	Gm13067	Lipo3
Dpy19l1	Gm17415	Gm13305	Lmbrd2
Dusp22	Gm2245	Gm14379	Lpp
Dyrk1b	Gm29667	Gm14410	Lrp6
E2f2	Gm32802	Gm15708	Lrpprc
E2f8	Gm33666	Gm17149	Lrrcc1
E330020D12Rik	Gm34755	Gm19689	Luzp1
Ebf1	Gm35857	Gm28809	Lzts1
Edem1	Gm36627	Gm29083	Malat1
Ehbp1l1	Gm36718	Gm29941	Maml2
Ei24	Gm38494	Gm31134	Map3k2
Eid1	Gm45855	Gm33610	Mapk8ip3
Eif4h	Gm4737	Gm33858	Marchf7
Elmo2	Gm4971	Gm34254	Mcl1
Emb	Gm52138	Gm34414	Mfsd4a
Emilin2	Gm5451	Gm35037	Mga
Entpd1	Gm5848	Gm38933	Mia3
Epn1	Gm6787	Gm40304	Morc3
Ercc6l	Gm8465	Gm40723	Mpp1
Esco2	Gmds	Gm41285	Msantd2
Espl1	Gmppa	Gm41724	Myo9a
Esyt1	Gnb4	Gm46139	ND2
Etfdh	Gng11	Gm46148	ND4
Ethe1	Gpat4	Gm46869	ND4L
Evi2a	Gpi1	Gm52824	ND5
Evl	Gpt	Gm5424	ND6
Exoc4	Gsn	Gm6209	Naip2
Ezh2	Gstt3	Gng8	Nbr1
F11r	Gtpbp3	Gnl3	Ncoa2
Fam102a	H2af-ps2	Gp6	Nepro
Fam168b	Hacd1	Gpc1	Nipbl
Fam222b	Hagh	Gphn	Nr3c1
Fam43a	Hars	Gpnmb	Nsd1
Fancd2	Hdac3	Grina	Nsd3
Fancg	Hibadh	Grpel2	Nsun3
Fbh1	Hmbs	Gsr	Nvl
Fbxo36	Hras	Gsta3	Odr4
Fbxo5	Hspbp1	Gstm1	Oga
Fcgr1	Htt	Gtf2e2	Ogt
Fcgr4	Hyou1	Gtf2h2	Oip5os1
Fcgrt	Ifitm2	H2-Aa	Paip2
Fes	Igf1r	H2-M2	Pbrm1
Fgd2	Ikzf4	H2-Q1	Pbx1
Fgl2	Impdh2	H2-Q4	Pcmtd1
Flt1	Ints11	H2-T10	Pcnx3
Foxm1	Ints3	Hdgf	Phf3
Frg1	Isyna1	Hnrnpd	Phip
Frmd4b	Kbtbd4	Hspa9	Pigk
Fut4	Kyat3	Hspd1	Pikfyve
Fut7	Lclat1	Hsph1	Pkd1l3
Fxyd5	Lhpp	Htatip2	Pou2f1
Galns	Limk1	Htra1	Ppip5k2
Gbp8	Lrrc57	Ifi27	Ppp4r3b
Gdpd3	Lsm11	Ifit1	Prkdc
Gle1	Lsm3	Ifit1bl2	Prpf4b
Glud1	Ltb4r1	Ifitm10	Psme4
Gm11478	Ly6c2	Igf2r	Ptbp3
Gm12185	Maged1	Iglon5	Pten
Gm12216	Malsu1	Il11ra1	Ptpn4
Gm16845	Mapre1	Il7r	Qk
Gm2a	Mars1	Isg15	Rasa1
Gm30149	Mcm5	Itgad	Rb1cc1
Gm32164	Mcrip2	Itgax	Rbm12b1
Gm3255	Mcub	Itgb3	Rbm12b2
Gm32633	Mecr	Jrk	Rc3h1
Gm33103	Med30	Kdm5b	Reps2
Gm39065	Mesd	Kif1c	Rif1
Gm40582	Mettl2	Kif2a	Rmdn2
Gm41408	Mettl22	Klhl12	Rpgr
Gm42226	Mgmt	Klhl21	Rprd2
Gm45978	Mkx	Kri1	Rsrp1
Gm46777	Mlx	LOC105246914	Runx2
Gm5127	Mob2	LOC108168645	Samd9l
Gm51556	Mpv17l2	LOC115487221	Scyl2
Gm52119	Mrpl13	Lat	Sec63
Gm5617	Mrpl15	Lgals3	Selenot
Gm5637	Mrpl17	Lhfpl2	Setd2
Gm572	Mrpl19	Lilrb4a	Sh3kbp1
Gm6642	Mrpl22	Lims2	Sik3
Gmip	Mrpl23	Lipo2	Sirpb1c
Gmnn	Mrpl3	Llph	Slc25a18
Gna15	Mrpl37	Lonp1	Slc25a36
Gng2	Mrpl38	Lrpap1	Slc35a1
Gpr15	Mrpl4	Lrrc27	Slc35a5
Gpr35	Mrpl54	Lrrc8d	Slc43a2
Gpsm3	Mrpl57	Lrrfip2	Slf2
Grap2	Mrps18a	Ly6i	Smc1a
Grb7	Mrps21	Ly9	Smim10l1
Grk2	Mrps24	Lyar	Snhg20
Grk6	Mrps27	Map3k20	Socs4
Gtpbp1	Mrps31	Map6	Son
Gtse1	Mtx1	Mast2	Sos1
Gvin3	Mydgf	Mcoln1	Sos2
Gyg	Nabp2	Mcu	Sp1
H2ac10	Nadsyn1	Mdfic	Sptlc2
H2ac24	Nans	Mettl16	Srek1
H2ac8	Nap1l4	Mir692-2	Srrm2
H2az2	Napa	Mir692-3	Ss18l1
Hacd4	Ndufa10	Mllt11	Stag1
Haghl	Ndufa12	Mmp12	Stag2
Haspin	Ndufa9	Mok	Strn
Hbb-bt	Ndufb3	Mpst	Supt16
Hectd3	Ndufb4c	Mpv17l	Tasor
Heph	Ndufb9	Mrpl32	Tasor2
Hes1	Ndufs7	Ms4a7	Tbc1d9
Hexb	Necap1	Msr1	Tbcel
Hfe	Nfs1	Mt1	Tcirg1
Hhex	Nhp2	Mtpn	Tent4b
Hmgcl	Nip7	Myrf	Tfb2m
Hmgn2	Nipsnap3b	Nckap1	Thap2
Hnmt	Nkiras2	Ndfip2	Tia1
Hnrnpul1	Nme4	Ndrg1	Tmem140
Hpcal1	Nol12	Npepps	Tmem184b
Hps5	Npm3-ps1	Nphp1	Tmem30a
Hsd17b11	Nrbp1	Npy	Tmem33
Hsd17b4	Nt5c3b	Nqo1	Tnks2
Hyls1	Nubp1	Ntng2	Tnrc6a
I830077J02Rik	Nubp2	Nub1	Tomm70a
Id1	Nubpl	Nup50	Topors
Ifi30	Nup93	Nus1	Tpr
Ifnar2	Oat	Oas1g	Trim30a
Igtp	Ogfod3	Oit3	Trim33
Il12rb1	Osbpl5	Olfr1033	Trim34a
Inka2	Otub1	Osbpl8	Trim34b
Inpp5d	Otub2	Oser1	Trip11
Inpp5k	Pa2g4	Otud7b	Trpm7
Ipcef1	Pafah1b3	P2rx4	Trrap
Irak4	Palld	P4ha1	Tspan13
Irf2	Parvb	Padi2	Twsg1
Itgb5	Pdcd6	Pafah1b1	Ube2q2
Itpka	Pdrg1	Parp16	Ubr3
Itpr1	Pebp1	Parp6	Ubr4
Jup	Pex10	Patl1	Ubr5
Kank3	Pex19	Pcx	Uhrf2
Kctd20	Pfkfb1	Pde2a	Usp33
Khsrp	Pfn1	Pdpn	Uvssa
Kif11	Pgls	Pex1	Vps26a
Kif14	Pgp	Phykpl	Vwf
Kif15	Pgrmc2	Pip5k1b	Wdr13
Kif18a	Phb	Pkp2	Xdh
Kif18b	Phb2	Pla2g7	Xiap
Kif20a	Phf19	Plekhh2	Xylt1
Kif22	Pi4kb	Plekhn1	Ylpm1
Kif23	Pin1	Plod2	Yme1l1
Kif9	Pin1rt1	Pls3	Ythdf3
Kifc1	Pisd	Plxna2	Zbtb6
Kifc5b	Pkm	Plxnd1	Zfp169
Klf10	Plekhb2	Pmp22	Zfp182
Klra17	Plrg1	Pno1	Zfp287
Klrk1	Pold2	Polr1a	Zfp292
Knstrn	Poldip2	Por	Zfp317
Kxd1	Polr2d	Ppfia1	Zfp322a
LOC118567734	Polr2f	Ppfibp2	Zfp369
LOC118568080	Pop4	Ppp2cb	Zfp445
LOC118568683	Ppa2	Prdx1	Zfp518a
Lair1	Ppia	Prdx6	Zfp605
Ldb1	Ppib	Prepl	Zfp644
Leprot	Ppie	Prpf40b	Zfp68
Lfng	Ppif	Psmb6	Zfp69
Lgr4	Ppil1	Psmc6	Zfp738
Limk2	Ppp1r35	Psmd1	Zfp760
Lipe	Ppp1r37	Psmd4	Zfp799
Lman2l	Ppp1r8	Psmd8	Zfp839
Lmnb1	Ppp2r1a	Ptbp2	Zfp85
Lmo2	Ppp5c	Ptcd3	Zfp871
Lockd	Pradc1	Ptgr1	Zfp874a
Lpcat3	Prcc	Ptrh1	Zfp874b
Lpcat4	Prep	Pum3	Zfp944
Lrig3	Prpf31	Qsox1	Zfp950
Lrp5	Prrc1	Rabl2	Zfp968
Lrrc15	Prrg2	Raet1e	Zfp993
Lrrk1	Psd4	Rdh13	Zfp994
Ltc4s	Psmb1	Renbp	Zfx
Ly6a	Psmb2	Rev1	Zkscan1
Madd	Psmb7	Rgs11	Zkscan3
Man2a2	Psmc3	Rhbdd3	mt-Rnr1
Man2b1	Psmd13	Ric8b
Manba	Psmd3	Rilpl1
Map11	Psme1	Rnf149
Map1s	Psmg1	Rnf183
Map3k9	Psmg3	Rps6ka2
Mapk14	Ptges2	Rragc
Marchf3	Ptpn14	Rragd
Matn2	Puf60	Rtn4r
Max	Pus1	Rxylt1
Maz	Rab5b	Saa3
Mbnl3	Rack1	Samd8
Mbp	Rad23a	Satb2
Mccc2	Rad51b	Sccpdh
Mcm10	Rae1	Sec61a2
Mdp1	Raly	Serf1
Med16	Ran	Siglecg
Mepce	Ranbp3	Sirt2
Mfsd6	Rangap1	Slamf6
Mgat1	Rasl2-9	Slc11a1
Mgat2	Rbbp4	Slc22a4
Mis18a	Rbfox2	Slc25a43
Mmd	Rbm19	Slc26a11
Mob3a	Rbm38	Slc36a4
Mpp6	Rcc1l	Slc38a2
Mprip	Rce1	Slc39a12
Mrps15	Reep6	Slc39a7
Mrtfa	Retsat	Slc44a1
Mta3	Rexo2	Slc48a1
Mxd4	Rita1	Slc6a12
Myh10	Rnasek	Slc6a8
Myl12b	Rnf41	Slc7a2
Myo18a	Rnft2	Slco3a1
Myo1g	Rpa2	Smad3
Naa60	Rpl11	Smap1
Naga	Rps10	Smarcd3
Nagpa	Rps8	Snapc1
Ncapd2	Rrp36	Snapin
Ncapg	Ruvbl2	Snhg17
Ncaph	Samm50	Snx7
Ncf2	Sap18	Soat2
Nckap5l	Sap18b	Spdl1
Nckap5los	Scimp	Spry1
Nckipsd	Scyl1	Stac2
Ndc1	Sdf2	Stamos
Ndc80	Sdhaf4	Stra6l
Ndnf	Sdhb	Stx3
Nedd1	Selenos	Taf1a
Neil3	Sergef	Tatdn2
Nelfcd	Sh3gl1	Tcp11l1
Nfix	Shmt2	Tdrd7
Nid2	Sirt3	Tfrc
Nipa2	Slc25a11	Tgoln1
Nipsnap2	Slc35a4	Tmc7
Nlrp1b	Slc39a11	Tmco3
Nmral1	Smim12	Tmed8
Nono	Smim7	Tmem119
Notch2	Sms	Tmem120a
Npas1	Smu1	Tmem178
Nrip1	Smyd5	Tmem202
Nrm	Snhg15	Tmem237
Nsl1	Snord17	Tmem60
Ntpcr	Snrnp70	Tmem69
Nusap1	Snrpd3	Tnfrsf23
Nxpe5	Snx6	Tnfrsf9
Oard1	Spr	Tnfsf12
Ocln	Spryd3	Tnni3k
Ophn1	Sptb	Tprkb
Osbpl7	Srm	Tsc1
Otud1	Srp14	Tst
P2ry12	Srprb	Ttc32
P2ry6	Ssu72	Twnk
Pabpc1	St7l	Txnrd3
Pak1	St8sia1	Ube2d-ps
Pald1	Stat6	Ubxn8
Palm	Stx7	Ufsp2
Pank2	Surf4	Ugt1a6b
Paqr4	Syce2	Uso1
Paqr7	Syt17	Usp14
Paqr9	Taf12	Usp37
Patz1	Taf9	Vamp4
Paxx	Tamm41	Vat1
Pcbp2	Tbcb	Vegfa
Pck2	Tbcd	Vegfb
Pclaf	Tbrg4	Vezt
Pdgfc	Tfip11	Vmp1
Pdha1	Tgfb1	Vnn3
Pdia3	Thap7	Wfs1
Pdk2	Thoc3	Wnt6
Pecam1	Thoc5	Xrcc5
Pex6	Thop1	Xylt2
Pfkfb4	Thyn1	Zcchc4
Pfkm	Timm17b	Zfp180
Pgap2	Timm50	Zfp451
Phactr2	Timmdc1	Zfp639
Pias2	Tiprl	Zfp704
Picalm	Tlcd3a	Zfp764
Pigf	Tm2d3	Zfp775
Pigs	Tmco4	Zfp867
Pik3c3	Tmed3	Zfp967
Pik3cd	Tmem106c	Zswim9
Pik3ip1	Tmem109
Pink1	Tmem141
Pitpnm1	Tmem159
Pkib	Tmem222
Pkn1	Tmem9b
Plcg2	Tnfaip1
Pld4	Tnfrsf10b
Plekhf2	Tomm22
Plod3	Tomm40
Plxnb2	Tomm40l
Plxnb3	Tomm5
Pold4	Tox
Pole	Trnau1ap
Polg	Tsen54
Polq	Tsfm
Ppfia4	Tspan31
Ppm1m	Tspan4
Ppp1r3d	Tssc4
Ppp1r7	Ttll12
Ppt1	Tuba1a
Prkd3	Tuba1c
Prkra	Tubb2a
Pros1	Tubd1
Prr5l	Tubgcp2
Psrc1	Txndc11
Ptgs1	Uap1l1
Ptpra	Ubiad1
Pvrig	Uchl3
Pwwp2b	Uck1
Qrsl1	Uqcrc1
R3hdm4	Uqcrc2
Rab11b	Uqcrfs1
Rab27a	Usp39
Racgap1	Usp4
Rad54b	Usp5
Rad54l	Vamp3
Ralb	Vcpkmt
Ramp1	Vdac2
Rasal3	Vps4a
Rassf5	Vsig8
Rbfa	Wdr34
Rfc5	Wdr36
Rilp	Wdr45b
Rin3	Wdr70
Rinl	Wdr74
Rnase4	Wfdc17
Rnf167	Wrap73
Rnf220	Yif1a
Rnf26	Yif1b
Rnf5	Ykt6
Rnpep	Zcchc17
Rp9	Zfp64
Rpn2	Zfp979
Rps24	Zfyve21
Rps6ka1	Zmat2
Rps6ka5	Znhit3
Rrm1
Rtcb
Samhd1
Saraf
Scamp2
Scfd2
Scnn1a
Scp2
Sdc3
Sdha
Sectm1a
Selenon
Selenop
Selplg
Serinc3
Sesn1
Sfrp1
Sfxn5
Sgo1
Sh2d1b2
Sh3bp5l
Shisa5
Sidt2
Sigirr
Sipa1
Sirt7
Ska3
Slc12a9
Slc25a13
Slc25a38
Slc25a45
Slc25a5
Slc2a9
Slc41a3
Slc46a3
Slc52a3
Slc9a7
Slco2b1
Smim24
Smtn
Sp110
Spata2l
Spint1
Sppl2b
Srrm1
Stat1
Stil
Stim1
Stk26
Sumf1
Supt4a
Surf1
Suv39h1
Tada3
Taok3
Tbc1d17
Tbxas1
Tcf7l2
Timm10b
Tinf2
Tk2
Tle5
Tln1
Tlr11
Tlr12
Tlr9
Tm6sf1
Tmem150b
Tmem156
Tmem179b
Tmem19
Tmem203
Tmem229b
Tmem241
Tmem59
Tmpo
Tmtc4
Tnfaip8l2
Tnfrsf18
Tnfrsf1a
Tnfsf14
Tns4
Top2a
Tpcn1
Traf3ip3
Trafd1
Trarg1
Trim16
Trim47
Trip6
Ttc38
Ttc39a
Ttc7
Ttk
Ttyh3
Twf2
Txndc15
Txnip
Ubald1
Ubash3b
Unc93b1
Upf1
Usf2
Usp12
Usp2
Usp21
Usp36
Uxs1
Vps53
Vrk1
Vsir
Vstm2a
Wars
Was
Wdr62
Xkr5
Zbtb7b
Zc3h12d
Zcchc8
Zdhhc1
Zdhhc23
Zdhhc7
Zdhhc8
Zfand1
Zfp341
Zfp36l1
Zfp414
Zfp467
Zfp773
Zfp784
Zfp954
Zfp956
Zfp961
Zfp963
Zkscan14

## Sheet: FLAM_6H
term_name	term_id	adjusted_p_value	negative_log10_of_adjusted_p_value	term_size	query_size	intersection_size	intersections
Factor: E2F-1; motif: GNGGGCGGGRMN	TF:M10209	1.51437e-17	16.8198	14255	1032	809	TNF,NFKBIE,CCRL2,ADORA2B,TNFAIP3,ICAM1,JUNB,RELB,NFKB2,SOCS3,NFKBIA,SPATA13,PTAFR,TNIP1,RASGEF1B,LPCAT2,CCL3,RAB20,ETS2,IRAK3,BCL3,TOR3A,PLPP1,TNFRSF1B,NFKBIZ,HCK,SLC11A2,CBLN1,SOD2,HIVEP3,ABTB2,MET,FAS,CDC42EP2,SEMA4D,MFSD7A,ARL5C,CXCL16,GADD45B,PLK2,ATF3,PID1,SLC2A1,IGSF6,SLC25A25,ZFP36,AGPAT4,LMO4,MAFF,IRF5,RALGDS,GBGT1,H2-Q4,TGIF1,GLUL,NOD2,ANPEP,TNFSF15,NLRP3,PRKCD,TGM2,DUSP1,APOBEC3,ICOSL,R…
Factor: ZF5; motif: GSGCGCGR	TF:M00716	3.88291e-17	16.4108	14843	1032	832	NFKBIE,CCRL2,ADORA2B,TNFAIP3,TLR2,ICAM1,IKBKE,JUNB,RELB,NFKB2,SOCS3,NFKBIA,SPATA13,TNIP1,RASGEF1B,LPCAT2,CCL3,RAB20,ETS2,IRAK3,BCL3,CSF2RB2,TOR3A,PLPP1,TNFRSF1B,NFKBIZ,HCK,SLC11A2,CBLN1,CSF2RB,SOD2,HIVEP3,ABTB2,MET,FAS,CDC42EP2,SEMA4D,ARL5C,CXCL16,GADD45B,PLK2,PID1,SLC2A1,IGSF6,SLC25A25,ZFP36,AGPAT4,LMO4,MAFF,IRF5,RALGDS,H2-Q4,TGIF1,GLUL,NOD2,ANPEP,CXCL3,PPP1R12B,CLEC4E,PRKCD,TGM2,DUSP1,APOBEC3,I…
Factor: NF-kappaB; motif: GGGAMTTYCC	TF:M00054	4.41415e-16	15.3552	2308	1032	204	TNF,NFKBIE,CCRL2,TNFAIP3,TLR2,IKBKE,RELB,NFKB2,NFKBIA,TNIP1,RASGEF1B,RAB20,BCL3,TNFRSF1B,NFKBIZ,SLC2A6,FAS,ARL5C,CXCL16,GADD45B,IRF5,H2-Q4,GLUL,TNFSF15,CXCL3,PRKCD,TGM2,DRAM1,PTGES,BIRC3,CCL9,RRAD,H2-K1,ALAS1,DCBLD2,TREML4,RND1,TIFA,FAM20C,CXCL2,ORAI2,GBP10,HIVEP2,GBP6,NFKBID,AGTRAP,CASP4,CFB,TRAF3,SLC43A3,TTC41,SLC16A10,ABCC1,LRRC8C,GBP2,TNFAIP2,AMPD3,LACC1,CHST11,MVP,ACAT2,CD38,CXCL1,LIMD2,ZC3H…
Factor: GKLF; motif: WGGGYGKGGCCN	TF:M09692	7.08521e-16	15.1496	8986	1032	564	TNF,NFKBIE,ADORA2B,TNFAIP3,ICAM1,IKBKE,RELB,NFKB2,SOCS3,NFKBIA,TNIP1,RASGEF1B,LPCAT2,RAB20,PLPP1,TNFRSF1B,HCK,SLC11A2,CBLN1,SOD2,HIVEP3,SLC2A6,MET,FAS,CDC42EP2,SEMA4D,MFSD7A,ARL5C,PLK2,SLC2A1,SLC25A25,ZFP36,AGPAT4,MAFF,IRF5,H2-Q4,TGIF1,GLUL,NOD2,TNFSF15,CXCL3,PRKCD,TGM2,DUSP1,RNF19B,MAPKAPK2,DRAM1,UBE2F,SLC20A1,BIRC3,MCOLN2,RRAD,MARCKSL1,H2-K1,POU2F2,GCH1,NADK,BATF3,PIM1,STX11,PSD,RND1,MALT1,CGNL…
Factor: NF-kappaB; motif: NGGGANTTYCCMNNNN	TF:M00774	1.17167e-15	14.9312	1661	1032	161	TNF,TNFAIP3,TLR2,ICAM1,IKBKE,RELB,NFKB2,NFKBIA,TNIP1,RASGEF1B,IL1B,RAB20,BCL3,TOR3A,TNFRSF1B,NFKBIZ,HCK,SLC2A6,ARL5C,GADD45B,IRF5,H2-Q4,GLUL,NOD2,TNFSF15,CXCL3,TBC1D10A,DRAM1,PTGES,BIRC3,CCL9,ALAS1,DCBLD2,STX11,CCL4,TIFA,CXCL2,ORAI2,GBP10,HIVEP2,GBP6,NFKBID,AGTRAP,CASP4,TRAF3,TTC41,ABCC1,LRRC8C,LCP2,AMPD3,ACAT2,CD38,CXCL1,LIMD2,IL12RB2,RND3,PLEKHA2,ZSWIM4,ARHGEF40,G3BP1,HVCN1,GEM,RHOC,MTMR14,FOXP…
Factor: ZF5; motif: GSGCGCGR; match class: 1	TF:M00716_1	3.42741e-15	14.465	12083	1032	706	NFKBIE,ADORA2B,TNFAIP3,TLR2,ICAM1,JUNB,RELB,NFKB2,SOCS3,NFKBIA,SPATA13,TNIP1,RASGEF1B,LPCAT2,RAB20,ETS2,IRAK3,BCL3,CSF2RB2,TOR3A,PLPP1,TNFRSF1B,HCK,SLC11A2,CBLN1,SOD2,HIVEP3,ABTB2,MET,FAS,CDC42EP2,SEMA4D,ARL5C,CXCL16,GADD45B,PLK2,PID1,SLC2A1,SLC25A25,AGPAT4,LMO4,MAFF,IRF5,RALGDS,H2-Q4,TGIF1,GLUL,ANPEP,CXCL3,PPP1R12B,PRKCD,DUSP1,APOBEC3,ICOSL,RNF19B,MLLT6,MAPKAPK2,SRXN1,TBC1D10A,DRAM1,UBE2F,SLC20A…
Factor: BEN; motif: CAGCGRNV	TF:M01240	6.52519e-15	14.1854	16242	1032	881	TNF,NFKBIE,CCRL2,ADORA2B,TNFAIP3,TLR2,ICAM1,IKBKE,JUNB,RELB,NFKB2,SOCS3,NFKBIA,SPATA13,PDE4B,TNIP1,RASGEF1B,LPCAT2,IL1B,CCL3,GPR84,RAB20,ETS2,IRAK3,BCL3,TOR3A,PLPP1,TNFRSF1B,NFKBIZ,HCK,SLC11A2,RTP4,CBLN1,SOD2,HIVEP3,SLC2A6,ABTB2,MET,FAS,CDC42EP2,SEMA4D,PILRB1,MFSD7A,ARL5C,CXCL16,GADD45B,PLK2,PID1,SLC2A1,IGSF6,SLC25A25,ZFP36,AGPAT4,SYK,LMO4,MAFF,IRF5,RALGDS,GBGT1,H2-Q4,TGIF1,GLUL,NOD2,ANPEP,PPP1R1…
Factor: NF-kappaB; motif: GGGRATTTCC	TF:M00052	8.70968e-15	14.06	1757	1032	165	TNF,TNFAIP3,TLR2,ICAM1,IKBKE,RELB,NFKB2,NFKBIA,TNIP1,IL1B,RAB20,TOR3A,TNFRSF1B,NFKBIZ,SLC2A6,ARL5C,GADD45B,ATF3,SLC2A1,MAFF,IRF5,H2-Q4,GLUL,TNFSF15,CXCL3,TGM2,MLLT6,TBC1D10A,PTGES,BIRC3,CCL9,STX11,TIFA,CXCL2,NRP2,IER3,HIVEP2,IFI47,GBP6,SERPINA3F,AGTRAP,CASP4,CFB,FDFT1,TRAF3,SLC43A3,GBP2,TNFAIP2,KRT222,AMPD3,MVP,PTPN1,CD38,CXCL1,LIMD2,ACSL5,PLEKHA2,ZSWIM4,ARHGEF40,G3BP1,LILRB4A,HVCN1,RHOC,MTMR14,F…
Factor: GKLF; motif: GCCMCRCCCNNN	TF:M01588	1.48232e-14	13.8291	7857	1032	503	TNF,NFKBIE,ADORA2B,ICAM1,IKBKE,RELB,NFKB2,SOCS3,NFKBIA,TNIP1,RASGEF1B,LPCAT2,RAB20,PLPP1,TNFRSF1B,HCK,SLC11A2,CBLN1,SOD2,HIVEP3,MET,FAS,CDC42EP2,SEMA4D,MFSD7A,ARL5C,PLK2,SLC2A1,SLC25A25,ZFP36,AGPAT4,MAFF,IRF5,H2-Q4,TGIF1,GLUL,NOD2,TNFSF15,CXCL3,PRKCD,TGM2,DUSP1,RNF19B,MAPKAPK2,DRAM1,UBE2F,SLC20A1,BIRC3,MCOLN2,RRAD,MARCKSL1,H2-K1,POU2F2,GCH1,NADK,BATF3,PIM1,STX11,PSD,RND1,MALT1,CGNL1,FAM20C,RAB11F…
Factor: E2F-1; motif: GNGGGCGGGRMN; match class: 1	TF:M10209_1	3.54793e-13	12.45	10651	1032	632	NFKBIE,CCRL2,ADORA2B,TNFAIP3,ICAM1,RELB,NFKB2,SOCS3,NFKBIA,SPATA13,RASGEF1B,LPCAT2,RAB20,ETS2,IRAK3,BCL3,TOR3A,PLPP1,TNFRSF1B,NFKBIZ,HCK,SLC11A2,CBLN1,SOD2,HIVEP3,ABTB2,MET,FAS,CDC42EP2,SEMA4D,MFSD7A,ARL5C,PLK2,PID1,SLC2A1,SLC25A25,ZFP36,LMO4,MAFF,IRF5,H2-Q4,TGIF1,GLUL,NOD2,ANPEP,PRKCD,TGM2,DUSP1,ICOSL,RNF19B,MLLT6,MAPKAPK2,SRXN1,TBC1D10A,DRAM1,UBE2F,PTGES,SLC20A1,MCOLN2,RRAD,MARCKSL1,H2-K1,POU2F…
Factor: IRF-9; motif: NNRAAWCGAAACTNA	TF:M02771	4.57322e-13	12.3398	406	1032	62	CCRL2,RAB20,TOR3A,RTP4,SLC2A6,ABTB2,XAF1,IRF9,SLC20A1,TMEM106A,IRGM1,N4BP1,IFIT3B,SUSD6,HELZ2,SLFN8,RNF213,IRF7,GBP2,MX1,DOK7,OAS2,COL4A2,DHX58,OAS3,EPSTI1,BST2,PARP9,GPR65,NIF3L1,RFX5,PSMD7,GPR176,PARP10,MAT2A,CXCL10,MX2,TNFRSF12A,PARP12,TGTP1,SURF4,IFI27,USP18,RNF152,IFIH1,TJP2,DTX3L,ISG15,IFIT3,EIF2AK2,SURF6,H2-T24,LRP11,TNFSF10,IFIT1,PCID2,ZC3HAV1,SAMD9L,MOV10,CLIC5,CGAS,RIOK2
Factor: FOXN4; motif: NNWANNCGWMCGCGTCNNNNMT	TF:M04662	1.85013e-12	11.7328	15998	1032	863	TNF,NFKBIE,CCRL2,ADORA2B,TNFAIP3,TLR2,ICAM1,JUNB,RELB,NFKB2,SOCS3,NFKBIA,SPATA13,PTAFR,PDE4B,TNIP1,RASGEF1B,LPCAT2,CCL3,GPR84,RAB20,ETS2,BCL3,TOR3A,PLPP1,TNFRSF1B,HCK,SLC11A2,CBLN1,SOD2,HIVEP3,SLC2A6,ABTB2,MET,FAS,CDC42EP2,SEMA4D,MFSD7A,ARL5C,CXCL16,GADD45B,PLK2,PID1,SLC2A1,SLC25A25,ZFP36,AGPAT4,LMO4,MAFF,IRF5,RALGDS,H2-Q4,TGIF1,GLUL,NOD2,ANPEP,ST3GAL1,PPP1R12B,NLRP3,PRKCD,TGM2,DUSP1,APOBEC3,ICOS…
Factor: BCL6B; motif: NNNNCCGCCCCWNNNN	TF:M02844	3.47111e-12	11.4595	13692	1032	765	TNF,NFKBIE,CCRL2,TNFAIP3,TLR2,ICAM1,IKBKE,JUNB,RELB,NFKB2,SOCS3,NFKBIA,PTAFR,TNIP1,LPCAT2,IL1B,CCL3,RAB20,BCL3,TOR3A,PLPP1,NFKBIZ,HCK,SLC11A2,RTP4,CBLN1,SOD2,HIVEP3,ABTB2,MET,FAS,CDC42EP2,SEMA4D,MFSD7A,ARL5C,CXCL16,GADD45B,PLK2,ATF3,PID1,SLC2A1,SLC25A25,ZFP36,AGPAT4,LMO4,MAFF,IRF5,GBGT1,H2-Q4,TGIF1,GLUL,NOD2,ANPEP,CXCL3,NLRP3,XAF1,PRKCD,TGM2,DUSP1,APOBEC3,ICOSL,RNF19B,MLLT6,MAPKAPK2,SRXN1,TBC1D10…
Factor: ZF5; motif: NRNGNGCGCGCWN	TF:M00333	3.65373e-12	11.4373	14484	1032	799	NFKBIE,ADORA2B,TNFAIP3,ICAM1,JUNB,RELB,NFKB2,SOCS3,NFKBIA,SPATA13,TNIP1,RASGEF1B,LPCAT2,IL1B,RAB20,ETS2,IRAK3,BCL3,CSF2RB2,TOR3A,PLPP1,TNFRSF1B,NFKBIZ,HCK,SLC11A2,RTP4,CBLN1,CSF2RB,SOD2,HIVEP3,SLC2A6,ABTB2,MET,FAS,CDC42EP2,SEMA4D,MFSD7A,ARL5C,CXCL16,GADD45B,PLK2,PID1,SLC2A1,SLC25A25,AGPAT4,LMO4,MAFF,IRF5,RALGDS,GBGT1,H2-Q4,TGIF1,GLUL,NOD2,ANPEP,CXCL3,PPP1R12B,NLRP3,PRKCD,TGM2,DUSP1,APOBEC3,ICOSL,…
Factor: RelA-p65; motif: GGGANTTTCCNN	TF:M03563	4.66389e-12	11.3313	4491	1032	317	TNF,NFKBIE,CCRL2,TNFAIP3,TLR2,ICAM1,IKBKE,RELB,NFKB2,NFKBIA,SPATA13,TNIP1,RASGEF1B,IL1B,RAB20,BCL3,TOR3A,TNFRSF1B,NFKBIZ,SLC11A2,SLC2A6,FAS,ARL5C,GADD45B,ATF3,SLC2A1,MAFF,IRF5,RALGDS,H2-Q4,GLUL,NOD2,TNFSF15,CXCL3,PPP1R12B,NLRP3,TGM2,APOBEC3,MLLT6,TBC1D10A,DRAM1,PTGES,SLFN2,BIRC3,CCL9,SMPDL3B,ALAS1,DCBLD2,STX11,SRGN,TIFA,FAM20C,CXCL2,NRP2,IER3,ORAI2,GBP10,EHD1,HIVEP2,IFI47,GBP6,SERPINA3F,NFKBID,AG…
Factor: RelA-p65; motif: GGGANTTTCCNN; match class: 1	TF:M03563_1	5.63596e-12	11.249	765	1032	89	NFKBIE,TNFAIP3,TLR2,ICAM1,IKBKE,RELB,NFKB2,NFKBIA,RAB20,SLC2A6,GADD45B,H2-Q4,CXCL3,TGM2,BIRC3,STX11,TIFA,CXCL2,GBP10,IFI47,GBP6,SERPINA3F,NFKBID,CASP4,CFB,TRAF3,SLC43A3,ABCC1,GBP2,TNFAIP2,AMPD3,MVP,CD38,CXCL1,ARHGEF40,G3BP1,RHOC,MTMR14,FOXP4,NFKBIB,NCF4,KLHL12,ZMIZ2,GBP9,PHLDA1,IFIT1BL1,JPT2,GBP3,TNFSF9,TAPBP,RFX5,IFNGR2,GPR176,GM36079,STXBP1,ACSL1,PARP3,TSKU,SLC39A1,CXCL10,CD74,MYD88,CD69,GSAP,P…
Factor: IRF-2; motif: NAAANNGAAAGTGAAASTRN	TF:M10268	1.26957e-11	10.8963	606	1032	76	RTP4,CBLN1,SLC2A6,H2-Q4,TNFSF15,XAF1,APOBEC3,IRF9,BIRC3,H2-K1,GBP10,IRGM1,OAS1A,IFIT3B,TAPBPL,ZBP1,IGTP,INHBA,ADGRE1,GBP2,OAS1G,IRGM2,SOCS1,STAT2,DOCK5,DHX58,PARP14,LDLR,GBP5,GM5431,TRIM34A,GBP9,EPSTI1,OAS1B,BST2,TAP1,PARP9,GBP3,RAB38,TAPBP,RFX5,PARP10,GNA13,UBE2L6,MX2,CALHM6,STRIP1,9130230L23RIK,IL18BP,OASL2,TNFRSF14,TNFRSF26,PARP12,TGTP1,USP18,CCT6A,LIPE,GBP4,TBK1,DTX3L,ISG15,IFIT3,TRIM21,H2-M3…
Factor: c-Rel; motif: SGGRNTTTCC	TF:M00053	2.79927e-11	10.553	3469	1032	257	TNF,NFKBIE,TNFAIP3,TLR2,ICAM1,IKBKE,RELB,NFKB2,NFKBIA,TNIP1,RASGEF1B,IL1B,RAB20,TOR3A,TNFRSF1B,NFKBIZ,HCK,SLC2A6,ABTB2,ARL5C,GADD45B,ATF3,SLC2A1,IRF5,H2-Q4,TGIF1,GLUL,NOD2,ANPEP,TNFSF15,CXCL3,PPP1R12B,TGM2,MLLT6,TBC1D10A,DRAM1,PTGES,SLFN2,BIRC3,CCL9,RRAD,ALAS1,BATF3,STX11,CCL4,TIFA,FAM20C,CXCL2,ITGA5,NRP2,IER3,EHD1,HIVEP2,IFI47,GBP6,SERPINA3F,NFKBID,IL1RN,AGTRAP,P2RX5,CASP4,EIF4E,CFB,TRAF3,SLC43A…
Factor: c-Rel; motif: NGGGAATYTCCN	TF:M03545	5.19229e-11	10.2846	5675	1032	376	TNF,NFKBIE,CCRL2,TNFAIP3,TLR2,ICAM1,IKBKE,RELB,NFKB2,NFKBIA,TNIP1,LPCAT2,RAB20,BCL3,TNFRSF1B,NFKBIZ,SLC11A2,SLC2A6,ABTB2,FAS,PILRB1,ARL5C,GADD45B,ATF3,SLC2A1,MAFF,IRF5,RALGDS,H2-Q4,GLUL,ANPEP,TNFSF15,CXCL3,PRKCD,TGM2,MLLT6,PTGES,BIRC3,IL20RB,RRAD,H2-K1,DCBLD2,TREML4,CLCN7,STX11,RND1,SRGN,PILRB2,CGNL1,TIFA,FAM20C,SLC39A14,SLC7A8,F10,PILRA,CXCL2,ITGA5,PPP1R15A,TMEM106A,GDF15,NRP2,IER3,ORAI2,GBP10,E…
Factor: RelA-p65; motif: KGGRNTTTCCC	TF:M10399	5.38207e-11	10.2691	4042	1032	288	TNF,CCRL2,TNFAIP3,TLR2,ICAM1,IKBKE,RELB,NFKB2,NFKBIA,TNIP1,RASGEF1B,IL1B,RAB20,BCL3,TOR3A,TNFRSF1B,NFKBIZ,HCK,SLC2A6,MET,ARL5C,GADD45B,ATF3,SLC2A1,AGPAT4,MAFF,IRF5,H2-Q4,TGIF1,GLUL,NOD2,ANPEP,TNFSF15,CXCL3,PPP1R12B,NLRP3,TGM2,MLLT6,TBC1D10A,PTGES,SLFN2,BIRC3,CCL9,ALAS1,DCBLD2,BATF3,STX11,CCL4,SRGN,TIFA,CXCL2,NRP2,IER3,GBP10,EHD1,HIVEP2,IFI47,GBP6,SERPINA3F,TUBB6,AGTRAP,P2RX5,CASP4,SLC30A6,CFB,FCR…
Factor: FOXN4; motif: NNWANNCGWMCGCGTCNNNNMT; match class: 1	TF:M04662_1	1.2967e-10	9.88716	12782	1032	718	TNF,NFKBIE,CCRL2,ADORA2B,TNFAIP3,TLR2,ICAM1,JUNB,NFKB2,SOCS3,NFKBIA,PDE4B,TNIP1,RASGEF1B,LPCAT2,RAB20,ETS2,BCL3,TOR3A,PLPP1,TNFRSF1B,SLC11A2,CBLN1,SOD2,HIVEP3,SLC2A6,ABTB2,MET,FAS,CDC42EP2,SEMA4D,MFSD7A,ARL5C,CXCL16,GADD45B,PLK2,PID1,SLC2A1,SLC25A25,ZFP36,LMO4,MAFF,RALGDS,H2-Q4,TGIF1,GLUL,NOD2,PPP1R12B,PRKCD,TGM2,DUSP1,APOBEC3,ICOSL,RNF19B,MLLT6,MAPKAPK2,SRXN1,TBC1D10A,DRAM1,UBE2F,PTGES,HMOX1,SLC…
Factor: E2F-3; motif: GGCGGGN	TF:M02089	2.33416e-10	9.63187	11292	1032	649	TNF,NFKBIE,ADORA2B,TNFAIP3,ICAM1,RELB,NFKB2,SOCS3,NFKBIA,PTAFR,TNIP1,RASGEF1B,LPCAT2,CCL3,RAB20,ETS2,IRAK3,BCL3,TOR3A,PLPP1,TNFRSF1B,NFKBIZ,HCK,SLC11A2,CBLN1,SOD2,HIVEP3,MET,FAS,CDC42EP2,SEMA4D,MFSD7A,ARL5C,CXCL16,PLK2,PID1,SLC2A1,IGSF6,SLC25A25,ZFP36,AGPAT4,LMO4,MAFF,IRF5,H2-Q4,TGIF1,GLUL,NOD2,ANPEP,PRKCD,TGM2,APOBEC3,ICOSL,RNF19B,MLLT6,MAPKAPK2,IRF9,DRAM1,UBE2F,PTGES,SLC20A1,MCOLN2,RRAD,MARCKSL…
Factor: c-Rel; motif: SGGRNTTTCC; match class: 1	TF:M00053_1	3.0211e-10	9.51983	337	1032	51	NFKBIE,TNFAIP3,TLR2,ICAM1,IKBKE,RELB,NFKB2,NFKBIA,RASGEF1B,IL1B,RAB20,NFKBIZ,SLC2A6,GADD45B,STX11,TIFA,CXCL2,SERPINA3F,CASP4,TRAF3,LCP2,LACC1,CD38,CXCL1,GEM,FOXP4,RNF14,NCF4,PTPRE,GTF3C5,JPT2,ELP5,TAPBP,SSX2IP,AGPAT1,IFNGR2,GPR176,GM36079,TSKU,CD69,PLS3,TANK,SRC,PPT2,CCDC122,H2-Q7,HIVEP1,PRODH,9130401M01RIK,DDO,NUAK1
Factor: Pax-4; motif: NNNNNYCACCCB; match class: 1	TF:M00378_1	3.06472e-10	9.51361	14437	1032	789	TNF,NFKBIE,CCRL2,TNFAIP3,ICAM1,IKBKE,JUNB,RELB,NFKB2,SOCS3,NFKBIA,PTAFR,TNIP1,LPCAT2,IL1B,CCL3,RAB20,ETS2,BCL3,CSF2RB2,TOR3A,PLPP1,TNFRSF1B,HCK,SLC11A2,CBLN1,CSF2RB,SOD2,HIVEP3,SLC2A6,ABTB2,MET,FAS,CDC42EP2,SEMA4D,MFSD7A,ARL5C,CXCL16,GADD45B,PLK2,ATF3,PID1,ZFP36,AGPAT4,SYK,LMO4,MAFF,IRF5,GBGT1,H2-Q4,TGIF1,GLUL,NOD2,ANPEP,TNFSF15,CXCL3,ST3GAL1,PPP1R12B,NLRP3,XAF1,PRKCD,TGM2,DUSP1,APOBEC3,ICOSL,RNF…
Factor: BEN; motif: CAGCGRNV; match class: 1	TF:M01240_1	3.72505e-10	9.42887	12010	1032	681	NFKBIE,ADORA2B,ICAM1,JUNB,RELB,NFKB2,SOCS3,NFKBIA,TNIP1,RASGEF1B,LPCAT2,RAB20,ETS2,IRAK3,BCL3,TOR3A,PLPP1,NFKBIZ,SLC11A2,CBLN1,SOD2,SLC2A6,ABTB2,MET,FAS,CDC42EP2,SEMA4D,ARL5C,CXCL16,GADD45B,PLK2,PID1,SLC2A1,SLC25A25,ZFP36,AGPAT4,LMO4,IRF5,GBGT1,TGIF1,GLUL,NOD2,ANPEP,PPP1R12B,XAF1,PRKCD,TGM2,DUSP1,APOBEC3,ICOSL,RNF19B,MAPKAPK2,SRXN1,IRF9,DRAM1,UBE2F,PTGES,PVR,CCL9,MCOLN2,RRAD,MARCKSL1,H2-K1,ALAS1,…
Factor: IRF; motif: RRAANTGAAASYGNV	TF:M00772	4.49163e-10	9.3476	1125	1032	110	NFKBIE,CCRL2,TOR3A,RTP4,HIVEP3,MET,H2-Q4,TNFSF15,APOBEC3,BIRC3,H2-K1,IL1A,PTPRO,FPR2,ADGRE4,GDF15,PSTPIP2,GBP10,N4BP1,OAS1A,IFIT3B,GBP6,NFKBID,TAPBPL,ZBP1,IGTP,INHBA,RNF213,IRF7,ADHFE1,GBP2,OAS1G,IRGM2,MVP,MX1,SOCS1,NLRC5,GM6377,STARD5,STAT2,DOCK5,DHX58,PARP14,OSM,H2-Q5,SLC7A11,GBP5,CYBB,TRIM34A,GBP9,BATF2,OAS1B,CCND1,BST2,IFIT1BL1,PARP9,GBP3,TAPBP,GPR65,ACOD1,PDGFRB,TRIM30A,IDI1,PARP10,CXCL10,UB…
Factor: Hes1; motif: NNCACGYGNN	TF:M07991	5.48921e-10	9.26049	15237	1032	822	TNF,NFKBIE,CCRL2,ADORA2B,TNFAIP3,TLR2,ICAM1,JUNB,RELB,NFKB2,SOCS3,SPATA13,PTAFR,TNIP1,RASGEF1B,CCL3,RAB20,ETS2,IRAK3,BCL3,CSF2RB2,TOR3A,PLPP1,TNFRSF1B,NFKBIZ,SLC11A2,CBLN1,SOD2,SLC2A6,ABTB2,MET,FAS,CDC42EP2,SEMA4D,ARL5C,CXCL16,GADD45B,PLK2,PID1,SLC2A1,IGSF6,SLC25A25,AGPAT4,LMO4,MAFF,RALGDS,GBGT1,H2-Q4,TGIF1,GLUL,CXCL3,ST3GAL1,PPP1R12B,CLEC4E,NLRP3,PRKCD,TGM2,DUSP1,APOBEC3,ICOSL,RNF19B,MLLT6,MAPKA…
Factor: Kaiso; motif: SARNYCTCGCGAGAN	TF:M10276	5.72193e-10	9.24246	13501	1032	747	TNF,NFKBIE,CCRL2,ADORA2B,TNFAIP3,ICAM1,JUNB,RELB,SOCS3,NFKBIA,RASGEF1B,CCL3,ETS2,IRAK3,BCL3,PLPP1,TNFRSF1B,HCK,SLC11A2,CBLN1,HIVEP3,SLC2A6,ABTB2,MET,FAS,SEMA4D,MFSD7A,CXCL16,GADD45B,PLK2,PID1,SLC2A1,IGSF6,SLC25A25,ZFP36,AGPAT4,SYK,LMO4,MAFF,IRF5,RALGDS,H2-Q4,TGIF1,GLUL,NOD2,ANPEP,CXCL3,PPP1R12B,NLRP3,XAF1,PRKCD,DUSP1,APOBEC3,RNF19B,MLLT6,MAPKAPK2,SRXN1,TBC1D10A,DRAM1,UBE2F,PTGES,SLC20A1,BIRC3,PVR…
Factor: LKLF; motif: NGGGCGG	TF:M05391	7.58296e-10	9.12016	7260	1032	452	TNF,NFKBIE,RELB,NFKB2,SOCS3,NFKBIA,PDE4B,RASGEF1B,LPCAT2,RAB20,ETS2,IRAK3,TOR3A,PLPP1,TNFRSF1B,NFKBIZ,HCK,SOD2,HIVEP3,SLC2A6,MET,CDC42EP2,PILRB1,MFSD7A,ARL5C,GADD45B,PLK2,ATF3,IGSF6,SLC25A25,ZFP36,IRF5,GBGT1,GLUL,NOD2,ANPEP,TNFSF15,ST3GAL1,XAF1,PRKCD,TGM2,DUSP1,ICOSL,RNF19B,SRXN1,IRF9,DRAM1,PVR,RRAD,H2-K1,ALAS1,POU2F2,GCH1,DCBLD2,RASSF4,PIM1,MALT1,PILRB2,CGNL1,PILRA,CXCL2,ITGA5,EGR1,TMEM106A,GDF1…
Factor: CPBP; motif: NGGGCGG	TF:M05301	7.58296e-10	9.12016	7260	1032	452	TNF,NFKBIE,RELB,NFKB2,SOCS3,NFKBIA,PDE4B,RASGEF1B,LPCAT2,RAB20,ETS2,IRAK3,TOR3A,PLPP1,TNFRSF1B,NFKBIZ,HCK,SOD2,HIVEP3,SLC2A6,MET,CDC42EP2,PILRB1,MFSD7A,ARL5C,GADD45B,PLK2,ATF3,IGSF6,SLC25A25,ZFP36,IRF5,GBGT1,GLUL,NOD2,ANPEP,TNFSF15,ST3GAL1,XAF1,PRKCD,TGM2,DUSP1,ICOSL,RNF19B,SRXN1,IRF9,DRAM1,PVR,RRAD,H2-K1,ALAS1,POU2F2,GCH1,DCBLD2,RASSF4,PIM1,MALT1,PILRB2,CGNL1,PILRA,CXCL2,ITGA5,EGR1,TMEM106A,GDF1…
Factor: SP6; motif: WGGGCGG	TF:M05455	7.58296e-10	9.12016	7260	1032	452	TNF,NFKBIE,RELB,NFKB2,SOCS3,NFKBIA,PDE4B,RASGEF1B,LPCAT2,RAB20,ETS2,IRAK3,TOR3A,PLPP1,TNFRSF1B,NFKBIZ,HCK,SOD2,HIVEP3,SLC2A6,MET,CDC42EP2,PILRB1,MFSD7A,ARL5C,GADD45B,PLK2,ATF3,IGSF6,SLC25A25,ZFP36,IRF5,GBGT1,GLUL,NOD2,ANPEP,TNFSF15,ST3GAL1,XAF1,PRKCD,TGM2,DUSP1,ICOSL,RNF19B,SRXN1,IRF9,DRAM1,PVR,RRAD,H2-K1,ALAS1,POU2F2,GCH1,DCBLD2,RASSF4,PIM1,MALT1,PILRB2,CGNL1,PILRA,CXCL2,ITGA5,EGR1,TMEM106A,GDF1…
Factor: Sp3; motif: AGGGCGG	TF:M05665	7.58296e-10	9.12016	7260	1032	452	TNF,NFKBIE,RELB,NFKB2,SOCS3,NFKBIA,PDE4B,RASGEF1B,LPCAT2,RAB20,ETS2,IRAK3,TOR3A,PLPP1,TNFRSF1B,NFKBIZ,HCK,SOD2,HIVEP3,SLC2A6,MET,CDC42EP2,PILRB1,MFSD7A,ARL5C,GADD45B,PLK2,ATF3,IGSF6,SLC25A25,ZFP36,IRF5,GBGT1,GLUL,NOD2,ANPEP,TNFSF15,ST3GAL1,XAF1,PRKCD,TGM2,DUSP1,ICOSL,RNF19B,SRXN1,IRF9,DRAM1,PVR,RRAD,H2-K1,ALAS1,POU2F2,GCH1,DCBLD2,RASSF4,PIM1,MALT1,PILRB2,CGNL1,PILRA,CXCL2,ITGA5,EGR1,TMEM106A,GDF1…
Factor: NF-kappaB; motif: NGGGGAMTTTCCNN	TF:M00194	1.43779e-09	8.8423	2373	1032	187	NFKBIE,CCRL2,TLR2,IKBKE,RELB,NFKB2,NFKBIA,TNIP1,RASGEF1B,RAB20,ETS2,BCL3,TNFRSF1B,NFKBIZ,SLC11A2,SLC2A6,FAS,ARL5C,GADD45B,ATF3,IRF5,H2-Q4,TNFSF15,CXCL3,PRKCD,TGM2,ICOSL,PTGES,ALAS1,DCBLD2,TIFA,CXCL2,ORAI2,GBP10,GBP6,NFKBID,CASP4,IFT57,CFB,TRAF3,SLC43A3,TTC41,ABCC1,CSF1R,LRRC8C,PIP5K1A,GBP2,TNFAIP2,AMPD3,MVP,ACAT2,CXCL1,LIMD2,PIK3R6,IL12RB2,RND3,PLEKHA2,ZSWIM4,NLRC5,ARHGEF40,G3BP1,TREM1,HVCN1,GEM,…
Factor: ZF5; motif: NRNGNGCGCGCWN; match class: 1	TF:M00333_1	1.77969e-09	8.74965	11212	1032	641	ADORA2B,TNFAIP3,ICAM1,JUNB,RELB,NFKB2,SOCS3,NFKBIA,SPATA13,TNIP1,RASGEF1B,LPCAT2,RAB20,ETS2,IRAK3,BCL3,TOR3A,PLPP1,TNFRSF1B,HCK,RTP4,CBLN1,CSF2RB,SOD2,HIVEP3,ABTB2,MET,CDC42EP2,SEMA4D,ARL5C,CXCL16,GADD45B,PLK2,SLC2A1,SLC25A25,AGPAT4,LMO4,MAFF,IRF5,RALGDS,H2-Q4,TGIF1,GLUL,NOD2,ANPEP,CXCL3,PPP1R12B,NLRP3,PRKCD,DUSP1,RNF19B,MLLT6,MAPKAPK2,SRXN1,DRAM1,PTGES,HMOX1,SLC20A1,BIRC3,PVR,MCOLN2,RRAD,MARCKSL…
Factor: NF-kappaB; motif: GGGAMTTYCC; match class: 1	TF:M00054_1	2.23975e-09	8.6498	603	1032	71	TLR2,NFKB2,NFKBIA,BCL3,SLC2A6,GADD45B,H2-Q4,CXCL3,PRKCD,DCBLD2,TIFA,CXCL2,ORAI2,GBP10,GBP6,NFKBID,CASP4,CFB,TRAF3,TTC41,ABCC1,LRRC8C,ACAT2,CXCL1,IL12RB2,RND3,PLEKHA2,ARHGEF40,G3BP1,RHOC,MTMR14,NR4A1,NFKBIB,ARPIN,GBP3,TAPBP,AGPAT1,ST6GALNAC6,GM36079,PARP3,TSKU,SLC39A1,CXCL10,CD74,GSAP,POGK,PIGA,CSF3,MS4A6C,TASL,TANK,GRK3,TNIP3,PPT2,RRP9,TAGLN2,ADGRE5,METTL1,SREBF2,FMO1,FCHSD2,SEC23B,CDC14A,SMOC1,I…
Factor: Sp1; motif: GGNGGGGGNGGGGGMGGGGCNGGG	TF:M10375	2.7897e-09	8.55444	10761	1032	619	TNF,CCRL2,ADORA2B,TNFAIP3,IKBKE,JUNB,RELB,NFKB2,SOCS3,NFKBIA,PTAFR,IL1B,CCL3,RAB20,ETS2,BCL3,TOR3A,PLPP1,TNFRSF1B,NFKBIZ,SLC11A2,RTP4,CBLN1,CSF2RB,SOD2,HIVEP3,MET,FAS,CDC42EP2,SEMA4D,MFSD7A,CXCL16,ATF3,PID1,SLC2A1,IGSF6,SLC25A25,ZFP36,AGPAT4,LMO4,MAFF,IRF5,H2-Q4,TGIF1,GLUL,ANPEP,PRKCD,TGM2,DUSP1,ICOSL,RNF19B,MLLT6,MAPKAPK2,SRXN1,TBC1D10A,DRAM1,UBE2F,PTGES,HMOX1,SLC20A1,SLFN2,BIRC3,PVR,MCOLN2,RRAD…
Factor: SP2; motif: GGGCGGGAC	TF:M01783	8.42334e-09	8.07452	8128	1032	490	NFKBIE,CCRL2,ADORA2B,TNFAIP3,ICAM1,RELB,NFKB2,SOCS3,NFKBIA,LPCAT2,RAB20,CSF2RB2,PLPP1,TNFRSF1B,SLC11A2,CBLN1,CSF2RB,SOD2,HIVEP3,MET,SEMA4D,PILRB1,MFSD7A,ARL5C,PLK2,PID1,SLC2A1,SLC25A25,ZFP36,MAFF,IRF5,H2-Q4,PRKCD,TGM2,RNF19B,MAPKAPK2,TBC1D10A,DRAM1,UBE2F,PTGES,SLC20A1,RRAD,MARCKSL1,H2-K1,SMPDL3B,POU2F2,OSGIN1,GCH1,NADK,BATF3,PIM1,STX11,PSD,SRGN,MALT1,ACP2,PILRB2,CGNL1,TIFA,FAM20C,PILRA,CXCL2,TMEM…
Factor: Sp1; motif: NGGGGGCGGGGYN	TF:M00196	1.00738e-08	7.9968	8810	1032	523	NFKBIE,ADORA2B,TNFAIP3,ICAM1,RELB,NFKB2,SOCS3,NFKBIA,PTAFR,TNIP1,RASGEF1B,LPCAT2,CCL3,RAB20,BCL3,PLPP1,TNFRSF1B,NFKBIZ,HCK,SLC11A2,CBLN1,SOD2,HIVEP3,MET,FAS,CDC42EP2,SEMA4D,MFSD7A,ARL5C,PLK2,SLC2A1,SLC25A25,ZFP36,AGPAT4,LMO4,MAFF,IRF5,H2-Q4,TGIF1,GLUL,NOD2,PRKCD,TGM2,APOBEC3,ICOSL,RNF19B,MAPKAPK2,TBC1D10A,DRAM1,UBE2F,PTGES,SLC20A1,MCOLN2,RRAD,MARCKSL1,H2-K1,POU2F2,OSGIN1,GCH1,SLC31A2,DCBLD2,NADK,…
Factor: NF-kappaB1; motif: GGGAAANYCCC	TF:M10311	1.0574e-08	7.97576	311	1032	46	TNF,TLR2,IKBKE,RELB,NFKB2,NFKBIA,TNIP1,RAB20,TOR3A,SLC2A6,GADD45B,IRF5,H2-Q4,CXCL3,TBC1D10A,STX11,CXCL2,GBP6,CASP4,CXCL1,LIMD2,ARHGEF40,G3BP1,GEM,RHOC,MTMR14,SLC39A4,IL6,ZFP275,ACOT7,NEURL3,H3F3B,TRP53,IFNGR2,GM36079,CD69,GSAP,TANK,PPT2,KATNA1,HIVEP1,TUFT1,BCL6B,GINM1,RASD1,ST3GAL3
Factor: Sp1; motif: NGGGGCGGGGN	TF:M07395	1.12189e-08	7.95005	9145	1032	539	TNF,NFKBIE,ADORA2B,TNFAIP3,ICAM1,RELB,NFKB2,SOCS3,NFKBIA,PTAFR,TNIP1,RASGEF1B,LPCAT2,CCL3,RAB20,IRAK3,BCL3,PLPP1,TNFRSF1B,NFKBIZ,HCK,SLC11A2,CBLN1,SOD2,HIVEP3,MET,FAS,CDC42EP2,SEMA4D,MFSD7A,ARL5C,PLK2,SLC2A1,IGSF6,SLC25A25,ZFP36,AGPAT4,LMO4,MAFF,IRF5,H2-Q4,TGIF1,NOD2,PRKCD,TGM2,APOBEC3,ICOSL,RNF19B,MAPKAPK2,TBC1D10A,DRAM1,UBE2F,PTGES,SLC20A1,MCOLN2,RRAD,MARCKSL1,H2-K1,POU2F2,OSGIN1,GCH1,SLC31A2,D…
Factor: IRF-1; motif: NNRAAANNGAAASN	TF:M07045	1.22126e-08	7.91319	679	1032	75	CCRL2,CCL3,RTP4,HIVEP3,TMEM106A,GDF15,PSTPIP2,GBP10,N4BP1,OAS1A,IFIT3B,TAPBPL,PIK3R5,ZBP1,IGTP,CFB,RNF213,IRF7,GBP2,OAS1G,IRGM2,MVP,NLRC5,ZNFX1,STARD5,STAT2,OSM,GBP5,CYBB,ZMIZ2,TRIM34A,EPSTI1,BATF2,OAS1B,BST2,PARP9,GBP3,TAPBP,SSX2IP,ANXA7,RFX5,GNA13,CXCL10,MX2,CALHM6,TCP1,2510009E07RIK,IL18BP,TGFBI,OASL2,NECTIN2,EEF1AKMT1,USP18,TBK1,APOL6,DTX3L,IFIT3,TRIM21,H2-M3,GM4841,IIGP1,SLA,TRAF2,METTL1,IFI…
Factor: GKLF; motif: NNNRNWGGGTGKGGC	TF:M10279	1.41541e-08	7.84912	9301	1032	546	TNF,NFKBIE,ADORA2B,ICAM1,IKBKE,JUNB,RELB,NFKB2,SOCS3,NFKBIA,PTAFR,RASGEF1B,LPCAT2,RAB20,CSF2RB2,PLPP1,TNFRSF1B,HCK,SLC11A2,RTP4,CBLN1,CSF2RB,SOD2,HIVEP3,ABTB2,MET,FAS,CDC42EP2,SEMA4D,MFSD7A,ARL5C,CXCL16,GADD45B,PLK2,SLC2A1,SLC25A25,ZFP36,AGPAT4,LMO4,MAFF,IRF5,H2-Q4,TGIF1,GLUL,NOD2,TNFSF15,CXCL3,PRKCD,TGM2,DUSP1,RNF19B,MLLT6,MAPKAPK2,SRXN1,TBC1D10A,DRAM1,UBE2F,PTGES,SLC20A1,BIRC3,MCOLN2,MARCKSL1,P…
Factor: BCL6B; motif: NNNNCCGCCCCWNNNN; match class: 1	TF:M02844_1	1.7642e-08	7.75345	8549	1032	509	NFKBIE,CCRL2,TNFAIP3,ICAM1,IKBKE,JUNB,RELB,NFKB2,SOCS3,NFKBIA,TNIP1,LPCAT2,RAB20,BCL3,PLPP1,HCK,SLC11A2,CBLN1,SOD2,HIVEP3,ABTB2,MET,FAS,MFSD7A,GADD45B,ATF3,PID1,SLC2A1,SLC25A25,ZFP36,AGPAT4,LMO4,MAFF,IRF5,H2-Q4,TGIF1,GLUL,NOD2,PRKCD,TGM2,DUSP1,APOBEC3,ICOSL,RNF19B,MLLT6,MAPKAPK2,SRXN1,UBE2F,SLC20A1,SLFN2,BIRC3,MCOLN2,RRAD,MARCKSL1,H2-K1,POU2F2,OSGIN1,GCH1,DCBLD2,NADK,RASSF4,BATF3,PIM1,STX11,PSD,S…
Factor: CPBP; motif: SNCCCNN; match class: 1	TF:M01822_1	1.85319e-08	7.73208	19901	1032	996	TNF,NFKBIE,CCRL2,ADORA2B,TNFAIP3,TLR2,ICAM1,IKBKE,JUNB,RELB,NFKB2,SOCS3,NFKBIA,SPATA13,PTAFR,PDE4B,TNIP1,RASGEF1B,LPCAT2,IL1B,CCL3,GPR84,RAB20,ETS2,IRAK3,BCL3,CSF2RB2,TOR3A,PLPP1,TNFRSF1B,NFKBIZ,HCK,SLC11A2,RTP4,CBLN1,CSF2RB,SOD2,HIVEP3,SLC2A6,ABTB2,MET,FAS,CDC42EP2,SEMA4D,PILRB1,MFSD7A,ARL5C,CXCL16,GADD45B,PLK2,ATF3,PID1,SLC2A1,IGSF6,SLC25A25,ZFP36,AGPAT4,SYK,LMO4,MAFF,IRF5,RALGDS,GBGT1,H2-Q4,TG…
Factor: IRF-1; motif: NRAANNGAAASTGAAASYNN	TF:M10267	1.87562e-08	7.72686	1285	1032	116	CCRL2,CCL3,TOR3A,RTP4,HIVEP3,SLC2A6,MET,H2-Q4,GLUL,TNFSF15,XAF1,APOBEC3,IRF9,H2-K1,PTPRO,GDF15,PSTPIP2,GBP10,IRGM1,N4BP1,OAS1A,IFI204,IFIT3B,GBP6,TAPBPL,IFI211,PIK3R5,ZBP1,IGTP,INHBA,ADGRE1,GBP2,OAS1G,IRGM2,CD38,MX1,SOCS1,GM6377,GPR141,ZNFX1,AGAP1,STAT2,DHX58,CAV1,PARP14,OSM,LDLR,SLC7A11,GBP5,CYBB,GM5431,OAS3,TRIM34A,GBP9,EPSTI1,BATF2,OAS1B,BST2,IFIT1BL1,TAP1,PARP9,GBP3,RAB38,TAPBP,ANXA7,RFX5,PAR…
Factor: P50; motif: GGRRANTCCCNN	TF:M03557	2.42107e-08	7.61599	4809	1032	318	NFKBIE,CCRL2,TNFAIP3,TLR2,ICAM1,IKBKE,RELB,NFKB2,NFKBIA,SPATA13,TNIP1,RASGEF1B,GPR84,RAB20,ETS2,BCL3,TNFRSF1B,NFKBIZ,SLC11A2,SLC2A6,FAS,ARL5C,GADD45B,MAFF,IRF5,RALGDS,H2-Q4,GLUL,NOD2,ANPEP,TNFSF15,CXCL3,ST3GAL1,PRKCD,APOBEC3,SRXN1,DRAM1,PTGES,HMOX1,SLFN2,BIRC3,CCL9,MCOLN2,RRAD,H2-K1,ALAS1,DCBLD2,TREML4,RND1,TIFA,FAM20C,CXCL2,ITGA5,PPP1R15A,GDF15,IRF1,ORAI2,GBP10,GDPD1,HIVEP2,OAS1A,IFI47,GBP6,SERP…
Factor: Zic1; motif: NNCCCCCGGGGGGG	TF:M02835	2.8834e-08	7.5401	9543	1032	556	NFKBIE,CCRL2,TNFAIP3,ICAM1,IKBKE,JUNB,NFKB2,SOCS3,NFKBIA,SPATA13,PTAFR,RASGEF1B,IL1B,RAB20,ETS2,IRAK3,BCL3,TOR3A,HCK,CBLN1,SOD2,HIVEP3,ABTB2,MET,SEMA4D,ARL5C,CXCL16,GADD45B,PLK2,PID1,SLC2A1,ZFP36,LMO4,MAFF,IRF5,RALGDS,H2-Q4,TGIF1,GLUL,ANPEP,PPP1R12B,NLRP3,PRKCD,TGM2,DUSP1,APOBEC3,ICOSL,MLLT6,MAPKAPK2,SRXN1,TBC1D10A,DRAM1,UBE2F,PVR,RRAD,MARCKSL1,H2-K1,SMPDL3B,SLC31A2,PTPRO,BATF3,PIM1,STX11,PSD,OSB…
Factor: NF-kappaB2; motif: GGGRAANYCCC	TF:M10312	2.96747e-08	7.52761	832	1032	85	TNF,CCRL2,TLR2,IKBKE,RELB,NFKB2,NFKBIA,TNIP1,RASGEF1B,RAB20,BCL3,TOR3A,HCK,SLC2A6,GADD45B,SLC2A1,IRF5,H2-Q4,NOD2,CXCL3,PRKCD,MLLT6,TBC1D10A,H2-K1,DCBLD2,STX11,CCL4,CXCL2,GBP10,GBP6,CASP4,LCP2,CXCL1,LIMD2,ZC3H12A,IL12RB2,ARHGEF40,G3BP1,GEM,RHOC,MTMR14,NR4A1,SLC39A4,NFKBIB,BCAR1,EBI3,H2-Q5,IL6,ZFP275,ACOT7,NEURL3,H3F3B,RAB38,TAPBP,TRP53,IFNGR2,GM36079,CD69,GSAP,PLS3,DDX1,TANK,EYA3,PPT2,KATNA1,LRRC4…
Factor: ZF5; motif: GYCGCGCARNGCNN	TF:M02933	4.07016e-08	7.39039	9518	1032	554	ADORA2B,TNFAIP3,JUNB,RELB,NFKB2,SOCS3,NFKBIA,TNIP1,RASGEF1B,LPCAT2,ETS2,IRAK3,BCL3,PLPP1,TNFRSF1B,NFKBIZ,SLC11A2,CBLN1,SOD2,HIVEP3,ABTB2,MET,CDC42EP2,SEMA4D,GADD45B,PID1,SLC2A1,SLC25A25,ZFP36,LMO4,MAFF,IRF5,RALGDS,H2-Q4,TGIF1,GLUL,ANPEP,TNFSF15,PRKCD,TGM2,DUSP1,ICOSL,RNF19B,MLLT6,MAPKAPK2,SRXN1,TBC1D10A,HMOX1,SLC20A1,PVR,MARCKSL1,H2-K1,ALAS1,POU2F2,GCH1,SLC31A2,PTPRO,DCBLD2,NADK,RASSF4,TREML4,BAT…
Factor: Hes1; motif: NNCACGYGNN; match class: 1	TF:M07991_1	4.33194e-08	7.36332	11150	1032	631	TNF,NFKBIE,CCRL2,TNFAIP3,ICAM1,JUNB,RELB,NFKB2,SOCS3,RASGEF1B,CCL3,RAB20,ETS2,IRAK3,BCL3,TNFRSF1B,SLC11A2,CBLN1,SOD2,ABTB2,MET,FAS,CDC42EP2,ARL5C,CXCL16,GADD45B,PLK2,PID1,SLC2A1,IGSF6,AGPAT4,LMO4,MAFF,RALGDS,GBGT1,H2-Q4,TGIF1,GLUL,CXCL3,CLEC4E,NLRP3,PRKCD,TGM2,DUSP1,APOBEC3,ICOSL,RNF19B,MLLT6,SRXN1,IRF9,TBC1D10A,DRAM1,UBE2F,PTGES,HMOX1,SLC20A1,SLFN2,BIRC3,PVR,MCOLN2,MARCKSL1,H2-K1,BCL2A1B,SMPDL3B…
Factor: Kid3; motif: CCACN; match class: 1	TF:M01160_1	4.45761e-08	7.3509	21113	1032	1029	TNF,NFKBIE,CCRL2,ADORA2B,TNFAIP3,TLR2,ICAM1,IKBKE,JUNB,RELB,NFKB2,SOCS3,NFKBIA,SPATA13,PTAFR,PDE4B,TNIP1,RASGEF1B,LPCAT2,IL1B,CCL3,GPR84,RAB20,ETS2,IRAK3,BCL3,CSF2RB2,TOR3A,PLPP1,TNFRSF1B,NFKBIZ,HCK,SLC11A2,RTP4,CBLN1,CSF2RB,SOD2,HIVEP3,SLC2A6,ABTB2,MET,FAS,CDC42EP2,SEMA4D,PILRB1,MFSD7A,ARL5C,CXCL16,GADD45B,PLK2,ATF3,PID1,SLC2A1,IGSF6,SLC25A25,ZFP36,AGPAT4,SYK,LMO4,MAFF,IRF5,RALGDS,GBGT1,H2-Q4,TG…
Factor: Sp1; motif: GGGGCGGGGT	TF:M00008	4.46681e-08	7.35	8368	1032	498	TNF,NFKBIE,ADORA2B,ICAM1,RELB,SOCS3,NFKBIA,PTAFR,TNIP1,LPCAT2,RAB20,IRAK3,BCL3,PLPP1,NFKBIZ,HCK,SLC11A2,CBLN1,SOD2,HIVEP3,MET,CDC42EP2,SEMA4D,PILRB1,MFSD7A,GADD45B,PLK2,SLC2A1,IGSF6,SLC25A25,ZFP36,LMO4,MAFF,IRF5,GLUL,NOD2,XAF1,TGM2,APOBEC3,ICOSL,MAPKAPK2,DRAM1,UBE2F,PTGES,SLC20A1,BIRC3,MCOLN2,RRAD,MARCKSL1,HP,POU2F2,GCH1,DCBLD2,BATF3,PIM1,STX11,SRGN,MALT1,CGNL1,SLC7A8,RAB11FIP1,CXCL2,PPP1R15A,EGR…
Factor: CTCF; motif: NAGGGGGCGCNNKNNNN	TF:M08995	4.82843e-08	7.31619	14346	1032	775	NFKBIE,CCRL2,ADORA2B,TNFAIP3,TLR2,ICAM1,IKBKE,JUNB,RELB,NFKB2,SOCS3,NFKBIA,SPATA13,PTAFR,PDE4B,RASGEF1B,LPCAT2,IL1B,CCL3,GPR84,RAB20,ETS2,IRAK3,BCL3,TOR3A,TNFRSF1B,NFKBIZ,HCK,SLC11A2,RTP4,CBLN1,CSF2RB,SOD2,HIVEP3,SLC2A6,ABTB2,MET,FAS,CDC42EP2,SEMA4D,ARL5C,CXCL16,GADD45B,PLK2,PID1,SLC2A1,IGSF6,SLC25A25,ZFP36,AGPAT4,LMO4,MAFF,IRF5,RALGDS,GBGT1,H2-Q4,TGIF1,GLUL,NOD2,ANPEP,TNFSF15,CXCL3,ST3GAL1,NLRP3…
Factor: E2F; motif: GGCGSG	TF:M00803	5.90677e-08	7.22865	10440	1032	597	NFKBIE,ADORA2B,TNFAIP3,ICAM1,JUNB,RELB,NFKB2,SOCS3,NFKBIA,SPATA13,TNIP1,RASGEF1B,LPCAT2,RAB20,ETS2,IRAK3,TOR3A,PLPP1,TNFRSF1B,SLC11A2,CBLN1,SOD2,HIVEP3,ABTB2,MET,CDC42EP2,SEMA4D,CXCL16,PLK2,SLC2A1,SLC25A25,ZFP36,LMO4,MAFF,IRF5,RALGDS,H2-Q4,TGIF1,GLUL,ANPEP,PPP1R12B,PRKCD,TGM2,DUSP1,ICOSL,RNF19B,MLLT6,MAPKAPK2,SRXN1,TBC1D10A,DRAM1,HMOX1,SLC20A1,BIRC3,PVR,RRAD,MARCKSL1,H2-K1,ALAS1,POU2F2,GCH1,SLC31…
Factor: IRF; motif: RRAANTGAAASYGNV; match class: 1	TF:M00772_1	8.41708e-08	7.07484	78	1032	21	CCRL2,RTP4,TNFSF15,OAS1A,IFIT3B,IGTP,GBP2,OAS1G,IRGM2,DHX58,OAS1B,GBP3,TAPBP,MX2,IL18BP,OASL2,TNFRSF14,TBK1,IFIT3,IFIT1,MOV10
Factor: KLF3; motif: NNNNNNGGGCGGGGCNNGN	TF:M10278	1.19752e-07	6.92172	7344	1032	445	NFKBIE,ADORA2B,TNFAIP3,ICAM1,IKBKE,RELB,SOCS3,NFKBIA,PTAFR,TNIP1,RASGEF1B,LPCAT2,CCL3,RAB20,PLPP1,TNFRSF1B,SLC11A2,CBLN1,SOD2,HIVEP3,MET,FAS,CDC42EP2,SEMA4D,MFSD7A,ARL5C,PLK2,SLC2A1,SLC25A25,ZFP36,AGPAT4,LMO4,MAFF,IRF5,H2-Q4,TGIF1,GLUL,NOD2,TGM2,APOBEC3,ICOSL,RNF19B,MAPKAPK2,DRAM1,UBE2F,PTGES,SLC20A1,MCOLN2,RRAD,MARCKSL1,H2-K1,POU2F2,GCH1,SLC31A2,DCBLD2,NADK,BATF3,PIM1,STX11,MALT1,CGNL1,FAM20C,CX…
Factor: ELK-1; motif: ACCGGAWRTN	TF:M01981	1.44251e-07	6.84088	14698	1032	788	NFKBIE,CCRL2,ADORA2B,TNFAIP3,ICAM1,IKBKE,JUNB,NFKB2,SOCS3,NFKBIA,SPATA13,PTAFR,TNIP1,RASGEF1B,LPCAT2,IL1B,CCL3,RAB20,IRAK3,BCL3,CSF2RB2,TOR3A,PLPP1,TNFRSF1B,NFKBIZ,HCK,SLC11A2,RTP4,CBLN1,CSF2RB,SOD2,HIVEP3,FAS,CDC42EP2,SEMA4D,MFSD7A,ARL5C,CXCL16,GADD45B,PLK2,PID1,SLC2A1,IGSF6,SLC25A25,ZFP36,AGPAT4,LMO4,MAFF,IRF5,H2-Q4,TGIF1,GLUL,NOD2,ANPEP,TNFSF15,ST3GAL1,CLEC4E,PRKCD,DUSP1,APOBEC3,ICOSL,RNF19B,M…
Factor: GKLF; motif: WGGGYGKGGCCN; match class: 1	TF:M09692_1	1.92993e-07	6.71446	3611	1032	249	NFKBIE,ADORA2B,RELB,NFKB2,NFKBIA,RASGEF1B,LPCAT2,RAB20,PLPP1,HCK,SLC11A2,CBLN1,SOD2,HIVEP3,MET,SEMA4D,MFSD7A,SLC25A25,ZFP36,MAFF,IRF5,H2-Q4,NOD2,TGM2,RNF19B,MAPKAPK2,SLC20A1,BIRC3,MCOLN2,MARCKSL1,POU2F2,NADK,BATF3,PIM1,STX11,MALT1,CGNL1,FAM20C,TMEM106A,GDF15,PLEKHO2,CHKA,EHD1,TRAF5,TES,NFKBID,TAPBPL,VCL,SPRYD7,RIOX2,LSS,EXT1,HELZ2,FDFT1,RNF213,ABCC1,PLXND1,ASNS,PTGER4,SQSTM1,CYRIA,KIF3C,ZC3H12A,F…
Factor: NF-kappaB; motif: NGGGACTTTCCA	TF:M00208	1.96729e-07	6.70613	3521	1032	244	CCRL2,TLR2,IKBKE,RELB,NFKB2,NFKBIA,TNIP1,RASGEF1B,RAB20,ETS2,BCL3,TNFRSF1B,NFKBIZ,SLC11A2,SLC2A6,FAS,ARL5C,GADD45B,MAFF,IRF5,H2-Q4,ANPEP,TNFSF15,CXCL3,PRKCD,DRAM1,PTGES,MCOLN2,RRAD,H2-K1,ALAS1,DCBLD2,TREML4,RND1,CGNL1,TIFA,CXCL2,ITGA5,GDF15,IRF1,CHKA,IER3,ORAI2,GBP10,GDPD1,OAS1A,GBP6,SERPINA3F,TUBB6,NFKBID,CASP4,CFB,INHBA,KLRB1B,JUN,TRAF3,TTC41,ABCC1,CSF1R,LRRC8C,PLSCR1,AMPD3,LACC1,ACAT2,PTPN1,CX…
Factor: WT1; motif: NNGGGNGGGSGN	TF:M07436	2.63183e-07	6.57974	7743	1032	463	TNF,CCRL2,ADORA2B,TNFAIP3,IKBKE,RELB,NFKBIA,SPATA13,RASGEF1B,IL1B,CCL3,RAB20,BCL3,TOR3A,PLPP1,TNFRSF1B,HCK,SLC11A2,RTP4,CBLN1,HIVEP3,MET,FAS,CDC42EP2,SEMA4D,ARL5C,CXCL16,GADD45B,PID1,SLC2A1,ZFP36,AGPAT4,LMO4,MAFF,TGIF1,NOD2,ANPEP,XAF1,TGM2,DUSP1,ICOSL,MLLT6,MAPKAPK2,SRXN1,UBE2F,PTGES,SLC20A1,BIRC3,MCOLN2,RRAD,MARCKSL1,GCH1,SLC31A2,PTPRO,NADK,BATF3,PIM1,PSD,RND1,MALT1,CGNL1,TIFA,FPR1,SLC39A14,SLC7…
Factor: MAZ; motif: NKGGGAGGGGRGGR	TF:M02023	3.35695e-07	6.47405	7957	1032	473	TNF,CCRL2,TNFAIP3,IKBKE,RELB,NFKB2,SOCS3,NFKBIA,PTAFR,IL1B,RAB20,BCL3,TNFRSF1B,HCK,RTP4,CBLN1,CSF2RB,SOD2,HIVEP3,MET,FAS,SEMA4D,CXCL16,ATF3,PID1,SLC2A1,ZFP36,AGPAT4,LMO4,IRF5,TGIF1,GLUL,NOD2,ANPEP,CXCL3,TGM2,DUSP1,APOBEC3,ICOSL,MLLT6,MAPKAPK2,DRAM1,UBE2F,PTGES,SLC20A1,SLFN2,BIRC3,PVR,MCOLN2,RRAD,MARCKSL1,BCL2A1B,OSGIN1,GCH1,SLC31A2,NADK,BATF3,PIM1,PSD,RND1,SRGN,CGNL1,TIFA,FAM20C,SLC39A14,CXCL2,IT…
Factor: Kaiso; motif: SARNYCTCGCGAGAN; match class: 1	TF:M10276_1	3.41525e-07	6.46658	9980	1032	571	CCRL2,ADORA2B,TNFAIP3,ICAM1,JUNB,SOCS3,NFKBIA,RASGEF1B,ETS2,IRAK3,BCL3,TNFRSF1B,HCK,SLC11A2,CBLN1,HIVEP3,ABTB2,MET,SEMA4D,MFSD7A,CXCL16,GADD45B,PLK2,PID1,SLC2A1,SLC25A25,ZFP36,AGPAT4,LMO4,MAFF,IRF5,RALGDS,H2-Q4,TGIF1,GLUL,NOD2,CXCL3,PPP1R12B,NLRP3,PRKCD,DUSP1,APOBEC3,RNF19B,MLLT6,MAPKAPK2,SRXN1,TBC1D10A,DRAM1,UBE2F,SLC20A1,PVR,RRAD,MARCKSL1,H2-K1,ALAS1,POU2F2,GCH1,SLC31A2,DCBLD2,NADK,RASSF4,CLCN7…
Factor: Sp1; motif: NNGGGGCGGGGNN	TF:M00932	5.15765e-07	6.28755	8960	1032	521	TNF,NFKBIE,CCRL2,ADORA2B,TNFAIP3,ICAM1,JUNB,RELB,SOCS3,NFKBIA,PTAFR,TNIP1,RASGEF1B,LPCAT2,CCL3,RAB20,IRAK3,BCL3,PLPP1,TNFRSF1B,NFKBIZ,HCK,SLC11A2,CBLN1,SOD2,HIVEP3,MET,FAS,CDC42EP2,SEMA4D,MFSD7A,ARL5C,PLK2,SLC2A1,IGSF6,SLC25A25,ZFP36,AGPAT4,LMO4,MAFF,IRF5,H2-Q4,TGIF1,GLUL,NOD2,CXCL3,TGM2,APOBEC3,ICOSL,RNF19B,MLLT6,MAPKAPK2,DRAM1,UBE2F,PTGES,SLC20A1,MCOLN2,RRAD,MARCKSL1,H2-K1,POU2F2,GCH1,SLC31A2,D…
Factor: Klf7; motif: NNNRCCMCGCCCNNNN	TF:M02773	5.66225e-07	6.24701	4203	1032	279	NFKBIE,ADORA2B,ICAM1,RELB,SOCS3,NFKBIA,PTAFR,TNIP1,LPCAT2,RAB20,PLPP1,TNFRSF1B,HCK,SLC11A2,CBLN1,SOD2,SEMA4D,MFSD7A,PLK2,SLC2A1,ZFP36,MAFF,IRF5,H2-Q4,GLUL,NOD2,APOBEC3,SLC20A1,MCOLN2,RRAD,MARCKSL1,GCH1,DCBLD2,NADK,BATF3,STX11,MALT1,RAB11FIP1,CXCL2,TMEM106A,PLEKHO2,CHKA,RASD2,EHD1,TRAF5,TES,SUSD6,TAPBPL,VCL,PIK3R5,SPRYD7,RIOX2,LSS,IGTP,HELZ2,RNF213,ABCC1,TRIB1,TNFAIP2,IRGM2,LZTS3,PTGER4,SDC4,DUSP1…
Factor: Pax-4; motif: NNNNNYCACCCB	TF:M00378	6.07523e-07	6.21644	18695	1032	949	TNF,NFKBIE,CCRL2,ADORA2B,TNFAIP3,TLR2,ICAM1,IKBKE,JUNB,RELB,NFKB2,SOCS3,NFKBIA,SPATA13,PTAFR,PDE4B,TNIP1,RASGEF1B,LPCAT2,IL1B,CCL3,RAB20,ETS2,IRAK3,BCL3,CSF2RB2,TOR3A,PLPP1,TNFRSF1B,NFKBIZ,HCK,SLC11A2,RTP4,CBLN1,CSF2RB,SOD2,HIVEP3,SLC2A6,ABTB2,MET,FAS,CDC42EP2,SEMA4D,PILRB1,MFSD7A,ARL5C,CXCL16,GADD45B,PLK2,ATF3,PID1,SLC2A1,SLC25A25,ZFP36,AGPAT4,SYK,LMO4,MAFF,IRF5,RALGDS,GBGT1,H2-Q4,TGIF1,GLUL,NOD…
Factor: GKLF; motif: GCCMCRCCCNNN; match class: 1	TF:M01588_1	6.12502e-07	6.21289	2986	1032	212	NFKBIE,ADORA2B,RELB,NFKB2,NFKBIA,RASGEF1B,LPCAT2,RAB20,PLPP1,SLC11A2,CBLN1,SOD2,HIVEP3,MET,SEMA4D,MFSD7A,SLC25A25,ZFP36,IRF5,H2-Q4,NOD2,TGM2,RNF19B,MAPKAPK2,SLC20A1,MCOLN2,MARCKSL1,POU2F2,NADK,BATF3,PIM1,STX11,MALT1,CGNL1,TMEM106A,GDF15,PLEKHO2,CHKA,EHD1,TES,NFKBID,TAPBPL,VCL,SPRYD7,RIOX2,LSS,HELZ2,RNF213,ABCC1,PLXND1,ASNS,PTGER4,SQSTM1,CYRIA,KIF3C,ZC3H12A,FAM136A,SOCS1,PFKP,RAB11FIP4,DOK7,PELI3,…
Factor: Sp1; motif: CCCCGCCCCN; match class: 1	TF:M00933_1	6.76763e-07	6.16956	4006	1032	268	TNF,NFKBIE,ADORA2B,RELB,SOCS3,NFKBIA,SPATA13,LPCAT2,BCL3,PLPP1,HCK,SLC11A2,CBLN1,HIVEP3,MET,FAS,CDC42EP2,SEMA4D,SLC2A1,SLC25A25,ZFP36,AGPAT4,LMO4,MAFF,IRF5,H2-Q4,NOD2,MAPKAPK2,UBE2F,PTGES,SLC20A1,MCOLN2,RRAD,MARCKSL1,POU2F2,GCH1,DCBLD2,BATF3,PIM1,MALT1,ITGA5,EGR1,TMEM106A,PLEKHO2,CHKA,EHD1,TES,TUBB6,VCL,PIK3R5,UPP1,SPRYD7,RIOX2,LSS,IGTP,HELZ2,JUN,TRAF3,RHOQ,RNF213,ABCC1,TRIB1,TNFAIP2,PLXND1,IRGM2…
Factor: Sp2; motif: NYSGCCCCGCCCCCY	TF:M03567	6.9002e-07	6.16114	6434	1032	395	NFKBIE,ADORA2B,ICAM1,RELB,SOCS3,NFKBIA,RASGEF1B,LPCAT2,CCL3,RAB20,BCL3,PLPP1,TNFRSF1B,SLC11A2,CBLN1,SOD2,HIVEP3,MET,FAS,SEMA4D,MFSD7A,ARL5C,PLK2,SLC2A1,SLC25A25,ZFP36,AGPAT4,LMO4,MAFF,IRF5,H2-Q4,NOD2,TGM2,APOBEC3,ICOSL,RNF19B,MAPKAPK2,PTGES,SLC20A1,MCOLN2,RRAD,MARCKSL1,H2-K1,POU2F2,GCH1,SLC31A2,NADK,BATF3,PIM1,STX11,MALT1,CGNL1,FAM20C,SLC7A8,EGR1,TMEM106A,GDF15,PLEKHO2,CHKA,EHD1,TRAF5,TES,HIVEP2,…
Factor: IRF; motif: NNGAAANTGAAANN	TF:M08887	7.09188e-07	6.14924	1507	1032	125	CCRL2,TOR3A,RTP4,HIVEP3,SLC2A6,PLK2,STX11,RND1,SLC39A14,GDF15,PSTPIP2,GBP10,IRGM1,N4BP1,OAS1A,IFI204,IFIT3B,TAPBPL,IFI211,PIK3R5,ZBP1,IGTP,CFB,SLFN8,RNF213,IRF7,GBP2,OAS1G,IL2RG,IRGM2,MVP,SOCS1,EAF1,NLRC5,GM6377,ZNFX1,STARD5,STAT2,OAS2,DOCK5,P2RX4,DHX58,CAV1,OSM,SLC7A11,GBP5,CYBB,OAS3,ZMIZ2,TRIM34A,PHF11B,EPSTI1,BATF2,OAS1B,CCND1,LIMD1,TPM4,BST2,IFIT1BL1,PARP9,GBP3,TAPBP,SSX2IP,PDGFRB,ANXA7,RFX5,…
Factor: IRF-1; motif: NRAANNGAAASTGAAASYNN; match class: 1	TF:M10267_1	7.13773e-07	6.14644	131	1032	26	RTP4,TNFSF15,OAS1A,IFIT3B,TAPBPL,ZBP1,IGTP,ADGRE1,GBP2,IRGM2,EPSTI1,TAP1,GBP3,RAB38,TAPBP,IL18BP,TGTP1,IFI27,LIPE,ISG15,IFIT3,TRIM21,H2-T24,IFIT1,CLIC5,CCDC93
Factor: Sp1; motif: NGGGGGCGGGGYN; match class: 1	TF:M00196_1	8.42576e-07	6.07439	4256	1032	281	NFKBIE,ADORA2B,TNFAIP3,ICAM1,RELB,SOCS3,NFKBIA,LPCAT2,PLPP1,SLC11A2,CBLN1,HIVEP3,MET,FAS,CDC42EP2,MFSD7A,ARL5C,SLC2A1,SLC25A25,ZFP36,LMO4,MAFF,IRF5,H2-Q4,NOD2,TGM2,RNF19B,MAPKAPK2,PTGES,SLC20A1,MCOLN2,RRAD,POU2F2,GCH1,DCBLD2,BATF3,PIM1,STX11,PSD,MALT1,CGNL1,TMEM106A,GDF15,NRP2,PLEKHO2,CHKA,EHD1,TES,TUBB6,NFKBID,SUSD6,VCL,PIK3R5,AGTRAP,UPP1,SPRYD7,RIOX2,LSS,SLC30A6,HELZ2,TRAF3,ABCC1,TNFAIP2,PLXND1…
Factor: Sp1; motif: GGGGCGGGGC	TF:M00931	8.71709e-07	6.05963	8678	1032	506	TNF,NFKBIE,ADORA2B,TNFAIP3,ICAM1,RELB,SOCS3,NFKBIA,PTAFR,TNIP1,RASGEF1B,LPCAT2,CCL3,RAB20,IRAK3,BCL3,PLPP1,TNFRSF1B,NFKBIZ,HCK,SLC11A2,CBLN1,SOD2,HIVEP3,MET,FAS,CDC42EP2,SEMA4D,MFSD7A,ARL5C,PLK2,SLC2A1,IGSF6,SLC25A25,ZFP36,AGPAT4,LMO4,MAFF,IRF5,H2-Q4,TGIF1,GLUL,NOD2,TGM2,APOBEC3,ICOSL,RNF19B,MAPKAPK2,DRAM1,UBE2F,PTGES,SLC20A1,MCOLN2,RRAD,MARCKSL1,H2-K1,POU2F2,GCH1,SLC31A2,DCBLD2,NADK,BATF3,PIM1,S…
Factor: c-Rel; motif: NGGGAATYTCCN; match class: 1	TF:M03545_1	9.96915e-07	6.00134	982	1032	91	NFKBIE,CCRL2,TNFAIP3,TLR2,ICAM1,IKBKE,NFKB2,NFKBIA,RAB20,NFKBIZ,SLC2A6,GADD45B,ATF3,MAFF,H2-Q4,MLLT6,H2-K1,RND1,IER3,FGR,IFI47,NFKBID,CASP4,CFB,HELZ2,TRAF3,TNFAIP2,KRT222,LACC1,PTPN1,CXCL1,PIK3R6,RHOC,FOXP4,SLC39A4,SUSD2,NFKBIB,NINJ1,FBXW17,GK,H2-Q5,ADORA2A,ARPIN,IL6,KLHL12,ADAM17,MYO10,PHLDA1,IFIT1BL1,GBP3,TRP53,MDM2,RFX5,IFNGR2,GM36079,ARL8A,SLC39A1,TLR9,CXCL10,CD74,MYD88,CD69,PIGA,CSF3,TBK1,GR…
Factor: Sp1; motif: NNGGGGCGGGGNN; match class: 1	TF:M00932_1	1.13071e-06	5.94665	4380	1032	287	NFKBIE,ADORA2B,RELB,SOCS3,NFKBIA,LPCAT2,BCL3,PLPP1,SLC11A2,CBLN1,HIVEP3,MET,FAS,CDC42EP2,SEMA4D,MFSD7A,ARL5C,SLC2A1,SLC25A25,ZFP36,LMO4,MAFF,IRF5,H2-Q4,TGIF1,NOD2,TGM2,RNF19B,MAPKAPK2,UBE2F,PTGES,SLC20A1,MCOLN2,RRAD,POU2F2,GCH1,DCBLD2,NADK,BATF3,PIM1,STX11,MALT1,CGNL1,EGR1,TMEM106A,PLEKHO2,CHKA,EHD1,TES,HIVEP2,TUBB6,NFKBID,SUSD6,VCL,PIK3R5,AGTRAP,UPP1,SPRYD7,RIOX2,LSS,HELZ2,TRAF3,RHOQ,RNF213,ABCC…
Factor: P50:P50; motif: NRGGGAMTNCCCN	TF:M01223	1.13892e-06	5.94351	1076	1032	97	NFKBIE,TLR2,ICAM1,NFKB2,BCL3,SLC2A6,FAS,GADD45B,MAFF,H2-Q4,GLUL,CXCL3,RRAD,H2-K1,DCBLD2,TREML4,RND1,FAM20C,ITGA5,ORAI2,GBP10,GDPD1,HIVEP2,IFI47,SERPINA3F,NFKBID,SPRYD7,CASP4,CFB,INHBA,TTC41,ABCC1,LACC1,ACAT2,IL12RB2,RND3,ARHGEF40,GEM,FOXP4,PMVK,NR4A1,SUSD2,BCL10,NFKBIB,C3,FBXW17,H2-Q5,CCDC88B,AGPAT1,MAN1A,ST6GALNAC6,IFNGR2,GM36079,PARP10,PARP3,FILIP1L,SLC39A1,CXCL10,CDKN2B,CD74,GSAP,POGK,CYFIP2,C…
Factor: GKLF; motif: NNNRGGNGNGGSN	TF:M07289	1.13905e-06	5.94346	15310	1032	810	TNF,NFKBIE,CCRL2,ADORA2B,TNFAIP3,ICAM1,IKBKE,JUNB,RELB,NFKB2,SOCS3,NFKBIA,SPATA13,PTAFR,PDE4B,TNIP1,RASGEF1B,LPCAT2,IL1B,CCL3,GPR84,RAB20,ETS2,BCL3,TOR3A,PLPP1,TNFRSF1B,HCK,SLC11A2,RTP4,CBLN1,CSF2RB,SOD2,HIVEP3,SLC2A6,MET,FAS,CDC42EP2,SEMA4D,ARL5C,CXCL16,GADD45B,PLK2,PID1,SLC2A1,IGSF6,SLC25A25,ZFP36,AGPAT4,SYK,LMO4,MAFF,IRF5,RALGDS,H2-Q4,TGIF1,GLUL,NOD2,ANPEP,TNFSF15,CXCL3,ST3GAL1,PPP1R12B,XAF1,P…
Factor: P50; motif: GGRRANTCCCNN; match class: 1	TF:M03557_1	1.45458e-06	5.83726	1035	1032	94	TLR2,NFKB2,NFKBIA,TNIP1,GPR84,BCL3,NFKBIZ,SLC11A2,FAS,GADD45B,ANPEP,CXCL3,PRKCD,CCL9,RRAD,H2-K1,DCBLD2,TREML4,RND1,ITGA5,IRF1,GBP10,GBP6,SERPINA3F,TUBB6,NFKBID,SPRYD7,CASP4,CFB,INHBA,TRAF3,ABCC1,TNFAIP2,AMPD3,LACC1,IL12RB2,RND3,IL10RB,ARHGEF40,FOXP4,NR4A1,SLC39A4,SUSD2,BCL10,NFKBIB,NINJ1,GK,H2-Q5,ARPIN,EPHA4,GBP5,MYO10,IFIT1BL1,CCDC88B,TNFSF9,MAN1A,IFNGR2,GM36079,IFNLR1,PLEKHA1,SLC39A1,CDKN2B,CD7…
Factor: IRF6; motif: NNNACTCYCGGKNNN	TF:M02874	1.66328e-06	5.77903	13418	1032	726	TNF,NFKBIE,CCRL2,ICAM1,IKBKE,NFKB2,SOCS3,TNIP1,RASGEF1B,CCL3,RAB20,ETS2,IRAK3,BCL3,TOR3A,NFKBIZ,HCK,SLC11A2,RTP4,CBLN1,SOD2,HIVEP3,SLC2A6,ABTB2,MET,FAS,CDC42EP2,SEMA4D,MFSD7A,ARL5C,CXCL16,GADD45B,PLK2,PID1,IGSF6,SLC25A25,ZFP36,AGPAT4,SYK,LMO4,MAFF,IRF5,RALGDS,GBGT1,H2-Q4,TGIF1,GLUL,NOD2,CXCL3,CLEC4E,NLRP3,PRKCD,DUSP1,APOBEC3,ICOSL,RNF19B,MAPKAPK2,SRXN1,IRF9,UBE2F,PTGES,HMOX1,PVR,MCOLN2,RRAD,MARCK…
Factor: SP1; motif: GGGGYGGGGNS	TF:M01303	3.18866e-06	5.49639	7163	1032	428	TNF,NFKBIE,CCRL2,ADORA2B,TNFAIP3,ICAM1,RELB,SOCS3,NFKBIA,PTAFR,TNIP1,LPCAT2,CCL3,RAB20,ETS2,BCL3,TOR3A,PLPP1,TNFRSF1B,SLC11A2,CBLN1,SOD2,HIVEP3,MET,FAS,SEMA4D,MFSD7A,ARL5C,PLK2,PID1,SLC2A1,ZFP36,AGPAT4,LMO4,MAFF,IRF5,TGIF1,GLUL,NOD2,CXCL3,XAF1,PRKCD,TGM2,DUSP1,ICOSL,MLLT6,UBE2F,SLC20A1,SLFN2,BIRC3,MCOLN2,RRAD,MARCKSL1,BCL2A1B,ALAS1,POU2F2,GCH1,SLC31A2,DCBLD2,NADK,BATF3,PIM1,STX11,CGNL1,FAM20C,FPR…
Factor: GKLF; motif: NNNRGGNGNGGSN; match class: 1	TF:M07289_1	3.27956e-06	5.48418	10990	1032	613	TNF,NFKBIE,CCRL2,ADORA2B,TNFAIP3,ICAM1,IKBKE,JUNB,RELB,NFKB2,SOCS3,NFKBIA,SPATA13,PTAFR,PDE4B,RASGEF1B,IL1B,CCL3,RAB20,ETS2,BCL3,TOR3A,PLPP1,TNFRSF1B,HCK,SLC11A2,RTP4,CBLN1,CSF2RB,SOD2,HIVEP3,SLC2A6,MET,FAS,CDC42EP2,SEMA4D,ARL5C,CXCL16,GADD45B,PID1,SLC2A1,ZFP36,AGPAT4,LMO4,MAFF,IRF5,RALGDS,H2-Q4,TGIF1,GLUL,NOD2,ANPEP,ST3GAL1,XAF1,PRKCD,TGM2,DUSP1,APOBEC3,ICOSL,RNF19B,MLLT6,MAPKAPK2,IRF9,TBC1D10A,…
Factor: GKLF; motif: NNRRGRRNGNSNNN	TF:M07040	4.07541e-06	5.38983	12956	1032	703	TNF,CCRL2,TNFAIP3,TLR2,ICAM1,IKBKE,JUNB,NFKB2,SOCS3,NFKBIA,SPATA13,PTAFR,PDE4B,IL1B,RAB20,ETS2,BCL3,PLPP1,TNFRSF1B,RTP4,CBLN1,CSF2RB,MET,FAS,CDC42EP2,SEMA4D,ARL5C,CXCL16,GADD45B,ATF3,PID1,SLC2A1,IGSF6,SLC25A25,ZFP36,AGPAT4,SYK,LMO4,IRF5,H2-Q4,TGIF1,GLUL,NOD2,ANPEP,TNFSF15,ST3GAL1,PPP1R12B,CLEC4E,XAF1,PRKCD,DUSP1,APOBEC3,ICOSL,RNF19B,MLLT6,MAPKAPK2,SRXN1,IRF9,CLEC4D,DRAM1,UBE2F,PTGES,SLC20A1,SLFN2…
Factor: Sp1; motif: GGGGCGGGGC; match class: 1	TF:M00931_1	5.12939e-06	5.28993	4199	1032	274	NFKBIE,ADORA2B,RELB,NFKBIA,LPCAT2,PLPP1,SLC11A2,CBLN1,HIVEP3,MET,FAS,CDC42EP2,MFSD7A,ARL5C,SLC2A1,SLC25A25,ZFP36,LMO4,MAFF,IRF5,H2-Q4,NOD2,TGM2,RNF19B,MAPKAPK2,PTGES,SLC20A1,MCOLN2,RRAD,MARCKSL1,POU2F2,GCH1,DCBLD2,BATF3,PIM1,STX11,MALT1,CGNL1,TMEM106A,PLEKHO2,CHKA,EHD1,TES,HIVEP2,TUBB6,NFKBID,SUSD6,VCL,PIK3R5,AGTRAP,UPP1,SPRYD7,RIOX2,LSS,HELZ2,TRAF3,RHOQ,ABCC1,TNFAIP2,PLXND1,PTGER4,CHST11,DUSP16,…
Factor: IRF; motif: NNGAAANTGAAANN; match class: 1	TF:M08887_1	5.34196e-06	5.2723	96	1032	21	CCRL2,RTP4,IFIT3B,ZBP1,IGTP,IRF7,GBP2,IRGM2,BST2,GBP3,TAPBP,UBE2L6,TCP1,IL18BP,OASL2,IFI27,IFI205,IFIT3,TRIM21,H2-T24,IFIT1
Factor: KLF3; motif: NNNNNNGGGCGGGGCNNGN; match class: 1	TF:M10278_1	5.66831e-06	5.24655	3136	1032	216	NFKBIE,ADORA2B,RELB,NFKBIA,LPCAT2,PLPP1,SLC11A2,CBLN1,HIVEP3,MET,FAS,CDC42EP2,MFSD7A,SLC2A1,SLC25A25,MAFF,IRF5,H2-Q4,TGM2,RNF19B,MAPKAPK2,PTGES,SLC20A1,RRAD,MARCKSL1,POU2F2,GCH1,DCBLD2,BATF3,PIM1,STX11,MALT1,CGNL1,TMEM106A,PLEKHO2,CHKA,EHD1,TES,NFKBID,VCL,SPRYD7,RIOX2,LSS,HELZ2,TRAF3,RHOQ,ABCC1,PLXND1,PTGER4,CHST11,DUSP16,SQSTM1,CYRIA,LIMD2,ZC3H12A,CIITA,FAM136A,SOCS1,PFKP,RAB11FIP4,DOK7,PELI3,NF…
Factor: SP2; motif: GNNGGGGGCGGGGSN; match class: 1	TF:M03807_1	6.49068e-06	5.18771	2961	1032	206	NFKBIE,ADORA2B,RELB,SOCS3,LPCAT2,PLPP1,SLC11A2,CBLN1,HIVEP3,MET,FAS,CDC42EP2,MFSD7A,ARL5C,SLC2A1,SLC25A25,ZFP36,LMO4,MAFF,IRF5,H2-Q4,TGM2,RNF19B,SLC20A1,MCOLN2,RRAD,POU2F2,GCH1,BATF3,PIM1,STX11,MALT1,TMEM106A,PLEKHO2,CHKA,EHD1,TES,TUBB6,VCL,AGTRAP,SPRYD7,RIOX2,LSS,TRAF3,ABCC1,TRIB1,TNFAIP2,PLXND1,PTGER4,CHST11,PTPN1,DUSP16,SQSTM1,CYRIA,LIMD2,ZC3H12A,CIITA,FAM136A,RAB11FIP4,DOK7,PELI3,ARHGEF40,TEN…
Factor: RelA-p65; motif: KGGRNTTTCCC; match class: 1	TF:M10399_1	6.84391e-06	5.1647	482	1032	54	TNFAIP3,TLR2,ICAM1,IKBKE,NFKB2,NFKBIA,RASGEF1B,IL1B,RAB20,SLC2A6,SLC2A1,MLLT6,PTGES,STX11,TIFA,CXCL2,GBP10,SERPINA3F,CASP4,TRAF3,SLC43A3,LCP2,TNFAIP2,AMPD3,CD38,CXCL1,PFKP,GEM,RHOC,MTMR14,FOXP4,MT2,NCF4,PTPRE,KLHL12,PHLDA1,JPT2,ELP5,TAPBP,GPR176,GM36079,TSKU,MYD88,CD69,PLS3,TANK,PPT2,TFE3,ARAP1,HIVEP1,MVD,H2-AA,NUAK1,SLC29A2
Factor: ICSBP; motif: RAARTGAAACTG	TF:M00699	8.08993e-06	5.09206	1340	1032	111	CCRL2,TOR3A,SLC11A2,RTP4,CBLN1,HIVEP3,GBGT1,H2-Q4,TGIF1,TNFSF15,XAF1,APOBEC3,IRF9,TBC1D10A,SLC20A1,H2-K1,IL1A,TMEM106A,GDF15,IRGM1,N4BP1,OAS1A,IFIT3B,TAPBPL,UPP1,ZBP1,CASP4,IGTP,CFB,HELZ2,SLFN8,RNF213,IRF7,GBP2,OAS1G,AMPD3,IRGM2,KIF3C,CIITA,NLRC5,LILRB4A,GEM,GM6377,STARD5,STAT2,DOCK5,DHX58,H2-Q5,GBP5,ADAM17,TRIM34A,PHF11B,BATF2,OAS1B,BST2,IFIT1BL1,JPT2,PARP9,CHPT1,GBP3,TAPBP,GPR65,SSX2IP,RFX5,IL1…
Factor: NF-kappaB; motif: NGGGGAMTTTCCNN; match class: 1	TF:M00194_1	8.98241e-06	5.04661	342	1032	43	TLR2,NFKB2,NFKBIA,BCL3,SLC2A6,FAS,GADD45B,CXCL3,PRKCD,TGM2,DCBLD2,CXCL2,GBP6,CASP4,TNFAIP2,CXCL1,IL12RB2,ARHGEF40,G3BP1,RHOC,MTMR14,NR4A1,NFKBIB,GK,ZMIZ2,GBP3,TAPBP,IFNGR2,ACSL1,SLC39A1,CXCL10,CD74,GSAP,PLS3,GRK3,PPT2,EIF4A1,TAGLN2,RGL1,SEC23B,SMOC1,NUAK1,CLIC4
Factor: CTCF; motif: NAGGGGGCGCNNKNNNN; match class: 1	TF:M08995_1	9.97106e-06	5.00126	9366	1032	533	ADORA2B,TLR2,ICAM1,IKBKE,JUNB,RELB,NFKB2,SOCS3,NFKBIA,SPATA13,RASGEF1B,LPCAT2,IL1B,RAB20,ETS2,TNFRSF1B,SLC11A2,RTP4,CBLN1,SOD2,HIVEP3,SLC2A6,MET,FAS,CDC42EP2,SEMA4D,ARL5C,CXCL16,GADD45B,PID1,SLC2A1,SLC25A25,ZFP36,AGPAT4,LMO4,MAFF,IRF5,RALGDS,H2-Q4,TGIF1,GLUL,NOD2,PRKCD,DUSP1,APOBEC3,ICOSL,RNF19B,MLLT6,MAPKAPK2,SRXN1,TBC1D10A,SLFN2,BIRC3,MCOLN2,RRAD,MARCKSL1,ALAS1,POU2F2,GCH1,SLC31A2,RASSF4,BATF3,…
Factor: CACD; motif: CCACRCCC	TF:M01113	1.25909e-05	4.89994	10852	1032	603	TNF,NFKBIE,CCRL2,ADORA2B,TNFAIP3,JUNB,NFKB2,NFKBIA,PTAFR,TNIP1,RASGEF1B,RAB20,CSF2RB2,PLPP1,TNFRSF1B,HCK,CBLN1,CSF2RB,SOD2,HIVEP3,SLC2A6,ABTB2,MET,FAS,CDC42EP2,SEMA4D,CXCL16,GADD45B,PLK2,PID1,SLC2A1,SLC25A25,ZFP36,AGPAT4,SYK,LMO4,MAFF,IRF5,RALGDS,TGIF1,GLUL,NOD2,ANPEP,CXCL3,ST3GAL1,PPP1R12B,PRKCD,DUSP1,APOBEC3,ICOSL,RNF19B,MLLT6,MAPKAPK2,TBC1D10A,UBE2F,PTGES,SLC20A1,SLFN2,BIRC3,PVR,MCOLN2,RRAD,MA…
Factor: SREBP-1; motif: CACSCCA	TF:M00749	1.45505e-05	4.83712	8725	1032	501	TNF,NFKBIE,CCRL2,ADORA2B,TNFAIP3,IKBKE,RELB,SOCS3,PDE4B,TNIP1,CCL3,RAB20,ETS2,IRAK3,CSF2RB2,TOR3A,PLPP1,TNFRSF1B,SLC11A2,SLC2A6,ABTB2,MET,SEMA4D,PILRB1,MFSD7A,GADD45B,ATF3,SLC2A1,SLC25A25,AGPAT4,SYK,TGIF1,NOD2,ANPEP,CXCL3,TGM2,DUSP1,ICOSL,MLLT6,MAPKAPK2,IRF9,TBC1D10A,DRAM1,HMOX1,SLFN2,BIRC3,CCL9,MCOLN2,RRAD,MARCKSL1,BCL2A1B,ALAS1,POU2F2,IL1A,OSGIN1,SLC31A2,NADK,RASSF4,BATF3,PIM1,STX11,CCL4,PSD,GA…
Factor: KROX; motif: CCCGCCCCCRCCCC	TF:M00982	1.72494e-05	4.76323	6000	1032	365	NFKBIE,ADORA2B,ICAM1,IKBKE,RELB,NFKB2,SOCS3,NFKBIA,RASGEF1B,CCL3,BCL3,TNFRSF1B,NFKBIZ,HCK,SLC11A2,RTP4,CBLN1,ABTB2,FAS,CDC42EP2,ARL5C,CXCL16,SLC2A1,SLC25A25,ZFP36,AGPAT4,LMO4,MAFF,IRF5,H2-Q4,NOD2,ANPEP,PRKCD,ICOSL,RNF19B,MLLT6,MAPKAPK2,SRXN1,TBC1D10A,DRAM1,UBE2F,PTGES,MCOLN2,RRAD,MARCKSL1,H2-K1,POU2F2,GCH1,NADK,BATF3,CLCN7,PIM1,PSD,MALT1,GADD45A,CGNL1,SLC7A8,RAB11FIP1,EGR1,GDF15,NRP2,PLEKHO2,IRF1…
Factor: NFKAPPAB; motif: NNGGGANTTCCCN	TF:M08891	1.87472e-05	4.72706	1624	1032	127	TNF,NFKBIE,CCRL2,TLR2,RELB,NFKB2,NFKBIA,BCL3,TOR3A,SLC2A6,FAS,CXCL16,GADD45B,H2-Q4,PPP1R12B,PRKCD,TBC1D10A,RRAD,H2-K1,DCBLD2,TREML4,STX11,RND1,FAM20C,EGR1,ORAI2,GBP10,HIVEP2,NFKBID,CASP4,CFB,TTC41,SLC16A10,ABCC1,LRRC8C,TNFAIP2,CAMKK2,LACC1,CHST11,ACAT2,ZC3H12A,IL12RB2,RND3,IL10RB,MTMR14,NR4A1,SUSD2,NFKBIB,BCAR1,EBI3,NCF4,H2-Q5,ARPIN,PTPRE,HILPDA,PHLDA1,ACSS2,H3F3B,ELP5,RAB38,TAPBP,AGPAT1,AK4,MAN1…
Factor: SP2; motif: GNNGGGGGCGGGGSN	TF:M03807	2.52559e-05	4.59764	7110	1032	420	NFKBIE,ADORA2B,ICAM1,RELB,SOCS3,NFKBIA,PTAFR,RASGEF1B,LPCAT2,CCL3,RAB20,BCL3,PLPP1,TNFRSF1B,SLC11A2,CBLN1,SOD2,HIVEP3,MET,FAS,CDC42EP2,SEMA4D,MFSD7A,ARL5C,PLK2,SLC2A1,SLC25A25,ZFP36,AGPAT4,LMO4,MAFF,IRF5,H2-Q4,TGIF1,NOD2,TGM2,RNF19B,MAPKAPK2,PTGES,SLC20A1,MCOLN2,RRAD,MARCKSL1,H2-K1,POU2F2,GCH1,SLC31A2,DCBLD2,NADK,BATF3,PIM1,STX11,MALT1,GADD45A,CGNL1,FAM20C,SLC7A8,CXCL2,EGR1,TMEM106A,GDF15,PLEKHO2…
Factor: E2F-3; motif: GGCGGGN; match class: 1	TF:M02089_1	2.72385e-05	4.56482	6914	1032	410	NFKBIE,ADORA2B,RELB,SOCS3,NFKBIA,LPCAT2,ETS2,IRAK3,PLPP1,TNFRSF1B,NFKBIZ,SLC11A2,CBLN1,SOD2,HIVEP3,MET,FAS,CDC42EP2,SEMA4D,MFSD7A,ARL5C,PLK2,SLC2A1,SLC25A25,ZFP36,LMO4,MAFF,IRF5,H2-Q4,TGIF1,NOD2,TGM2,ICOSL,RNF19B,MLLT6,MAPKAPK2,UBE2F,PTGES,SLC20A1,MCOLN2,RRAD,MARCKSL1,POU2F2,GCH1,DCBLD2,NADK,BATF3,PIM1,STX11,MALT1,CGNL1,RAB11FIP1,EGR1,TMEM106A,PLEKHO2,CHKA,RASD2,EHD1,TRAF5,TES,N4BP1,HIVEP2,TUBB6,…
Factor: IRF-7; motif: TNSGAAWNCGAAANTNNN	TF:M00453	2.86421e-05	4.543	3380	1032	226	CCRL2,TLR2,RASGEF1B,TOR3A,TNFRSF1B,RTP4,CBLN1,HIVEP3,SLC2A6,MET,PILRB1,PLK2,IGSF6,GBGT1,TNFSF15,NLRP3,APOBEC3,SRXN1,IRF9,CLEC4D,GCH1,SLC31A2,PTPRO,STX11,RND1,GADD45A,ACP2,PILRB2,CGNL1,SLC39A14,PILRA,PPP1R15A,TMEM106A,GDF15,CHKA,PSTPIP2,GBP10,IRGM1,TRAF5,N4BP1,OAS1A,IFI204,IFIT3B,TAPBPL,IFI211,PIK3R5,ZBP1,CASP4,IGTP,CFB,HELZ2,SP100,FKTN,SLFN8,RNF213,IRF7,SLC16A10,ADGRE1,LRRC8C,GBP2,OAS1G,IL2RG,CAM…
Factor: E2F-4; motif: NTTTCSCGCC	TF:M07380	2.87825e-05	4.54087	10581	1032	588	TNF,NFKBIE,CCRL2,ADORA2B,TNFAIP3,ICAM1,JUNB,RELB,NFKB2,SOCS3,PTAFR,RASGEF1B,LPCAT2,RAB20,BCL3,CSF2RB2,TOR3A,PLPP1,TNFRSF1B,NFKBIZ,HCK,SLC11A2,CBLN1,CSF2RB,HIVEP3,ABTB2,MET,SEMA4D,CXCL16,GADD45B,PLK2,SLC2A1,SLC25A25,ZFP36,LMO4,MAFF,RALGDS,TGIF1,GLUL,NOD2,ANPEP,PPP1R12B,PRKCD,TGM2,DUSP1,RNF19B,MLLT6,MAPKAPK2,SRXN1,TBC1D10A,DRAM1,HMOX1,SLC20A1,BIRC3,IL20RB,MCOLN2,RRAD,MARCKSL1,H2-K1,POU2F2,OSGIN1,GC…
Factor: WT1; motif: GNGGGGGCGGGG	TF:M03893	3.48612e-05	4.45766	6668	1032	397	NFKBIE,ADORA2B,TLR2,ICAM1,IKBKE,JUNB,RELB,NFKB2,SOCS3,NFKBIA,RASGEF1B,LPCAT2,CCL3,RAB20,BCL3,TOR3A,NFKBIZ,HCK,SLC11A2,CBLN1,SOD2,FAS,CDC42EP2,ARL5C,SLC2A1,SLC25A25,ZFP36,AGPAT4,LMO4,MAFF,IRF5,RALGDS,H2-Q4,TGIF1,GLUL,NOD2,ANPEP,PRKCD,APOBEC3,ICOSL,RNF19B,MLLT6,MAPKAPK2,SRXN1,TBC1D10A,DRAM1,UBE2F,PTGES,SLC20A1,MCOLN2,RRAD,MARCKSL1,H2-K1,POU2F2,GCH1,SLC31A2,NADK,BATF3,PIM1,PSD,MALT1,SLC7A8,RAB11FIP1…
Factor: NF-kappaB; motif: GGGRATTTCC; match class: 1	TF:M00052_1	3.72981e-05	4.42831	88	1032	19	TNFAIP3,ICAM1,IKBKE,NFKB2,NFKBIA,RAB20,STX11,TIFA,TRAF3,TNFAIP2,CXCL1,RHOC,FOXP4,GPR176,TSKU,TANK,PPT2,HIVEP1,NUAK1
Factor: CNOT3; motif: GGCCGCGSSS	TF:M01253	3.73942e-05	4.4272	2471	1032	175	ADORA2B,TNFAIP3,SOCS3,NFKBIA,TOR3A,TNFRSF1B,CBLN1,ABTB2,CDC42EP2,GADD45B,SLC2A1,TGIF1,RNF19B,MLLT6,TBC1D10A,MARCKSL1,ALAS1,DCBLD2,FAM20C,RAB11FIP1,ITGA5,PSTPIP2,EHD1,N4BP1,HIVEP2,SUSD6,AGTRAP,UPP1,ZC3H12C,P2RX5,IFRD1,FDFT1,TRAF3,SLC25A37,RBPJ,TRIB1,PLXND1,GM16867,CAMKK2,LZTS3,CHST11,PTPN1,DUSP16,DTX4,KIF3C,JAG1,CD14,RAB11FIP4,DACT2,PPM1N,G3BP1,TENT5C,RHOC,RASA4,CMPK2,ZNFX1,MMADHC,SLC23A2,PKDCC,DO…
Factor: SP2; motif: GGGCGGGAC; match class: 1	TF:M01783_1	3.83079e-05	4.41671	3300	1032	221	NFKBIE,TNFAIP3,RELB,NFKB2,LPCAT2,PLPP1,SLC11A2,CBLN1,HIVEP3,SEMA4D,MFSD7A,SLC2A1,SLC25A25,IRF5,H2-Q4,PRKCD,TGM2,RNF19B,MAPKAPK2,DRAM1,SLC20A1,MARCKSL1,POU2F2,NADK,BATF3,PIM1,STX11,MALT1,CGNL1,TMEM106A,PLEKHO2,CHKA,IRGM1,EHD1,TES,TUBB6,NFKBID,CDC42SE2,VCL,SPRYD7,RIOX2,LSS,SLC30A6,HELZ2,FDFT1,RNF213,ABCC1,TRIB1,PTGER4,PTPN1,CYRIA,ZC3H12A,FAM136A,SOCS1,PFKP,RAB11FIP4,DOK7,NFE2L1,CBLB,ARHGEF40,RRS1,T…
Factor: AP-2; motif: MKCCCSCNGGCG	TF:M00189	3.95376e-05	4.40299	8064	1032	466	CCRL2,ADORA2B,TNFAIP3,TLR2,ICAM1,JUNB,NFKB2,SOCS3,NFKBIA,PTAFR,RASGEF1B,RAB20,ETS2,IRAK3,BCL3,PLPP1,HCK,SLC11A2,CBLN1,HIVEP3,ABTB2,MET,FAS,CDC42EP2,ARL5C,PLK2,PID1,SLC25A25,ZFP36,AGPAT4,MAFF,IRF5,RALGDS,GBGT1,H2-Q4,TGIF1,GLUL,CXCL3,PRKCD,TGM2,DUSP1,ICOSL,RNF19B,MLLT6,MAPKAPK2,SRXN1,DRAM1,UBE2F,PTGES,HMOX1,SLFN2,MCOLN2,MARCKSL1,H2-K1,SMPDL3B,POU2F2,PTPRO,BATF3,CLCN7,PIM1,STX11,RND1,MALT1,TIFA,FAM2…
Factor: KLF; motif: GGGNGGGG	TF:M07461	4.14389e-05	4.38259	8496	1032	487	TNF,CCRL2,TNFAIP3,IKBKE,RELB,SOCS3,NFKBIA,PTAFR,PDE4B,IL1B,CCL3,RAB20,ETS2,BCL3,TOR3A,PLPP1,TNFRSF1B,SLC11A2,RTP4,CBLN1,HIVEP3,ABTB2,MET,FAS,CDC42EP2,SEMA4D,MFSD7A,CXCL16,GADD45B,PID1,ZFP36,AGPAT4,LMO4,MAFF,IRF5,H2-Q4,TGIF1,GLUL,NOD2,ANPEP,TNFSF15,CXCL3,XAF1,PRKCD,TGM2,DUSP1,ICOSL,MLLT6,MAPKAPK2,IRF9,DRAM1,PTGES,SLC20A1,SLFN2,BIRC3,PVR,MCOLN2,MARCKSL1,H2-K1,BCL2A1B,ALAS1,POU2F2,SLC31A2,PTPRO,NADK…
Factor: Sp1; motif: GGGGCGGGGT; match class: 1	TF:M00008_1	4.15907e-05	4.381	3395	1032	226	NFKBIE,RELB,NFKBIA,LPCAT2,PLPP1,SLC11A2,CBLN1,SOD2,HIVEP3,MET,CDC42EP2,MFSD7A,SLC25A25,ZFP36,LMO4,MAFF,IRF5,TGM2,ICOSL,MAPKAPK2,SLC20A1,MCOLN2,MARCKSL1,GCH1,DCBLD2,BATF3,PIM1,STX11,MALT1,CGNL1,SLC7A8,PLEKHO2,CHKA,EHD1,TRAF5,TES,VCL,PIK3R5,SPRYD7,RIOX2,LSS,IGTP,IFRD1,TRAF3,ABCC1,LOX,TNFAIP2,PLXND1,IRGM2,LZTS3,PTGER4,DUSP16,SQSTM1,CYRIA,LIMD2,KIF3C,ZC3H12A,FAM136A,RAB11FIP4,PELI3,ACSL5,NFE2L1,PLEKH…
Factor: WT1; motif: CGCCCCCNCN	TF:M02036	4.28337e-05	4.36821	7541	1032	440	NFKBIE,ADORA2B,TLR2,ICAM1,IKBKE,JUNB,RELB,NFKB2,SOCS3,NFKBIA,RASGEF1B,CCL3,RAB20,IRAK3,BCL3,TOR3A,NFKBIZ,SLC11A2,RTP4,CBLN1,SOD2,HIVEP3,FAS,CDC42EP2,ARL5C,CXCL16,GADD45B,SLC2A1,SLC25A25,ZFP36,AGPAT4,LMO4,MAFF,IRF5,RALGDS,GBGT1,H2-Q4,GLUL,NOD2,ANPEP,CXCL3,PRKCD,TGM2,DUSP1,ICOSL,RNF19B,MLLT6,MAPKAPK2,SRXN1,TBC1D10A,UBE2F,PTGES,MCOLN2,RRAD,MARCKSL1,H2-K1,ALAS1,POU2F2,GCH1,BATF3,CLCN7,PIM1,PSD,MALT1,…
Factor: Klf17; motif: NGGGCGG	TF:M05407	4.82878e-05	4.31616	6566	1032	391	CCRL2,ADORA2B,TLR2,RELB,SOCS3,NFKBIA,TNIP1,RASGEF1B,RAB20,ETS2,TNFRSF1B,HCK,SLC11A2,CBLN1,CDC42EP2,MFSD7A,SLC25A25,ZFP36,LMO4,MAFF,IRF5,RALGDS,GBGT1,H2-Q4,NOD2,PPP1R12B,PRKCD,ICOSL,RNF19B,DRAM1,UBE2F,PTGES,HMOX1,IL20RB,MCOLN2,MARCKSL1,H2-K1,BCL2A1B,SLC31A2,NADK,RASSF4,STX11,MALT1,ACP2,FAM20C,RAB11FIP1,ITGA5,EGR1,PLEKHO2,IRGM1,N4BP1,FGR,IFI47,SERPINA3F,TUBB6,NFKBID,SUSD6,TTC39C,CDC42SE2,PIK3R5,UPP…
Factor: ICSBP; motif: RAARTGAAACTG; match class: 1	TF:M00699_1	4.96461e-05	4.30411	72	1032	17	CCRL2,RTP4,GBGT1,APOBEC3,GBP2,OAS1G,NLRC5,TRIM34A,JPT2,PARP9,GBP3,CXCL10,MX2,DTX3L,H2-M3,TNFSF10,IFIT1
Factor: Egr-2; motif: GCGTGGGCGG	TF:M05494	4.97799e-05	4.30295	7247	1032	425	NFKBIE,CCRL2,ADORA2B,TLR2,ICAM1,JUNB,RELB,NFKB2,NFKBIA,RASGEF1B,RAB20,ETS2,BCL3,TOR3A,PLPP1,HCK,SLC11A2,CBLN1,ABTB2,MET,GADD45B,SLC25A25,ZFP36,AGPAT4,LMO4,MAFF,IRF5,RALGDS,GBGT1,H2-Q4,GLUL,NOD2,ANPEP,PRKCD,DUSP1,ICOSL,RNF19B,MLLT6,MAPKAPK2,SRXN1,TBC1D10A,DRAM1,PTGES,RRAD,H2-K1,BCL2A1B,HP,POU2F2,GCH1,SLC31A2,NADK,RASSF4,PIM1,MALT1,GADD45A,TIFA,FAM20C,RAB11FIP1,ITGA5,EGR1,GDF15,NRP2,PLEKHO2,IRF1,CH…
Factor: Sp1; motif: CCCCGCCCCN	TF:M00933	5.64018e-05	4.24871	8781	1032	500	TNF,NFKBIE,CCRL2,ADORA2B,ICAM1,JUNB,RELB,SOCS3,NFKBIA,SPATA13,PTAFR,TNIP1,LPCAT2,IL1B,CCL3,RAB20,ETS2,IRAK3,BCL3,TOR3A,PLPP1,TNFRSF1B,NFKBIZ,HCK,SLC11A2,CBLN1,CSF2RB,SOD2,HIVEP3,MET,FAS,CDC42EP2,SEMA4D,MFSD7A,ARL5C,PLK2,SLC2A1,IGSF6,SLC25A25,ZFP36,AGPAT4,LMO4,MAFF,IRF5,H2-Q4,TGIF1,GLUL,NOD2,TGM2,APOBEC3,ICOSL,RNF19B,MLLT6,MAPKAPK2,DRAM1,UBE2F,PTGES,SLC20A1,BIRC3,MCOLN2,RRAD,MARCKSL1,POU2F2,GCH1,S…
Factor: LKLF; motif: GGGGTGGKSN	TF:M07261	6.08434e-05	4.21579	9199	1032	520	TNF,NFKBIE,CCRL2,TNFAIP3,TLR2,ICAM1,IKBKE,RELB,NFKBIA,PTAFR,PDE4B,TNIP1,CCL3,RAB20,ETS2,IRAK3,CSF2RB2,TOR3A,PLPP1,TNFRSF1B,SLC11A2,CBLN1,MET,FAS,SEMA4D,MFSD7A,CXCL16,GADD45B,PLK2,PID1,SLC2A1,ZFP36,AGPAT4,SYK,MAFF,IRF5,H2-Q4,TGIF1,GLUL,NOD2,CXCL3,ST3GAL1,XAF1,PRKCD,TGM2,DUSP1,ICOSL,MLLT6,MAPKAPK2,PTGES,SLC20A1,SLFN2,BIRC3,CCL9,MCOLN2,RRAD,MARCKSL1,H2-K1,BCL2A1B,ALAS1,POU2F2,OSGIN1,SLC31A2,DCBLD2,N…
Factor: Sp1; motif: GGNGGGGGNGGGGGMGGGGCNGGG; match class: 1	TF:M10375_1	7.41858e-05	4.12968	7410	1032	432	ADORA2B,TNFAIP3,IKBKE,JUNB,RELB,SOCS3,NFKBIA,PTAFR,RAB20,ETS2,BCL3,TNFRSF1B,SLC11A2,RTP4,CBLN1,HIVEP3,MET,FAS,SEMA4D,MFSD7A,CXCL16,PID1,AGPAT4,LMO4,MAFF,IRF5,H2-Q4,TGIF1,ANPEP,TGM2,DUSP1,ICOSL,RNF19B,MLLT6,MAPKAPK2,DRAM1,UBE2F,PTGES,HMOX1,SLC20A1,SLFN2,BIRC3,PVR,MCOLN2,RRAD,MARCKSL1,HP,IL1A,OSGIN1,GCH1,SLC31A2,DCBLD2,NADK,BATF3,PIM1,RND1,MALT1,CGNL1,TIFA,RAB11FIP1,CXCL2,ITGA5,EGR1,TMEM106A,PLEKHO…
Factor: IRF6; motif: NNNACTCYCGGKNNN; match class: 1	TF:M02874_1	8.06226e-05	4.09354	7153	1032	419	TNF,NFKBIE,SOCS3,RASGEF1B,RAB20,ETS2,NFKBIZ,SLC11A2,RTP4,CBLN1,ABTB2,FAS,CDC42EP2,SEMA4D,ARL5C,CXCL16,GADD45B,PID1,SLC25A25,ZFP36,AGPAT4,SYK,MAFF,TGIF1,GLUL,PRKCD,DUSP1,APOBEC3,MAPKAPK2,UBE2F,PTGES,MCOLN2,BCL2A1B,GCH1,DCBLD2,NADK,RASSF4,TREML4,CLCN7,PIM1,STX11,PSD,RND1,OSBPL3,MALT1,GADD45A,CGNL1,TIFA,CXCL2,ITGA5,PPP1R15A,EGR1,NRP2,PLEKHO2,IRF1,CHKA,IER3,PSTPIP2,RASD2,EHD1,TRAF5,TUBB6,NFKBID,SUSD6…
Factor: Foxn1; motif: RGAMGC	TF:M12470	9.9398e-05	4.00262	9728	1032	544	TNF,ADORA2B,ICAM1,JUNB,RELB,NFKB2,SOCS3,NFKBIA,TNIP1,RASGEF1B,LPCAT2,IL1B,RAB20,BCL3,SLC11A2,CBLN1,SOD2,ABTB2,MET,FAS,CDC42EP2,SEMA4D,ARL5C,CXCL16,PLK2,PID1,SLC2A1,SLC25A25,ZFP36,LMO4,MAFF,RALGDS,H2-Q4,GLUL,NOD2,PRKCD,DUSP1,ICOSL,MLLT6,MAPKAPK2,SRXN1,IRF9,UBE2F,PTGES,HMOX1,SLC20A1,IL20RB,CCL9,MCOLN2,RRAD,MARCKSL1,H2-K1,BCL2A1B,SMPDL3B,ALAS1,POU2F2,GCH1,SLC31A2,DCBLD2,NADK,RASSF4,PIM1,STX11,OSBPL3…
Factor: SP4; motif: NNKGGGCGKGNCN	TF:M09005	0.000103213	3.98627	1946	1032	143	NFKBIE,ADORA2B,RELB,NFKB2,RASGEF1B,LPCAT2,RAB20,TNFRSF1B,SLC11A2,SOD2,CDC42EP2,SLC2A1,ZFP36,H2-Q4,PRKCD,DUSP1,RNF19B,SLC20A1,MCOLN2,NADK,RASSF4,BATF3,MALT1,RAB11FIP1,PLEKHO2,IRF1,NFKBID,TAPBPL,TTC39C,CH25H,VCL,MRPL52,SPRYD7,RIOX2,LSS,IFT57,RNF213,SLC16A10,TNFAIP2,PLXND1,LZTS3,ASNS,DTX4,ZC3H12A,SOCS1,JAG1,ZSWIM4,MARCKS,GPR155,LDLR,MAPKAPK3,PSMD10,AREG,MYO10,CSRNP1,ST6GALNAC4,PHLDA1,INSIG1,NEURL3,P…
Factor: RREB-1; motif: CCCCAAACMMCCCC	TF:M00257	0.000112953	3.9471	10726	1032	591	TNF,NFKBIE,CCRL2,TNFAIP3,TLR2,ICAM1,IKBKE,RELB,NFKB2,SOCS3,NFKBIA,PTAFR,TNIP1,LPCAT2,IL1B,RAB20,BCL3,PLPP1,NFKBIZ,HCK,SLC11A2,SOD2,HIVEP3,ABTB2,MET,FAS,CDC42EP2,SEMA4D,PILRB1,CXCL16,GADD45B,ATF3,PID1,SLC2A1,SLC25A25,ZFP36,AGPAT4,SYK,LMO4,MAFF,TGIF1,GLUL,ANPEP,CXCL3,ST3GAL1,NLRP3,PRKCD,DUSP1,ICOSL,MLLT6,SRXN1,IRF9,TBC1D10A,DRAM1,PTGES,HMOX1,SLC20A1,SLFN2,BIRC3,IL20RB,CCL9,MCOLN2,RRAD,MARCKSL1,SMPD…
Factor: Sp1; motif: NGGGGCGGGGN; match class: 1	TF:M07395_1	0.000114359	3.94173	4545	1032	285	NFKBIE,ADORA2B,TNFAIP3,ICAM1,RELB,NFKB2,NFKBIA,LPCAT2,PLPP1,SLC11A2,CBLN1,HIVEP3,MET,FAS,CDC42EP2,MFSD7A,ARL5C,SLC2A1,SLC25A25,ZFP36,LMO4,MAFF,IRF5,H2-Q4,PRKCD,TGM2,RNF19B,MAPKAPK2,PTGES,SLC20A1,MCOLN2,RRAD,MARCKSL1,POU2F2,GCH1,DCBLD2,BATF3,PIM1,STX11,PSD,MALT1,CGNL1,TMEM106A,NRP2,PLEKHO2,CHKA,EHD1,TES,HIVEP2,TUBB6,NFKBID,VCL,PIK3R5,AGTRAP,UPP1,SPRYD7,RIOX2,LSS,SLC30A6,HELZ2,TRAF3,RHOQ,ABCC1,PIP5…
Factor: AP-2alpha; motif: NGCCYSNNGSN	TF:M01857	0.000137189	3.86268	6186	1032	369	NFKBIE,ADORA2B,TNFAIP3,TLR2,ICAM1,IKBKE,JUNB,RELB,SOCS3,SPATA13,RASGEF1B,LPCAT2,ETS2,BCL3,PLPP1,RTP4,CBLN1,HIVEP3,ABTB2,MET,FAS,SEMA4D,ARL5C,GADD45B,PID1,SLC2A1,IGSF6,LMO4,IRF5,RALGDS,H2-Q4,TGIF1,GLUL,NOD2,ANPEP,PPP1R12B,TGM2,DUSP1,APOBEC3,ICOSL,RNF19B,MLLT6,MAPKAPK2,SRXN1,IRF9,TBC1D10A,PVR,MCOLN2,RRAD,MARCKSL1,GCH1,DCBLD2,BATF3,PIM1,MALT1,FAM20C,SLC7A8,RAB11FIP1,ITGA5,PPP1R15A,EGR1,NRP2,PLEKHO2,…
Factor: PUR1; motif: GGGNCAGNN	TF:M01721	0.000143395	3.84347	7306	1032	425	TNF,NFKBIE,ADORA2B,ICAM1,IKBKE,SOCS3,LPCAT2,RAB20,PLPP1,TNFRSF1B,NFKBIZ,CBLN1,HIVEP3,PILRB1,MFSD7A,CXCL16,GADD45B,ATF3,ZFP36,AGPAT4,IRF5,RALGDS,TGIF1,GLUL,NOD2,ANPEP,ST3GAL1,NLRP3,XAF1,PRKCD,DUSP1,APOBEC3,DRAM1,UBE2F,PTGES,HMOX1,BIRC3,PVR,RRAD,MARCKSL1,ALAS1,POU2F2,OSGIN1,NADK,TREML4,PIM1,STX11,CCL4,GADD45A,ACP2,PILRB2,CGNL1,TIFA,RAB11FIP1,PILRA,EGR1,PLEKHO2,IRF1,CHKA,PSTPIP2,ORAI2,RASD2,POT1B,GB…
Factor: FKLF; motif: BGGGNGGVMD	TF:M01837	0.000152764	3.81598	4981	1032	307	IKBKE,SOCS3,NFKBIA,TNIP1,CCL3,RAB20,BCL3,TOR3A,TNFRSF1B,HCK,SLC11A2,RTP4,CBLN1,CDC42EP2,ARL5C,GADD45B,PLK2,SLC2A1,SLC25A25,ZFP36,AGPAT4,H2-Q4,TGIF1,ANPEP,PRKCD,MLLT6,SRXN1,UBE2F,PTGES,SLFN2,PVR,MCOLN2,OSGIN1,GCH1,SLC31A2,PTPRO,NADK,BATF3,PIM1,MALT1,GADD45A,TIFA,CXCL2,EGR1,GDF15,CHKA,IER3,POT1B,IRGM1,TES,N4BP1,OAS1A,TUBB6,SUSD6,TTC39C,IL1RN,AGTRAP,ZC3H12C,STAB1,P2RX5,SPRYD7,EIF4E,FCRLB,JUN,TRAF3,R…
Factor: LKLF; motif: CNCCACCCS	TF:M08819	0.000195254	3.7094	5811	1032	349	TNF,CCRL2,TNFAIP3,IKBKE,RELB,NFKBIA,PTAFR,PDE4B,CCL3,ETS2,TOR3A,PLPP1,TNFRSF1B,SLC11A2,CBLN1,MET,FAS,SEMA4D,MFSD7A,CXCL16,PID1,ZFP36,AGPAT4,MAFF,IRF5,H2-Q4,TGIF1,GLUL,NOD2,CXCL3,XAF1,PRKCD,TGM2,DUSP1,ICOSL,MLLT6,SLC20A1,SLFN2,BIRC3,MCOLN2,MARCKSL1,H2-K1,BCL2A1B,ALAS1,POU2F2,SLC31A2,NADK,BATF3,PIM1,PSD,MALT1,CGNL1,TIFA,FAM20C,FPR1,SLC39A14,GDF15,PLEKHO2,IRF1,RASD2,OAS1A,IFI47,TTC39C,UPP1,ZC3H12C,S…
Factor: BTEB2; motif: RGGGNGKGGN	TF:M07277	0.00020707	3.68388	7610	1032	439	NFKBIE,CCRL2,ADORA2B,TNFAIP3,ICAM1,IKBKE,JUNB,RELB,SOCS3,NFKBIA,SPATA13,LPCAT2,CCL3,RAB20,BCL3,PLPP1,NFKBIZ,SLC11A2,RTP4,CBLN1,SOD2,HIVEP3,MET,FAS,CDC42EP2,SEMA4D,MFSD7A,ARL5C,PLK2,SLC2A1,SLC25A25,ZFP36,AGPAT4,LMO4,MAFF,IRF5,TGIF1,NOD2,ANPEP,PRKCD,TGM2,ICOSL,RNF19B,MLLT6,MAPKAPK2,SRXN1,UBE2F,PTGES,SLC20A1,MCOLN2,RRAD,MARCKSL1,H2-K1,POU2F2,OSGIN1,GCH1,DCBLD2,NADK,BATF3,PIM1,STX11,MALT1,CGNL1,SLC7A…
Factor: ZBP89; motif: CCCCKCCCCCNN	TF:M07397	0.000213862	3.66987	8100	1032	463	TNF,NFKBIE,CCRL2,ADORA2B,TNFAIP3,ICAM1,IKBKE,JUNB,RELB,SOCS3,NFKBIA,SPATA13,PTAFR,LPCAT2,IL1B,CCL3,RAB20,ETS2,BCL3,TOR3A,PLPP1,TNFRSF1B,NFKBIZ,HCK,SLC11A2,RTP4,CBLN1,CSF2RB,MET,FAS,CDC42EP2,SEMA4D,ARL5C,CXCL16,PID1,SLC2A1,ZFP36,AGPAT4,LMO4,MAFF,TGIF1,GLUL,NOD2,PRKCD,DUSP1,APOBEC3,ICOSL,MLLT6,MAPKAPK2,UBE2F,PTGES,SLC20A1,SLFN2,BIRC3,MCOLN2,RRAD,MARCKSL1,GCH1,SLC31A2,PTPRO,NADK,BATF3,PIM1,RND1,MALT…
Factor: IRF; motif: RAAANTGAAAN; match class: 1	TF:M00972_1	0.000221317	3.65498	205	1032	29	CCRL2,RTP4,MET,GBP10,IFIT3B,ZBP1,IGTP,IRF7,GBP2,IRGM2,LACC1,GM6377,GBP9,EPSTI1,BST2,TAPBP,UBE2L6,STRIP1,TCP1,IL18BP,TNFRSF14,IFI27,IFI205,GBP4,IFIT3,TRIM21,CCDC122,IFIT1,GBP8
Factor: Zic3; motif: NGGGKGGTC	TF:M00450	0.00025238	3.59794	13927	1032	736	TNF,NFKBIE,CCRL2,ADORA2B,TNFAIP3,ICAM1,IKBKE,JUNB,NFKB2,NFKBIA,SPATA13,PDE4B,TNIP1,LPCAT2,IL1B,GPR84,ETS2,IRAK3,BCL3,TOR3A,PLPP1,NFKBIZ,HCK,SLC11A2,CBLN1,SOD2,HIVEP3,SLC2A6,ABTB2,MET,FAS,CDC42EP2,SEMA4D,PILRB1,ARL5C,CXCL16,GADD45B,PLK2,ATF3,PID1,SLC2A1,SLC25A25,ZFP36,AGPAT4,SYK,LMO4,MAFF,IRF5,RALGDS,GBGT1,H2-Q4,TGIF1,GLUL,NOD2,ANPEP,TNFSF15,CXCL3,ST3GAL1,PPP1R12B,XAF1,PRKCD,DUSP1,APOBEC3,ICOSL,ML…
Factor: AP-2beta; motif: GCNNNGGSCNGVGGGN	TF:M01858	0.000351314	3.45431	5120	1032	312	ICAM1,JUNB,RELB,NFKBIA,PLPP1,TNFRSF1B,CBLN1,ABTB2,MET,FAS,ARL5C,GADD45B,PID1,SLC2A1,SLC25A25,ZFP36,LMO4,RALGDS,GBGT1,TGIF1,NLRP3,ICOSL,MLLT6,MAPKAPK2,SLC20A1,MARCKSL1,H2-K1,ALAS1,DCBLD2,RASSF4,CLCN7,PIM1,RND1,RAB11FIP1,ITGA5,NRP2,IRF1,IER3,ORAI2,RASD2,CLEC4N,GDPD1,EHD1,TRAF5,TES,N4BP1,FGR,TUBB6,SUSD6,TAPBPL,TTC39C,CDC42SE2,AGTRAP,UPP1,ZC3H12C,RIOX2,EXT1,HELZ2,EREG,JUN,TRAF3,SLC43A3,TTC41,SLC16A10…
Factor: Elk-1; motif: NCCGGAAGTGN	TF:M10219	0.000352464	3.45289	14552	1032	763	TNF,NFKBIE,CCRL2,ADORA2B,TLR2,ICAM1,IKBKE,JUNB,RELB,NFKBIA,SPATA13,PDE4B,RASGEF1B,LPCAT2,IL1B,CCL3,GPR84,RAB20,IRAK3,BCL3,TOR3A,PLPP1,TNFRSF1B,HCK,SLC11A2,SOD2,HIVEP3,SLC2A6,MET,FAS,CDC42EP2,PILRB1,MFSD7A,CXCL16,GADD45B,PID1,SLC2A1,SLC25A25,ZFP36,AGPAT4,MAFF,IRF5,RALGDS,H2-Q4,TGIF1,ANPEP,TNFSF15,ST3GAL1,PPP1R12B,CLEC4E,NLRP3,PRKCD,APOBEC3,ICOSL,MLLT6,MAPKAPK2,SRXN1,IRF9,CLEC4D,UBE2F,PTGES,HMOX1,S…
Factor: E2F; motif: GGCGSG; match class: 1	TF:M00803_1	0.000359743	3.44401	7057	1032	410	NFKBIE,ADORA2B,TNFAIP3,ICAM1,NFKB2,SOCS3,NFKBIA,TNIP1,RASGEF1B,ETS2,IRAK3,PLPP1,TNFRSF1B,SLC11A2,CBLN1,SOD2,HIVEP3,ABTB2,MET,SEMA4D,CXCL16,PLK2,SLC2A1,SLC25A25,ZFP36,LMO4,MAFF,IRF5,RALGDS,H2-Q4,TGIF1,GLUL,ANPEP,PPP1R12B,PRKCD,DUSP1,ICOSL,RNF19B,MLLT6,MAPKAPK2,SRXN1,TBC1D10A,DRAM1,HMOX1,SLC20A1,PVR,MARCKSL1,H2-K1,ALAS1,GCH1,SLC31A2,PTPRO,DCBLD2,NADK,CLCN7,PIM1,PSD,GADD45A,CGNL1,TIFA,FAM20C,RAB11FI…
Factor: CPBP; motif: SNCCCNN	TF:M01822	0.000364785	3.43796	21076	1032	1023	TNF,NFKBIE,CCRL2,ADORA2B,TNFAIP3,TLR2,ICAM1,IKBKE,JUNB,RELB,NFKB2,SOCS3,NFKBIA,SPATA13,PTAFR,PDE4B,TNIP1,RASGEF1B,LPCAT2,IL1B,CCL3,GPR84,RAB20,ETS2,IRAK3,BCL3,CSF2RB2,TOR3A,PLPP1,TNFRSF1B,NFKBIZ,HCK,SLC11A2,RTP4,CBLN1,CSF2RB,SOD2,HIVEP3,SLC2A6,ABTB2,MET,FAS,CDC42EP2,SEMA4D,PILRB1,MFSD7A,ARL5C,CXCL16,GADD45B,PLK2,ATF3,PID1,SLC2A1,IGSF6,SLC25A25,ZFP36,AGPAT4,SYK,LMO4,MAFF,IRF5,RALGDS,GBGT1,H2-Q4,TG…
Factor: E2F-7; motif: GRGGCGGGAANNN	TF:M10212	0.000386454	3.4129	8115	1032	462	NFKBIE,CCRL2,ADORA2B,TNFAIP3,ICAM1,JUNB,RELB,NFKB2,SOCS3,RASGEF1B,LPCAT2,RAB20,BCL3,TOR3A,PLPP1,TNFRSF1B,NFKBIZ,HCK,SLC11A2,CBLN1,ABTB2,SEMA4D,GADD45B,PLK2,SLC2A1,SLC25A25,ZFP36,LMO4,MAFF,RALGDS,TGIF1,GLUL,NOD2,PRKCD,DUSP1,ICOSL,RNF19B,MLLT6,MAPKAPK2,TBC1D10A,DRAM1,UBE2F,SLC20A1,MCOLN2,RRAD,MARCKSL1,OSGIN1,GCH1,DCBLD2,NADK,RASSF4,PIM1,STX11,PSD,MALT1,GADD45A,ITGA5,TMEM106A,GDF15,NRP2,PLEKHO2,IRF1…
Factor: ZAC; motif: KGGGCCR	TF:M05547	0.000480294	3.31849	6693	1032	391	NFKBIE,CCRL2,ADORA2B,TNFAIP3,ICAM1,JUNB,NFKB2,SOCS3,NFKBIA,TNIP1,ETS2,TOR3A,PLPP1,TNFRSF1B,HCK,CBLN1,HIVEP3,ABTB2,MET,FAS,GADD45B,PLK2,SLC2A1,SLC25A25,ZFP36,LMO4,GBGT1,H2-Q4,TGIF1,ANPEP,CXCL3,PRKCD,DUSP1,RNF19B,MLLT6,MAPKAPK2,MARCKSL1,H2-K1,POU2F2,OSGIN1,PTPRO,DCBLD2,NADK,RASSF4,BATF3,PIM1,OSBPL3,ACP2,CGNL1,TIFA,SLC7A8,RAB11FIP1,CXCL2,ITGA5,PPP1R15A,EGR1,TMEM106A,GDF15,NRP2,PLEKHO2,CHKA,IER3,ORAI…
Factor: AP-2; motif: GSCCSCRGGCNRNRNN	TF:M00800	0.000600988	3.22113	6746	1032	393	NFKBIE,ADORA2B,TLR2,ICAM1,RELB,NFKB2,NFKBIA,RASGEF1B,LPCAT2,ETS2,PLPP1,SLC11A2,CBLN1,SOD2,ABTB2,MET,SEMA4D,ARL5C,GADD45B,PLK2,PID1,ZFP36,SYK,LMO4,IRF5,RALGDS,GBGT1,H2-Q4,TGIF1,CXCL3,PPP1R12B,PRKCD,TGM2,DUSP1,APOBEC3,RNF19B,MLLT6,MAPKAPK2,IRF9,TBC1D10A,UBE2F,PTGES,HMOX1,SLC20A1,MARCKSL1,H2-K1,HP,GCH1,DCBLD2,NADK,CLCN7,PIM1,CCL4,FAM20C,RAB11FIP1,PPP1R15A,GDF15,PLEKHO2,IRF1,CHKA,PSTPIP2,ORAI2,RASD2,…
Factor: GKLF; motif: NNNRNWGGGTGKGGC; match class: 1	TF:M10279_1	0.000625458	3.2038	3455	1032	223	ADORA2B,JUNB,RELB,NFKB2,NFKBIA,PTAFR,RASGEF1B,LPCAT2,PLPP1,CBLN1,SOD2,HIVEP3,MET,SEMA4D,SLC2A1,ZFP36,AGPAT4,H2-Q4,NOD2,CXCL3,PRKCD,TGM2,RNF19B,MAPKAPK2,DRAM1,BIRC3,MCOLN2,MARCKSL1,POU2F2,NADK,BATF3,PIM1,STX11,PSD,MALT1,FAM20C,PLEKHO2,CHKA,TRAF5,NFKBID,TAPBPL,TTC39C,CDC42SE2,SPRYD7,LSS,LOX,PDGFB,CAMKK2,LZTS3,ASNS,PTGER4,SQSTM1,CYRIA,DTX4,PIK3R6,KIF3C,ZC3H12A,FAM136A,PFKP,RAB11FIP4,NLRC5,ARHGEF40,R…
Factor: IRF4; motif: NNNAYTCTCGGWNNN	TF:M02872	0.000713199	3.14679	14528	1032	760	TNF,NFKBIE,CCRL2,TLR2,ICAM1,IKBKE,JUNB,SOCS3,PTAFR,TNIP1,RASGEF1B,CCL3,GPR84,RAB20,ETS2,IRAK3,BCL3,TNFRSF1B,NFKBIZ,HCK,SLC11A2,RTP4,CBLN1,SOD2,HIVEP3,SLC2A6,ABTB2,MET,FAS,CDC42EP2,SEMA4D,PILRB1,MFSD7A,ARL5C,CXCL16,GADD45B,PLK2,PID1,SLC25A25,ZFP36,AGPAT4,SYK,LMO4,MAFF,IRF5,RALGDS,GBGT1,H2-Q4,TGIF1,GLUL,NOD2,ANPEP,CXCL3,ST3GAL1,CLEC4E,NLRP3,PRKCD,DUSP1,APOBEC3,RNF19B,MLLT6,MAPKAPK2,SRXN1,IRF9,TBC1D…
Factor: Sp2; motif: NYSGCCCCGCCCCCY; match class: 1	TF:M03567_1	0.000751053	3.12433	2492	1032	170	NFKBIE,ADORA2B,RELB,NFKBIA,LPCAT2,PLPP1,SLC11A2,CBLN1,HIVEP3,FAS,MFSD7A,ARL5C,SLC25A25,ZFP36,LMO4,MAFF,IRF5,H2-Q4,RNF19B,SLC20A1,MCOLN2,RRAD,POU2F2,GCH1,BATF3,PIM1,STX11,MALT1,CGNL1,TMEM106A,PLEKHO2,CHKA,EHD1,TES,TUBB6,VCL,SPRYD7,RIOX2,LSS,HELZ2,TRAF3,ABCC1,TNFAIP2,PLXND1,PTGER4,CHST11,DUSP16,SQSTM1,CYRIA,CIITA,FAM136A,RAB11FIP4,DOK7,PELI3,ARHGEF40,TENT5C,RHOC,RASA4,ZNFX1,NR4A1,METAP1,GK,GPR155,Z…
Factor: SP1; motif: GGGGYGGGGNS; match class: 1	TF:M01303_1	0.000864281	3.06335	2769	1032	185	CCRL2,ADORA2B,TNFAIP3,RELB,NFKBIA,PLPP1,SLC11A2,CBLN1,HIVEP3,FAS,SLC2A1,ZFP36,AGPAT4,LMO4,MAFF,IRF5,NOD2,DUSP1,ICOSL,SLC20A1,MCOLN2,RRAD,MARCKSL1,GCH1,SLC31A2,DCBLD2,NADK,BATF3,PIM1,PLEKHO2,CHKA,RASD2,EHD1,TES,OAS1A,VCL,UPP1,SPRYD7,LSS,IGTP,ABCC1,TNFAIP2,PLXND1,CAMKK2,IRGM2,DUSP16,CYRIA,DTX4,CIITA,FAM136A,RAB11FIP4,DOK7,PELI3,PLEKHA2,ZSWIM4,ARHGEF40,HVCN1,TENT5C,RHOC,RASA4,MTMR14,MMADHC,NR4A1,AGA…
Factor: NF-kappaB; motif: NGGGANTTYCCMNNNN; match class: 1	TF:M00774_1	0.00089977	3.04587	138	1032	22	TLR2,RELB,NFKB2,NFKBIA,SLC2A6,GADD45B,H2-Q4,TIFA,CASP4,TRAF3,CXCL1,NFKBIB,GM36079,TSKU,SLC39A1,CD74,PLS3,TANK,GRK3,PPT2,HIVEP1,SMOC1
Factor: E2F-4; motif: GCGGGAAANA	TF:M02090	0.000958604	3.01836	10353	1032	567	TNF,CCRL2,ADORA2B,JUNB,RELB,NFKB2,SOCS3,NFKBIA,PDE4B,TNIP1,RASGEF1B,LPCAT2,RAB20,IRAK3,BCL3,CSF2RB2,TOR3A,PLPP1,TNFRSF1B,NFKBIZ,HCK,SLC11A2,CBLN1,HIVEP3,ABTB2,MET,CDC42EP2,SEMA4D,MFSD7A,GADD45B,SLC2A1,IGSF6,SLC25A25,ZFP36,LMO4,MAFF,IRF5,RALGDS,H2-Q4,TGIF1,GLUL,ANPEP,NLRP3,PRKCD,TGM2,DUSP1,ICOSL,RNF19B,MLLT6,MAPKAPK2,TBC1D10A,DRAM1,UBE2F,SLC20A1,BIRC3,IL20RB,PVR,MCOLN2,MARCKSL1,H2-K1,SMPDL3B,HP,GC…
Factor: Egr-3; motif: NTGCGTGGGCGK	TF:M00245	0.00138937	2.85718	6078	1032	357	CCRL2,ADORA2B,ICAM1,JUNB,RELB,NFKB2,SOCS3,NFKBIA,RASGEF1B,CCL3,RAB20,ETS2,CSF2RB2,TOR3A,HCK,SLC11A2,CSF2RB,ABTB2,SEMA4D,CXCL16,GADD45B,PLK2,ZFP36,AGPAT4,LMO4,MAFF,IRF5,RALGDS,H2-Q4,TGIF1,NOD2,ANPEP,XAF1,PRKCD,TGM2,ICOSL,RNF19B,MLLT6,MAPKAPK2,SRXN1,TBC1D10A,DRAM1,PTGES,SLC20A1,BIRC3,H2-K1,BCL2A1B,SMPDL3B,HP,POU2F2,GCH1,NADK,PIM1,STX11,MALT1,GADD45A,CGNL1,TIFA,FAM20C,ITGA5,GDF15,IRF1,ORAI2,POT1B,IR…
Factor: Tfap2a; motif: TGCCCYNRGGCA	TF:M04155	0.00152149	2.81773	6541	1032	380	CCRL2,TLR2,ICAM1,RELB,NFKB2,SOCS3,NFKBIA,ETS2,IRAK3,BCL3,CSF2RB2,TNFRSF1B,SLC11A2,CBLN1,SOD2,ABTB2,MET,FAS,CDC42EP2,SEMA4D,CXCL16,PID1,SLC25A25,ZFP36,RALGDS,TGIF1,GLUL,DUSP1,APOBEC3,MAPKAPK2,DRAM1,PTGES,HMOX1,RRAD,MARCKSL1,H2-K1,SMPDL3B,POU2F2,OSGIN1,BATF3,CLCN7,PIM1,SRGN,GADD45A,SLC7A8,RAB11FIP1,ITGA5,PPP1R15A,NRP2,PLEKHO2,IRF1,CHKA,IER3,PSTPIP2,IRGM1,TRAF5,N4BP1,TUBB6,TMA16,TTC39C,CH25H,VCL,AGT…
Factor: SP4; motif: SCCCCGCCCCS	TF:M01273	0.00152786	2.81592	2358	1032	161	NFKBIE,ADORA2B,ICAM1,RELB,SOCS3,NFKBIA,LPCAT2,RAB20,PLPP1,SLC11A2,CBLN1,SOD2,HIVEP3,SLC2A1,SLC25A25,MAFF,IRF5,TGM2,MAPKAPK2,SLC20A1,MARCKSL1,BATF3,PIM1,STX11,MALT1,CGNL1,PLEKHO2,CHKA,EHD1,VCL,RIOX2,LSS,ABCC1,TNFAIP2,PTGER4,SDC4,CYRIA,FAM136A,RAB11FIP4,PELI3,ZSWIM4,ARHGEF40,NR4A1,AGAP1,STARD5,BMP2,VAV1,GK,MARCKS,GPR155,CYP51,ADORA2A,MSMO1,DNMT3L,ADAM17,ZMIZ2,MYO10,CSRNP1,LIMD1,ST6GALNAC4,TMEM185B,…
Factor: SP1:SP3; motif: CCSCCCCCYCC	TF:M01219	0.00204719	2.68884	6699	1032	387	ADORA2B,IKBKE,JUNB,RELB,NFKB2,SOCS3,NFKBIA,PDE4B,IL1B,CCL3,BCL3,TNFRSF1B,NFKBIZ,SLC11A2,CBLN1,ABTB2,MET,FAS,CDC42EP2,SEMA4D,ARL5C,PID1,SLC2A1,SLC25A25,ZFP36,AGPAT4,LMO4,MAFF,IRF5,H2-Q4,ANPEP,PRKCD,ICOSL,RNF19B,MLLT6,MAPKAPK2,SRXN1,TBC1D10A,UBE2F,PTGES,SLC20A1,BIRC3,RRAD,POU2F2,OSGIN1,GCH1,PTPRO,BATF3,PIM1,PSD,RND1,TIFA,FAM20C,SLC39A14,SLC7A8,CXCL2,EGR1,NRP2,PLEKHO2,CHKA,IER3,ORAI2,RASD2,POT1B,GBP…
Factor: RelB:p50; motif: RGAAANTCCCYNNHGC	TF:M03882	0.00205175	2.68787	4421	1032	271	NFKBIE,TLR2,ICAM1,IKBKE,RELB,NFKB2,NFKBIA,SPATA13,PTAFR,TNIP1,IL1B,GPR84,RAB20,CSF2RB2,TNFRSF1B,NFKBIZ,SLC11A2,HIVEP3,SLC2A6,FAS,GADD45B,IRF5,H2-Q4,NOD2,ANPEP,TNFSF15,CXCL3,APOBEC3,SRXN1,PTGES,SLC20A1,CCL9,H2-K1,ALAS1,OSGIN1,CGNL1,TIFA,FAM20C,SLC7A8,F10,CXCL2,ITGA5,GDF15,CHKA,ORAI2,GBP10,TRAF5,N4BP1,OAS1A,IFI204,IFIT3B,GBP6,TAPBPL,IFI211,CASP4,RIOX2,IFT57,INHBA,KLRB1B,JUN,TRAF3,RNF213,TTC41,IRF7,…
Factor: RREB-1; motif: CCCCAAACMMCCCC; match class: 1	TF:M00257_1	0.00209918	2.67795	4403	1032	270	TNFAIP3,ICAM1,IKBKE,NFKB2,PTAFR,LPCAT2,RAB20,BCL3,PLPP1,SLC11A2,HIVEP3,SEMA4D,PID1,SLC2A1,AGPAT4,SYK,MAFF,TGIF1,GLUL,CXCL3,ST3GAL1,DUSP1,ICOSL,HMOX1,SLFN2,BIRC3,MCOLN2,MARCKSL1,SMPDL3B,SLC31A2,BATF3,PIM1,STX11,PSD,RND1,SRGN,PILRB2,FPR1,SLC39A14,SLC7A8,CXCL2,TMEM106A,OAS1A,TUBB6,TTC39C,PTPRJ,PIK3R5,STAB1,MRPL52,SPRYD7,LSS,IGTP,CFB,RNF213,SLC43A3,ABCC1,PDGFB,RBPJ,LRRC8C,IL2RG,CAMKK2,IRGM2,MVP,ACAT2…
Factor: AP-2; motif: SNNNCCNCAGGCN	TF:M00915	0.00221089	2.65543	7126	1032	408	NFKBIE,CCRL2,ICAM1,JUNB,NFKBIA,PTAFR,RASGEF1B,LPCAT2,ETS2,BCL3,PLPP1,SLC11A2,CBLN1,SOD2,FAS,ARL5C,CXCL16,GADD45B,PLK2,PID1,IRF5,RALGDS,GBGT1,TGIF1,GLUL,NOD2,CXCL3,PPP1R12B,CLEC4E,PRKCD,TGM2,DUSP1,APOBEC3,RNF19B,MLLT6,MAPKAPK2,IRF9,UBE2F,PTGES,BIRC3,MCOLN2,RRAD,MARCKSL1,H2-K1,SMPDL3B,POU2F2,GCH1,DCBLD2,NADK,BATF3,CLCN7,PIM1,RND1,SRGN,TIFA,FAM20C,SLC39A14,F10,ITGA5,EGR1,NRP2,IRF1,IER3,GDPD1,EHD1,N4…
Factor: BTEB2; motif: NGGGSWGGGNGGGGC	TF:M10280	0.00222353	2.65296	3048	1032	198	TNF,RELB,SOCS3,NFKBIA,PTAFR,PLPP1,TNFRSF1B,CBLN1,HIVEP3,ABTB2,MET,MFSD7A,ARL5C,MAFF,IRF5,TGM2,RNF19B,MAPKAPK2,SLC20A1,BIRC3,MCOLN2,POU2F2,BATF3,PIM1,STX11,MALT1,CGNL1,FAM20C,TMEM106A,PLEKHO2,CHKA,TRAF5,FGR,PTPRJ,SPRYD7,EXT1,FDFT1,RHOQ,SLC43A3,ABCC1,LOX,SLC25A37,TRIB1,GM16867,CAMKK2,CHST11,DUSP16,SQSTM1,CYRIA,PIK3R6,PFKP,RAB11FIP4,NFE2L1,NLRC5,ARHGEF40,TREM1,PMVK,SLC23A2,SUSD2,METAP1,DOCK5,BMP2,CA…
Factor: IRF-2; motif: NNRAAAGTGAAASNNA	TF:M01882	0.00267084	2.57335	295	1032	34	CCRL2,PSTPIP2,N4BP1,IFI204,IFIT3B,TAPBPL,IFI211,RNF213,IRF7,GBP2,SLC7A11,CYBB,ZMIZ2,BST2,TAPBP,ACOD1,ANXA7,CXCL10,MX2,TCP1,2510009E07RIK,IL18BP,OASL2,KLHDC7A,TNFRSF14,IFI205,TBK1,CCDC86,IFIT3,TRIM21,GM4841,IIGP1,IFIT1,DENND2D
Factor: Pax-5; motif: RRMSWGANWYCTNRAGCGKRACSRYNSM	TF:M00144	0.00276245	2.5587	12002	1032	641	TNF,NFKBIE,CCRL2,ADORA2B,ICAM1,JUNB,NFKB2,SOCS3,PDE4B,TNIP1,RASGEF1B,LPCAT2,GPR84,RAB20,ETS2,IRAK3,TNFRSF1B,HCK,CBLN1,CSF2RB,SOD2,HIVEP3,SLC2A6,ABTB2,SEMA4D,PILRB1,MFSD7A,ARL5C,CXCL16,GADD45B,PLK2,PID1,SLC2A1,SLC25A25,AGPAT4,SYK,LMO4,IRF5,GLUL,NOD2,ANPEP,TNFSF15,CXCL3,XAF1,TGM2,DUSP1,APOBEC3,RNF19B,MLLT6,MAPKAPK2,SRXN1,IRF9,TBC1D10A,DRAM1,UBE2F,HMOX1,SLC20A1,BIRC3,PVR,MCOLN2,RRAD,MARCKSL1,SMPDL3B…
Factor: Max; motif: NNANCACGTGNTNN	TF:M00119	0.00291151	2.53588	7305	1032	416	TNF,NFKBIE,TNFAIP3,JUNB,RELB,NFKB2,GPR84,RAB20,IRAK3,CBLN1,HIVEP3,MET,FAS,ARL5C,GADD45B,PID1,MAFF,GBGT1,TNFSF15,CXCL3,CLEC4E,NLRP3,PRKCD,DUSP1,APOBEC3,MLLT6,IRF9,DRAM1,PTGES,HMOX1,SLC20A1,PVR,MCOLN2,H2-K1,BCL2A1B,SMPDL3B,HP,IL1A,GCH1,SLC31A2,NADK,RASSF4,BATF3,CLCN7,PIM1,PILRB2,TIFA,FAM20C,SLC7A8,RAB11FIP1,PPP1R15A,TMEM106A,GDF15,IRF1,IER3,PSTPIP2,ORAI2,CLEC4N,GBP10,EHD1,FGR,IFI204,IFI47,GBP6,NFKB…
Factor: Max; motif: NNANCACGTGNTNN; match class: 1	TF:M00119_1	0.00291151	2.53588	7305	1032	416	TNF,NFKBIE,TNFAIP3,JUNB,RELB,NFKB2,GPR84,RAB20,IRAK3,CBLN1,HIVEP3,MET,FAS,ARL5C,GADD45B,PID1,MAFF,GBGT1,TNFSF15,CXCL3,CLEC4E,NLRP3,PRKCD,DUSP1,APOBEC3,MLLT6,IRF9,DRAM1,PTGES,HMOX1,SLC20A1,PVR,MCOLN2,H2-K1,BCL2A1B,SMPDL3B,HP,IL1A,GCH1,SLC31A2,NADK,RASSF4,BATF3,CLCN7,PIM1,PILRB2,TIFA,FAM20C,SLC7A8,RAB11FIP1,PPP1R15A,TMEM106A,GDF15,IRF1,IER3,PSTPIP2,ORAI2,CLEC4N,GBP10,EHD1,FGR,IFI204,IFI47,GBP6,NFKB…
Factor: Zic1; motif: NNCCCCCGGGGGGG; match class: 1	TF:M02835_1	0.00345324	2.46177	6611	1032	381	NFKBIE,CCRL2,TNFAIP3,ICAM1,IKBKE,JUNB,NFKB2,SOCS3,NFKBIA,SPATA13,PTAFR,RASGEF1B,IL1B,ETS2,IRAK3,BCL3,TOR3A,CBLN1,SOD2,HIVEP3,ABTB2,MET,SEMA4D,CXCL16,GADD45B,PLK2,SLC2A1,ZFP36,IRF5,H2-Q4,GLUL,PPP1R12B,TGM2,DUSP1,MLLT6,MAPKAPK2,SRXN1,TBC1D10A,DRAM1,PVR,RRAD,MARCKSL1,SMPDL3B,SLC31A2,PIM1,STX11,PSD,CGNL1,FAM20C,RAB11FIP1,PPP1R15A,EGR1,IRF1,PSTPIP2,ORAI2,GDPD1,N4BP1,HIVEP2,FGR,TUBB6,TMA16,CH25H,AGTRAP…
Factor: RelA-p65; motif: GGAAWTTCCMNNNTTNCNNMAN; match class: 1	TF:M09720_1	0.00354082	2.4509	975	1032	79	NFKBIE,TLR2,ICAM1,IKBKE,NFKB2,SPATA13,NFKBIZ,SLC2A6,SLC2A1,ANPEP,CLEC4E,TGM2,TIFA,CXCL2,IER3,IFI47,SERPINA3F,CDC42SE2,CFB,EREG,SLC43A3,GBP2,TNFAIP2,AMPD3,MVP,CXCL1,G3BP1,RHOC,SLC39A4,SUSD2,CAV1,RNF14,FAM219A,ARPIN,IL6,PSMD10,KLHL12,PLAU,GNPTAB,JPT2,GBP3,TAPBP,LAIR1,ACOD1,MDM2,RFX5,GM36079,PARP10,STRIP1,NAIP2,CD74,CD69,PIGA,MAP2K3,CSF3,GRK3,TNIP3,SRC,CCDC86,H2-M3,TAGLN2,FLRT3,BC147527,SLAMF8,PHYKP…
Factor: Kaiso; motif: GCMGGGRGCRGS	TF:M03876	0.00394051	2.40445	11148	1032	600	NFKBIE,ADORA2B,TNFAIP3,ICAM1,JUNB,RELB,NFKB2,SOCS3,NFKBIA,SPATA13,PTAFR,RASGEF1B,LPCAT2,ETS2,IRAK3,BCL3,TOR3A,PLPP1,TNFRSF1B,NFKBIZ,CBLN1,SOD2,ABTB2,FAS,SEMA4D,ARL5C,GADD45B,PLK2,PID1,SLC2A1,IGSF6,ZFP36,AGPAT4,LMO4,MAFF,IRF5,RALGDS,GBGT1,H2-Q4,TGIF1,GLUL,NOD2,ST3GAL1,CLEC4E,NLRP3,PRKCD,TGM2,APOBEC3,ICOSL,RNF19B,MLLT6,MAPKAPK2,TBC1D10A,UBE2F,PTGES,SLC20A1,BIRC3,PVR,CCL9,RRAD,MARCKSL1,H2-K1,SMPDL3B…
Factor: BTEB2; motif: RGGGNGKGGN; match class: 1	TF:M07277_1	0.0050933	2.293	3123	1032	200	NFKBIE,ADORA2B,TNFAIP3,RELB,SOCS3,NFKBIA,LPCAT2,BCL3,PLPP1,SLC11A2,CBLN1,HIVEP3,FAS,SEMA4D,ARL5C,SLC2A1,SLC25A25,ZFP36,AGPAT4,LMO4,MAFF,IRF5,MLLT6,SLC20A1,RRAD,MARCKSL1,POU2F2,GCH1,BATF3,PIM1,MALT1,CGNL1,TMEM106A,PLEKHO2,CHKA,EHD1,TES,TUBB6,VCL,UPP1,SPRYD7,RIOX2,LSS,HELZ2,TRAF3,RHOQ,RNF213,ABCC1,PLXND1,PTGER4,CHST11,SDC4,DUSP16,SQSTM1,CYRIA,LIMD2,KIF3C,ZC3H12A,CIITA,FAM136A,PFKP,RAB11FIP4,DOK7,PE…
Factor: IRF-4; motif: KRAAMNGAAANYN	TF:M07323	0.0051985	2.28412	985	1032	79	CCRL2,RTP4,SLC2A6,SLC25A25,PTPRO,PSTPIP2,N4BP1,OAS1A,IFIT3B,PIK3R5,ZBP1,CASP4,CFB,SLFN8,RNF213,IRF7,GBP2,OAS1G,NLRC5,GEM,DHDH,STAT2,CAV1,CYBB,OAS3,AREG,TRIM34A,PHF11B,BATF2,OAS1B,LIMD1,BST2,IFIT1BL1,JPT2,PARP9,GBP3,TAPBP,TTPAL,TRIM30A,GNA13,CXCL10,UBE2L6,MX2,GRAMD1B,IL18BP,ABCC5,TGFBI,NECTIN2,TGTP1,HCAR2,EIF1,EEF1AKMT1,CCT6A,TRIM30D,DTX3L,TNIP3,PCP4L1,GK2,ISG15,IFIT3,TRIM21,M6PR,BMPR1A,SLA,TRAF2,…
Factor: AhR:Arnt; motif: GRGKATYGCGTGMCWNSCC	TF:M00237	0.00526171	2.27887	5860	1032	342	TNF,TNFAIP3,SOCS3,IL1B,ETS2,SOD2,SEMA4D,CXCL16,PLK2,SLC2A1,SLC25A25,ZFP36,LMO4,MAFF,H2-Q4,TGIF1,TGM2,MLLT6,PTGES,SLC20A1,BIRC3,H2-K1,POU2F2,SLC31A2,PTPRO,TREML4,CCL4,RND1,MALT1,GADD45A,ACP2,TIFA,CXCL2,GDF15,NRP2,IRF1,GDPD1,IRGM1,EHD1,N4BP1,HIVEP2,TUBB6,NFKBID,SUSD6,TTC39C,CDC42SE2,UPP1,RIOX2,EIF4E,SLC30A6,IFT57,EREG,KLRB1B,IFRD1,TRAF3,TTC41,PDGFB,RBPJ,CCL17,TRIB1,ADHFE1,PLXND1,CAMKK2,AMPD3,PTGER4…
Factor: E2F-4; motif: NGGGGGCGGGRMNN	TF:M10211	0.00530641	2.2752	7000	1032	399	TNF,NFKBIE,CCRL2,ADORA2B,TNFAIP3,ICAM1,RELB,NFKB2,SOCS3,NFKBIA,LPCAT2,CCL3,RAB20,ETS2,BCL3,TNFRSF1B,NFKBIZ,HCK,SLC11A2,CBLN1,ABTB2,FAS,CDC42EP2,SEMA4D,ARL5C,SLC2A1,SLC25A25,ZFP36,AGPAT4,LMO4,MAFF,GLUL,NOD2,PRKCD,APOBEC3,ICOSL,RNF19B,TBC1D10A,SLC20A1,MCOLN2,RRAD,MARCKSL1,POU2F2,OSGIN1,GCH1,DCBLD2,NADK,RASSF4,BATF3,PIM1,PSD,MALT1,ITGA5,EGR1,TMEM106A,PLEKHO2,IRF1,CHKA,RASD2,EHD1,HIVEP2,NFKBID,TTC39C…
Factor: Zfp536; motif: NCGGAKG	TF:M05541	0.00644248	2.19095	6330	1032	365	TNF,NFKBIE,TNFAIP3,ICAM1,JUNB,NFKB2,NFKBIA,SPATA13,TNIP1,LPCAT2,IL1B,ETS2,BCL3,NFKBIZ,SLC11A2,CBLN1,SOD2,ABTB2,CDC42EP2,CXCL16,GADD45B,IGSF6,ZFP36,LMO4,MAFF,IRF5,H2-Q4,TGIF1,GLUL,NOD2,PRKCD,ICOSL,RNF19B,MLLT6,MAPKAPK2,SRXN1,IRF9,DRAM1,UBE2F,HMOX1,MCOLN2,ALAS1,DCBLD2,NADK,BATF3,PSD,MALT1,CGNL1,RAB11FIP1,GDF15,NRP2,CHKA,IER3,PSTPIP2,GDPD1,IRGM1,EHD1,TRAF5,HIVEP2,IFI47,TUBB6,SUSD6,TTC39C,VCL,ZC3H12C…
Factor: ELK-1; motif: ACCGGAWRTN; match class: 1	TF:M01981_1	0.00686183	2.16356	9022	1032	497	NFKBIE,CCRL2,ADORA2B,ICAM1,JUNB,SOCS3,NFKBIA,RASGEF1B,CCL3,IRAK3,TNFRSF1B,SLC11A2,SOD2,HIVEP3,CDC42EP2,SEMA4D,MFSD7A,CXCL16,GADD45B,PID1,SLC2A1,SLC25A25,ZFP36,LMO4,MAFF,TGIF1,GLUL,NOD2,TNFSF15,ST3GAL1,CLEC4E,PRKCD,APOBEC3,ICOSL,MLLT6,MAPKAPK2,SRXN1,IRF9,UBE2F,HMOX1,SLC20A1,BIRC3,PVR,MCOLN2,RRAD,H2-K1,OSGIN1,GCH1,NADK,RASSF4,CLCN7,PIM1,PSD,MALT1,GADD45A,ACP2,TIFA,PPP1R15A,PLEKHO2,CHKA,IER3,PSTPIP2…
Factor: RelA-p65; motif: GGAAWTTCCMNNNTTNCNNMAN	TF:M09720	0.00697673	2.15635	4545	1032	274	NFKBIE,CCRL2,TNFAIP3,TLR2,ICAM1,IKBKE,NFKB2,NFKBIA,SPATA13,LPCAT2,IL1B,GPR84,IRAK3,NFKBIZ,SLC2A6,FAS,CDC42EP2,ATF3,SLC2A1,RALGDS,H2-Q4,GLUL,ANPEP,TNFSF15,CXCL3,CLEC4E,PRKCD,TGM2,ICOSL,HMOX1,SLFN2,PVR,SMPDL3B,ALAS1,GCH1,PSD,SRGN,TIFA,ADGRE4,CXCL2,PPP1R15A,TMEM106A,IER3,HIVEP2,OAS1A,IFI47,SERPINA3F,TTC39C,PTPRJ,CDC42SE2,AGTRAP,P2RX5,CASP4,SLC30A6,IFT57,CFB,HELZ2,EREG,KLRB1B,TRAF3,RNF213,SLC43A3,IRF…
Factor: Spz1; motif: DNNGGRGGGWWNNNN	TF:M00446	0.00745371	2.12763	9090	1032	500	TNF,CCRL2,TNFAIP3,IKBKE,JUNB,SOCS3,NFKBIA,SPATA13,PDE4B,RASGEF1B,IL1B,CSF2RB2,PLPP1,TNFRSF1B,NFKBIZ,HCK,SLC11A2,CBLN1,CSF2RB,SOD2,HIVEP3,SLC2A6,ABTB2,MET,FAS,SEMA4D,ATF3,PID1,SYK,LMO4,MAFF,RALGDS,H2-Q4,TGIF1,NOD2,ANPEP,TNFSF15,PPP1R12B,CLEC4E,NLRP3,PRKCD,DUSP1,ICOSL,MLLT6,MAPKAPK2,SRXN1,TBC1D10A,DRAM1,UBE2F,PTGES,SLC20A1,SLFN2,BIRC3,IL20RB,MCOLN2,RRAD,MARCKSL1,H2-K1,POU2F2,SLC31A2,PTPRO,DCBLD2,NA…
Factor: Sp3; motif: ASMCTTGGGSRGGG	TF:M00665	0.00753652	2.12283	7306	1032	413	CCRL2,ADORA2B,ICAM1,IKBKE,JUNB,RELB,NFKBIA,SPATA13,PTAFR,IL1B,CCL3,RAB20,ETS2,BCL3,CBLN1,HIVEP3,MET,CDC42EP2,SEMA4D,MFSD7A,CXCL16,PID1,SLC2A1,ZFP36,AGPAT4,LMO4,IRF5,RALGDS,GBGT1,H2-Q4,GLUL,NOD2,ANPEP,TNFSF15,CXCL3,PPP1R12B,XAF1,ICOSL,MLLT6,IRF9,TBC1D10A,UBE2F,SLC20A1,CCL9,MARCKSL1,H2-K1,BCL2A1B,HP,OSGIN1,GCH1,SLC31A2,PIM1,CCL4,MALT1,PILRB2,TIFA,SLC7A8,RAB11FIP1,F10,CXCL2,ITGA5,EGR1,PLEKHO2,IRF1,I…
Factor: SREBP-2; motif: NTCACCYNNNN	TF:M03852	0.00763617	2.11712	7795	1032	437	TNF,NFKBIE,TLR2,ICAM1,IKBKE,JUNB,PTAFR,TNIP1,LPCAT2,IL1B,CCL3,RAB20,BCL3,TNFRSF1B,HCK,SOD2,HIVEP3,SLC2A6,MET,SEMA4D,PILRB1,ATF3,AGPAT4,SYK,RALGDS,H2-Q4,NOD2,ANPEP,TNFSF15,CXCL3,CLEC4E,DUSP1,ICOSL,RNF19B,MAPKAPK2,SRXN1,TBC1D10A,UBE2F,PTGES,SLC20A1,SLFN2,RRAD,H2-K1,BCL2A1B,POU2F2,GCH1,NADK,BATF3,PIM1,MALT1,PILRB2,RAB11FIP1,F10,ADGRE4,CXCL2,PPP1R15A,EGR1,GDF15,PLEKHO2,IRF1,CHKA,PSTPIP2,GDPD1,EHD1,TE…
Factor: HES-1; motif: NNCKYGTGNNN	TF:M07042	0.0076727	2.11505	4050	1032	248	RELB,SOCS3,PLPP1,CBLN1,SOD2,SLC2A6,CDC42EP2,GADD45B,PLK2,LMO4,RALGDS,TGIF1,GLUL,ST3GAL1,MLLT6,SRXN1,PVR,MARCKSL1,ALAS1,SLC31A2,SGMS2,RASSF4,BATF3,PSD,SRGN,GADD45A,SLC7A8,RAB11FIP1,ADGRE4,CXCL2,CHKA,ORAI2,RASD2,TRAF5,N4BP1,FGR,IFI47,NFKBID,SUSD6,TTC39C,PIK3R5,UPP1,ZBP1,MRPL52,SPRYD7,EIF4E,LSS,EREG,FDFT1,SLFN8,SLC25A37,PDGFB,RBPJ,TRIB1,PLSCR1,LCP2,PIP5K1A,ADHFE1,TNFAIP2,PLXND1,GM16867,CAMKK2,LZTS3,…
Factor: ZBED6; motif: NRRGCTCGCCNN	TF:M01598	0.00772137	2.11231	5567	1032	326	CCRL2,ADORA2B,TNFAIP3,TLR2,JUNB,NFKB2,SOCS3,RASGEF1B,BCL3,PLPP1,NFKBIZ,SLC11A2,CBLN1,SOD2,ABTB2,MET,SEMA4D,PLK2,ATF3,SLC25A25,ZFP36,SYK,LMO4,MAFF,GLUL,PPP1R12B,CLEC4E,PRKCD,DUSP1,MAPKAPK2,TBC1D10A,UBE2F,MCOLN2,RRAD,POU2F2,DCBLD2,SGMS2,TREML4,PIM1,CGNL1,SLC39A14,EGR1,NRP2,IRF1,CHKA,PSTPIP2,RASD2,TRAF5,TES,N4BP1,HIVEP2,TUBB6,SUSD6,TTC39C,CH25H,CDC42SE2,VCL,UPP1,P2RX5,RIOX2,LSS,IFT57,INHBA,TRAF3,RHO…
Factor: Egr-1; motif: GCGTGGGCGT	TF:M07597	0.00870406	2.06028	4732	1032	283	NFKBIE,CCRL2,ICAM1,JUNB,SOCS3,NFKBIA,TNIP1,RASGEF1B,RAB20,ETS2,IRAK3,PLPP1,SLC11A2,CBLN1,SOD2,CXCL16,GADD45B,PLK2,PID1,SLC2A1,AGPAT4,LMO4,MAFF,RALGDS,TGIF1,NOD2,ANPEP,PRKCD,ICOSL,MLLT6,SRXN1,TBC1D10A,DRAM1,SLC20A1,BIRC3,BCL2A1B,SMPDL3B,HP,POU2F2,GCH1,NADK,PIM1,STX11,PSD,RND1,TIFA,ITGA5,PPP1R15A,EGR1,NRP2,ORAI2,RASD2,N4BP1,SUSD6,TMA16,UPP1,P2RX5,RIOX2,EIF4E,BCL2A1D,SLC30A6,BCL2A1A,IFRD1,FDFT1,RHOQ…
Factor: Tcfap2b; motif: NYGCCYNARGGCAN	TF:M02820	0.00896253	2.04757	7908	1032	442	TNF,CCRL2,ADORA2B,TLR2,ICAM1,IKBKE,JUNB,RELB,NFKB2,SOCS3,ETS2,BCL3,CSF2RB2,SLC11A2,CBLN1,SOD2,HIVEP3,SLC2A6,ABTB2,MET,FAS,CDC42EP2,SEMA4D,CXCL16,GADD45B,PID1,SLC2A1,SLC25A25,ZFP36,IRF5,RALGDS,GBGT1,H2-Q4,TGIF1,GLUL,NOD2,PPP1R12B,NLRP3,TGM2,APOBEC3,MAPKAPK2,DRAM1,PTGES,HMOX1,MCOLN2,RRAD,MARCKSL1,H2-K1,BCL2A1B,SMPDL3B,ALAS1,OSGIN1,RASSF4,BATF3,CLCN7,PIM1,GADD45A,SLC7A8,RAB11FIP1,ITGA5,PPP1R15A,NRP2…
Factor: HDAC1; motif: KGCARGGTC; match class: 1	TF:M07041_1	0.00896908	2.04725	4987	1032	296	TNF,ADORA2B,TNFAIP3,ICAM1,RELB,NFKBIA,RASGEF1B,ETS2,IRAK3,SLC11A2,RTP4,SOD2,SLC2A6,CDC42EP2,SEMA4D,GADD45B,PLK2,LMO4,RALGDS,GBGT1,H2-Q4,NOD2,XAF1,PRKCD,ICOSL,MAPKAPK2,IRF9,PTGES,MCOLN2,H2-K1,IL1A,OSGIN1,GCH1,SLC31A2,NADK,TREML4,BATF3,STX11,F10,CXCL2,ITGA5,EGR1,TMEM106A,PLEKHO2,CHKA,ORAI2,RASD2,IRGM1,TRAF5,TES,TUBB6,NFKBID,SUSD6,TTC39C,PTPRJ,SPRYD7,RIOX2,LSS,IGTP,HELZ2,INHBA,EREG,FKTN,FDFT1,TRAF3,…
Factor: IRF-7; motif: TNSGAAWNCGAAANTNNN; match class: 1	TF:M00453_1	0.00953644	2.02061	382	1032	39	CCRL2,RTP4,MET,TNFSF15,APOBEC3,OAS1A,IFIT3B,ZBP1,IRF7,GBP2,OAS1G,SOCS1,CYBB,TRIM34A,EPSTI1,OAS1B,IFIT1BL1,TAP1,GBP3,TAPBP,UBE2L6,TCP1,IL18BP,OASL2,TGTP1,IFI27,EEF1AKMT1,USP18,IFI205,LIPE,ISG15,IFIT3,TRIM21,BMPR1A,H2-T24,IFIT1,FBXW11,MOV10,AMY1
Factor: c-Myc; motif: KACCACGTGSYY	TF:M01154	0.0099309	2.00301	5464	1032	320	TNF,TNFAIP3,JUNB,NFKB2,RAB20,IRAK3,CBLN1,MET,FAS,ARL5C,GADD45B,PID1,MAFF,GBGT1,CXCL3,CLEC4E,PRKCD,DUSP1,MLLT6,IRF9,DRAM1,HMOX1,SLC20A1,PVR,MCOLN2,H2-K1,BCL2A1B,SMPDL3B,HP,GCH1,SLC31A2,NADK,BATF3,CLCN7,PIM1,PILRB2,FAM20C,RAB11FIP1,ITGA5,GDF15,PLEKHO2,PSTPIP2,ORAI2,CLEC4N,EHD1,FGR,IFI47,NFKBID,TMA16,AGTRAP,SPRYD7,RIOX2,EIF4E,BCL2A1D,LSS,SLC30A6,SERPINB9,CFB,FCRLB,BCL2A1A,IFRD1,IRF7,CSF1R,TRIB1,PIP5…
Factor: IRF4; motif: NNNAYTCTCGGWNNN; match class: 1	TF:M02872_1	0.0115104	1.93891	8130	1032	452	TNF,NFKBIE,CCRL2,SOCS3,TNIP1,RASGEF1B,RAB20,ETS2,IRAK3,BCL3,NFKBIZ,HCK,SLC11A2,RTP4,CBLN1,SOD2,ABTB2,MET,FAS,CDC42EP2,CXCL16,GADD45B,PLK2,SLC25A25,ZFP36,AGPAT4,LMO4,MAFF,RALGDS,H2-Q4,TGIF1,GLUL,CXCL3,NLRP3,PRKCD,DUSP1,APOBEC3,RNF19B,MAPKAPK2,PTGES,HMOX1,PVR,H2-K1,BCL2A1B,GCH1,SLC31A2,DCBLD2,NADK,TREML4,CLCN7,STX11,CCL4,PSD,RND1,OSBPL3,MALT1,GADD45A,ACP2,PILRB2,TIFA,RAB11FIP1,ADGRE4,CXCL2,PPP1R15A…
Factor: Egr-1; motif: GCGGGGGCGG	TF:M07354	0.0117887	1.92853	6109	1032	352	NFKBIE,CCRL2,ADORA2B,TLR2,ICAM1,IKBKE,RELB,NFKB2,SOCS3,NFKBIA,RASGEF1B,CCL3,BCL3,NFKBIZ,SLC11A2,RTP4,CBLN1,SOD2,FAS,ARL5C,CXCL16,GADD45B,SLC2A1,SLC25A25,ZFP36,AGPAT4,LMO4,MAFF,IRF5,RALGDS,H2-Q4,GLUL,NOD2,ANPEP,PRKCD,ICOSL,RNF19B,MLLT6,MAPKAPK2,SRXN1,TBC1D10A,DRAM1,UBE2F,PTGES,RRAD,MARCKSL1,BCL2A1B,ALAS1,POU2F2,GCH1,BATF3,CLCN7,PIM1,PSD,MALT1,GADD45A,FAM20C,SLC7A8,RAB11FIP1,EGR1,GDF15,NRP2,PLEKHO2…
Factor: KLF; motif: GGGNGGGG; match class: 1	TF:M07461_1	0.0123932	1.90682	3297	1032	207	TNF,CCRL2,TNFAIP3,PTAFR,BCL3,PLPP1,CBLN1,MET,FAS,CXCL16,PID1,ZFP36,AGPAT4,TGIF1,GLUL,NOD2,CXCL3,PRKCD,TGM2,DUSP1,ICOSL,MLLT6,MAPKAPK2,PTGES,SLC20A1,BIRC3,MCOLN2,MARCKSL1,ALAS1,SLC31A2,NADK,BATF3,PIM1,CGNL1,TIFA,FAM20C,SLC39A14,PLEKHO2,OAS1A,TTC39C,STAB1,P2RX5,EXT1,CFB,IFRD1,RHOQ,SLC43A3,PDGFB,OAS1G,CAMKK2,PTGER4,MVP,CD38,DUSP16,DTX4,KIF3C,DOK7,PELI3,PLEK,HK2,NLRC5,CBLB,G3BP1,HVCN1,MTMR14,NR4A3,MM…
Factor: AP2; motif: GCCYGSGGSN	TF:M08867	0.0124808	1.90376	7279	1032	410	NFKBIE,TLR2,ICAM1,JUNB,RELB,SOCS3,NFKBIA,RASGEF1B,LPCAT2,BCL3,PLPP1,SLC11A2,RTP4,SOD2,ABTB2,MET,FAS,ARL5C,CXCL16,PLK2,PID1,SLC2A1,ZFP36,LMO4,IRF5,RALGDS,H2-Q4,TGIF1,NOD2,ANPEP,CXCL3,TGM2,DUSP1,APOBEC3,RNF19B,MAPKAPK2,SRXN1,TBC1D10A,PTGES,SLC20A1,RRAD,MARCKSL1,H2-K1,SMPDL3B,OSGIN1,GCH1,DCBLD2,RASSF4,PIM1,OSBPL3,MALT1,FAM20C,SLC7A8,PILRA,EGR1,NRP2,PLEKHO2,CHKA,IER3,RASD2,TES,N4BP1,HIVEP2,SUSD6,TAPB…
Factor: SP4; motif: NNWAGGCGTGNCNNN	TF:M02914	0.0126164	1.89907	4929	1032	292	NFKBIE,ADORA2B,ICAM1,NFKB2,SOCS3,TNIP1,RASGEF1B,RAB20,BCL3,TNFRSF1B,SLC11A2,RTP4,SOD2,SLC2A6,CDC42EP2,GADD45B,SLC2A1,SLC25A25,ZFP36,GLUL,ANPEP,ST3GAL1,PRKCD,TGM2,DUSP1,APOBEC3,RNF19B,MLLT6,MAPKAPK2,TBC1D10A,IL20RB,PVR,MCOLN2,DCBLD2,NADK,RASSF4,PIM1,STX11,PSD,ACP2,FAM20C,RAB11FIP1,PPP1R15A,TMEM106A,IRF1,EHD1,TES,N4BP1,SERPINA3F,NFKBID,SUSD6,TAPBPL,TTC39C,PTPRJ,CH25H,CDC42SE2,ZBP1,MRPL52,SPRYD7,RIO…
Factor: Osx; motif: CCNCCCCCNNN	TF:M07329	0.0127773	1.89356	6174	1032	355	TNF,CCRL2,ICAM1,JUNB,RELB,NFKB2,SOCS3,NFKBIA,SPATA13,LPCAT2,IRAK3,BCL3,TNFRSF1B,SLC11A2,CBLN1,FAS,SEMA4D,ARL5C,SLC2A1,ZFP36,AGPAT4,LMO4,MAFF,IRF5,H2-Q4,TGIF1,NOD2,CXCL3,DUSP1,ICOSL,MLLT6,MAPKAPK2,SRXN1,UBE2F,SLC20A1,RRAD,MARCKSL1,H2-K1,OSGIN1,GCH1,PTPRO,NADK,PIM1,STX11,RND1,MALT1,SLC7A8,RAB11FIP1,CXCL2,ITGA5,EGR1,GDF15,PLEKHO2,IRF1,CHKA,ORAI2,RASD2,POT1B,GDPD1,HIVEP2,IFIT3B,CH25H,VCL,AGTRAP,EIF4E…
Factor: c-Myc:Max; motif: GCCAYGYGSN	TF:M00322	0.0138591	1.85827	7347	1032	413	TNFAIP3,JUNB,NFKB2,SOCS3,SPATA13,PTAFR,TNIP1,RAB20,IRAK3,BCL3,TNFRSF1B,CBLN1,SOD2,ABTB2,MET,PILRB1,GADD45B,PID1,AGPAT4,LMO4,MAFF,RALGDS,GBGT1,TGIF1,PRKCD,TGM2,DUSP1,ICOSL,RNF19B,MLLT6,SRXN1,IRF9,TBC1D10A,DRAM1,SLC20A1,BIRC3,PVR,MCOLN2,H2-K1,SMPDL3B,HP,SLC31A2,NADK,BATF3,PIM1,CCL4,PSD,GADD45A,PILRB2,CGNL1,FAM20C,RAB11FIP1,F10,PILRA,ITGA5,PPP1R15A,EGR1,ORAI2,RASD2,CLEC4N,GDPD1,IRGM1,EHD1,N4BP1,FGR,…
Factor: WT1; motif: GNGGGGGCGGGG; match class: 1	TF:M03893_1	0.0142048	1.84757	2560	1032	167	ADORA2B,ICAM1,RELB,NFKB2,SOCS3,RASGEF1B,SLC11A2,CBLN1,FAS,CDC42EP2,ARL5C,SLC2A1,SLC25A25,AGPAT4,LMO4,MAFF,H2-Q4,TGIF1,GLUL,NOD2,ANPEP,ICOSL,RNF19B,MLLT6,MAPKAPK2,SRXN1,PTGES,MCOLN2,RRAD,H2-K1,BATF3,PIM1,MALT1,RAB11FIP1,EGR1,PLEKHO2,CHKA,TTC39C,VCL,IFRD1,TRAF3,PDGFB,PLXND1,PTGER4,ACAT2,PTPN1,DUSP16,SQSTM1,CIITA,ERG28,DOK7,PELI3,NFE2L1,PLEKHA2,ARHGEF40,TENT5C,RASA4,FOXP4,PMVK,SLC23A2,PKDCC,ESD,VAV1…
Factor: MAZ; motif: NKGGGAGGGGRGGR; match class: 1	TF:M02023_1	0.0154343	1.81151	4165	1032	252	CCRL2,TNFAIP3,IKBKE,NFKB2,SOCS3,NFKBIA,PTAFR,IL1B,RAB20,BCL3,CBLN1,SOD2,HIVEP3,MET,SEMA4D,PID1,SLC2A1,ZFP36,AGPAT4,IRF5,CXCL3,DUSP1,ICOSL,MLLT6,UBE2F,PTGES,SLC20A1,SLFN2,BIRC3,MCOLN2,OSGIN1,GCH1,SLC31A2,BATF3,PIM1,PSD,RND1,TIFA,CXCL2,ITGA5,EGR1,PLEKHO2,IER3,ORAI2,POT1B,GDPD1,HIVEP2,FGR,IFIT3B,TUBB6,CDC42SE2,VCL,UPP1,IGTP,INHBA,EREG,JUN,FDFT1,TRAF3,RHOQ,RNF213,ABCC1,LOX,SLC25A37,PDGFB,RBPJ,TRIB1,P…
Factor: CACD; motif: CCACRCCC; match class: 1	TF:M01113_1	0.015826	1.80063	4456	1032	267	CCRL2,TNFAIP3,NFKB2,TNIP1,RASGEF1B,RAB20,HCK,CBLN1,CSF2RB,SOD2,HIVEP3,MET,CXCL16,PID1,SLC2A1,ZFP36,AGPAT4,MAFF,RALGDS,TGIF1,NOD2,PRKCD,DUSP1,ICOSL,UBE2F,SLC20A1,SLFN2,BIRC3,MCOLN2,SLC31A2,NADK,BATF3,STX11,PSD,MALT1,SLC39A14,RAB11FIP1,GDF15,IRF1,TRAF5,TES,HIVEP2,OAS1A,IFI47,TAPBPL,ZC3H12C,P2RX5,ZBP1,SPRYD7,EIF4E,IFRD1,RNF213,SLC43A3,IRF7,PDGFB,PIP5K1A,PLXND1,CAMKK2,LZTS3,MVP,ACAT2,PTPN1,CD38,DTX4,…
Factor: MAZ; motif: GGGGAGGG	TF:M00649	0.0159234	1.79796	8420	1032	465	TNF,CCRL2,TNFAIP3,TLR2,ICAM1,JUNB,SOCS3,NFKBIA,SPATA13,PTAFR,IL1B,RAB20,ETS2,BCL3,TOR3A,TNFRSF1B,HCK,SLC11A2,RTP4,CBLN1,CSF2RB,FAS,CDC42EP2,SEMA4D,ARL5C,CXCL16,GADD45B,ATF3,PID1,SLC2A1,AGPAT4,MAFF,H2-Q4,TGIF1,GLUL,NOD2,PRKCD,APOBEC3,ICOSL,MLLT6,MAPKAPK2,UBE2F,SLFN2,BIRC3,RRAD,MARCKSL1,H2-K1,POU2F2,OSGIN1,GCH1,PTPRO,NADK,PIM1,PSD,RND1,TIFA,FAM20C,SLC39A14,F10,ITGA5,EGR1,GDF15,PLEKHO2,IRF1,GDPD1,HI…
Factor: HES-1; motif: GSCACGMGMC; match class: 1	TF:M02011_1	0.0161702	1.79128	584	1032	52	JUNB,TNFRSF1B,PLK2,LMO4,RNF19B,FAM20C,ORAI2,RASD2,EHD1,SUSD6,EIF4E,EXT1,PLXND1,PTPN1,PFKP,PPM1N,ZNFX1,RNF149,CCND1,SH3PXD2B,INSIG1,DEGS1,MAN1A,MDM2,PSMD7,TTPAL,ABITRAM,GPR176,GNA13,ADPGK,HTRA4,SEPTIN11,HEY1,RNF152,SIK1,TULP3,RGL1,TENT4A,PERM1,REPS1,TRAF2,UBTD2,PIWIL2,ZBTB12,PWP1,SMAD2,9130023H24RIK,ATP2A2,SMOC1,TRAF6,PPARA,ABHD17C
Factor: USF; motif: NCACGTGN	TF:M00217	0.0170203	1.76903	4132	1032	250	TNF,TNFAIP3,JUNB,NFKB2,RAB20,IRAK3,CBLN1,ARL5C,GADD45B,PID1,MAFF,GBGT1,CXCL3,CLEC4E,PRKCD,MLLT6,IRF9,HMOX1,SLC20A1,PVR,MCOLN2,BCL2A1B,SMPDL3B,HP,SLC31A2,NADK,RASSF4,BATF3,CLCN7,PIM1,PILRB2,FAM20C,RAB11FIP1,PSTPIP2,ORAI2,CLEC4N,FGR,NFKBID,TMA16,AGTRAP,SPRYD7,RIOX2,EIF4E,BCL2A1D,LSS,SLC30A6,SERPINB9,CFB,FCRLB,BCL2A1A,TRIB1,ADHFE1,CAMKK2,CHST11,DUSP16,CXCL1,KIF3C,CIITA,PFKP,NDUFAF7,HSD17B7,ACSL5,HK2…
Factor: AP-4; motif: NCAGCTGYNGNCN	TF:M01860	0.0170618	1.76797	5537	1032	322	CCRL2,SOCS3,NFKBIA,SPATA13,PTAFR,TNFRSF1B,HIVEP3,ABTB2,CDC42EP2,PILRB1,ATF3,IGSF6,LMO4,RALGDS,GBGT1,TNFSF15,PPP1R12B,XAF1,RNF19B,IRF9,TBC1D10A,DRAM1,HMOX1,SLC20A1,HP,IL1A,GCH1,SLC31A2,PTPRO,FPR2,STX11,CCL4,SRGN,MALT1,GADD45A,PILRB2,CGNL1,TIFA,SLC7A8,PILRA,CXCL2,ITGA5,GDF15,PLEKHO2,IRF1,RASD2,GBP10,GDPD1,EHD1,TRAF5,HIVEP2,OAS1A,IFI204,IFI47,GBP6,SERPINA3F,SUSD6,TAPBPL,TTC39C,PTPRJ,CDC42SE2,AGTRAP,…
Factor: AP-2gamma; motif: GCCYNNGGS	TF:M00470	0.0189653	1.72204	7024	1032	396	CCRL2,ADORA2B,TNFAIP3,TLR2,ICAM1,IKBKE,JUNB,RELB,NFKB2,SOCS3,NFKBIA,SPATA13,RASGEF1B,BCL3,PLPP1,HCK,SLC11A2,RTP4,CBLN1,SOD2,ABTB2,MET,ARL5C,CXCL16,GADD45B,PLK2,PID1,SLC2A1,ZFP36,LMO4,MAFF,IRF5,RALGDS,GBGT1,TGIF1,GLUL,CXCL3,PPP1R12B,TGM2,APOBEC3,MLLT6,MAPKAPK2,SRXN1,SLC20A1,RRAD,MARCKSL1,H2-K1,OSGIN1,GCH1,SLC31A2,DCBLD2,NADK,RASSF4,CLCN7,PIM1,STX11,ACP2,FAM20C,RAB11FIP1,PLEKHO2,IRF1,CHKA,PSTPIP2,H…
Factor: TEL1; motif: CNCGGAANNN	TF:M01993	0.0205481	1.68723	10419	1032	560	TNF,NFKBIE,ADORA2B,ICAM1,JUNB,NFKB2,SOCS3,NFKBIA,RASGEF1B,ETS2,IRAK3,TNFRSF1B,HCK,SLC11A2,SOD2,HIVEP3,ABTB2,MET,FAS,CDC42EP2,SEMA4D,MFSD7A,GADD45B,ATF3,PID1,SLC2A1,SLC25A25,ZFP36,AGPAT4,MAFF,IRF5,H2-Q4,TGIF1,TNFSF15,PRKCD,TGM2,APOBEC3,ICOSL,MLLT6,SRXN1,IRF9,TBC1D10A,UBE2F,PTGES,HMOX1,SLC20A1,BIRC3,RRAD,MARCKSL1,H2-K1,POU2F2,GCH1,DCBLD2,RASSF4,FPR2,TREML4,BATF3,CLCN7,PIM1,STX11,CCL4,PSD,OSBPL3,ACP…
Factor: Myc; motif: CACGTGS	TF:M00799	0.0223158	1.65139	5081	1032	298	TNF,TNFAIP3,JUNB,NFKB2,RAB20,IRAK3,CBLN1,MET,ARL5C,GADD45B,PID1,MAFF,GBGT1,CXCL3,CLEC4E,PRKCD,MLLT6,IRF9,DRAM1,HMOX1,SLC20A1,PVR,MCOLN2,H2-K1,BCL2A1B,SMPDL3B,HP,GCH1,SLC31A2,NADK,RASSF4,BATF3,CLCN7,PIM1,PILRB2,FAM20C,RAB11FIP1,GDF15,PSTPIP2,ORAI2,CLEC4N,EHD1,FGR,IFI47,NFKBID,TMA16,AGTRAP,SPRYD7,RIOX2,EIF4E,BCL2A1D,LSS,SLC30A6,SERPINB9,CFB,FCRLB,BCL2A1A,SLC25A37,TRIB1,ADHFE1,GM16867,CAMKK2,CHST11,…
Factor: E2F-4; motif: GNNGGCGGGAAN	TF:M09682	0.0226094	1.64571	5932	1032	341	NFKBIE,CCRL2,ADORA2B,TNFAIP3,ICAM1,RELB,NFKB2,SOCS3,RASGEF1B,LPCAT2,RAB20,BCL3,PLPP1,TNFRSF1B,NFKBIZ,HCK,SLC11A2,ABTB2,SEMA4D,GADD45B,PLK2,SLC2A1,SLC25A25,LMO4,MAFF,RALGDS,TGIF1,GLUL,NOD2,PRKCD,ICOSL,RNF19B,MLLT6,MAPKAPK2,TBC1D10A,SLC20A1,MCOLN2,RRAD,MARCKSL1,OSGIN1,GCH1,DCBLD2,NADK,RASSF4,PIM1,PSD,ITGA5,TMEM106A,GDF15,NRP2,IRF1,RASD2,HIVEP2,IFI47,NFKBID,CDC42SE2,VCL,LSS,EXT1,SLC30A6,IGTP,JUN,FDF…
Factor: c-Myc; motif: RACCACGTGCTC	TF:M01145	0.023966	1.6204	5896	1032	339	TNF,CCRL2,ADORA2B,TNFAIP3,JUNB,NFKB2,RAB20,CBLN1,MET,FAS,ARL5C,CXCL16,GADD45B,PID1,IGSF6,MAFF,RALGDS,GBGT1,CXCL3,CLEC4E,PRKCD,MLLT6,IRF9,DRAM1,HMOX1,SLC20A1,PVR,MCOLN2,H2-K1,BCL2A1B,SMPDL3B,HP,IL1A,SLC31A2,NADK,RASSF4,BATF3,CLCN7,PIM1,PILRB2,FAM20C,RAB11FIP1,CXCL2,PPP1R15A,GDF15,PSTPIP2,ORAI2,CLEC4N,EHD1,FGR,IFI47,NFKBID,CH25H,AGTRAP,SPRYD7,RIOX2,EIF4E,BCL2A1D,LSS,SLC30A6,SERPINB9,IFT57,CFB,FCRLB…
Factor: MZF-1; motif: TGGGGAR	TF:M01733	0.0245013	1.61081	10390	1032	558	TNF,NFKBIE,ADORA2B,ICAM1,JUNB,NFKB2,SOCS3,PTAFR,IL1B,GPR84,RAB20,ETS2,IRAK3,BCL3,TOR3A,PLPP1,TNFRSF1B,NFKBIZ,CBLN1,CSF2RB,HIVEP3,SLC2A6,ABTB2,MET,CDC42EP2,PILRB1,GADD45B,PID1,SLC2A1,AGPAT4,LMO4,MAFF,RALGDS,H2-Q4,TGIF1,GLUL,NOD2,CXCL3,ST3GAL1,CLEC4E,PRKCD,ICOSL,MLLT6,SRXN1,IRF9,CLEC4D,TBC1D10A,DRAM1,UBE2F,PTGES,HMOX1,SLC20A1,SLFN2,PVR,RRAD,MARCKSL1,BCL2A1B,SMPDL3B,ALAS1,POU2F2,OSGIN1,GCH1,SLC31A2,…
Factor: Egr-2; motif: GCGTGGGCGG; match class: 1	TF:M05494_1	0.0255417	1.59275	2809	1032	179	CCRL2,ADORA2B,RELB,RASGEF1B,RAB20,ETS2,HCK,SLC11A2,SLC25A25,ZFP36,LMO4,MAFF,IRF5,RALGDS,H2-Q4,ANPEP,PRKCD,ICOSL,RNF19B,SRXN1,TBC1D10A,DRAM1,PTGES,RRAD,PIM1,MALT1,GDF15,PLEKHO2,CHKA,POT1B,N4BP1,HIVEP2,IFI47,TUBB6,SUSD6,UPP1,RIOX2,IFRD1,TRAF3,TTC41,SLC16A10,PDGFB,RBPJ,PLXND1,LZTS3,PTPN1,DUSP16,LIMD2,KIF3C,PFKP,ERG28,DOK7,IL10RB,TENT5C,FOXP4,ZNFX1,NR4A1,TRIM13,AGAP1,SLC23A2,METAP1,NINJ1,ARHGEF7,LDLR…
Factor: IRF-2; motif: NAAANNGAAAGTGAAASTRN; match class: 1	TF:M10268_1	0.0257132	1.58984	41	1032	10	OAS1A,TAPBPL,ZBP1,ADGRE1,GBP2,TAPBP,LIPE,TRIM21,CLIC5,CCDC93
Factor: Irf-4; motif: NNNANCGAAACYNNA	TF:M02768	0.0257572	1.5891	5031	1032	295	TNF,NFKBIE,TLR2,PDE4B,LPCAT2,RAB20,TOR3A,PLPP1,TNFRSF1B,NFKBIZ,RTP4,SOD2,SLC2A6,ABTB2,SLC25A25,IRF5,TGIF1,NLRP3,XAF1,DRAM1,SLC20A1,BIRC3,PVR,BCL2A1B,SMPDL3B,ALAS1,SGMS2,BATF3,STX11,MALT1,GADD45A,SLC7A8,RAB11FIP1,ITGA5,PPP1R15A,TMEM106A,PSTPIP2,IRGM1,N4BP1,HIVEP2,IFI204,IFIT3B,NFKBID,SUSD6,TTC39C,IFI211,VCL,STAB1,BCL2A1D,CFB,HELZ2,KLRB1B,BCL2A1A,JUN,TRAF3,RHOQ,SLFN8,RNF213,SLC43A3,IRF7,LOX,SLC25A3…
Factor: ERG; motif: ACCGGAART	TF:M01752	0.026662	1.57411	9536	1032	517	NFKBIE,CCRL2,ADORA2B,TNFAIP3,ICAM1,IKBKE,JUNB,NFKBIA,SPATA13,RASGEF1B,LPCAT2,IL1B,CCL3,TNFRSF1B,HCK,SOD2,HIVEP3,SLC2A6,FAS,CDC42EP2,SEMA4D,GADD45B,PID1,SLC25A25,ZFP36,AGPAT4,MAFF,IRF5,H2-Q4,TGIF1,GLUL,ANPEP,TNFSF15,ST3GAL1,CLEC4E,PRKCD,APOBEC3,ICOSL,MLLT6,MAPKAPK2,SRXN1,UBE2F,HMOX1,SLC20A1,BIRC3,PVR,MCOLN2,RRAD,H2-K1,BCL2A1B,POU2F2,OSGIN1,GCH1,SLC31A2,DCBLD2,RASSF4,FPR2,BATF3,CLCN7,PIM1,STX11,PSD…
Factor: VDR; motif: GGGKNARNRRGGWSA	TF:M00444	0.0268089	1.57172	10039	1032	541	TNF,TNFAIP3,TLR2,ICAM1,SOCS3,NFKBIA,PTAFR,PDE4B,TNIP1,IL1B,GPR84,BCL3,CSF2RB2,TOR3A,TNFRSF1B,HCK,RTP4,CBLN1,CSF2RB,SOD2,HIVEP3,ABTB2,FAS,CDC42EP2,SEMA4D,MFSD7A,ATF3,PID1,SLC2A1,ZFP36,LMO4,MAFF,GBGT1,H2-Q4,NOD2,ANPEP,TNFSF15,CXCL3,ST3GAL1,DUSP1,APOBEC3,ICOSL,RNF19B,MLLT6,IRF9,DRAM1,UBE2F,PTGES,HMOX1,SLFN2,BIRC3,PVR,MARCKSL1,H2-K1,ALAS1,HP,OSGIN1,GCH1,SLC31A2,NADK,TREML4,BATF3,CCL4,RND1,GADD45A,PIL…
Factor: SREBP-2; motif: NNGYCACNNSMN	TF:M01177	0.0269912	1.56878	7699	1032	428	TNFAIP3,TLR2,JUNB,NFKB2,SOCS3,TNIP1,IL1B,ETS2,BCL3,PLPP1,TNFRSF1B,HCK,SLC11A2,CBLN1,CSF2RB,HIVEP3,SEMA4D,GADD45B,PLK2,ATF3,SLC2A1,ZFP36,LMO4,IRF5,RALGDS,GBGT1,TGIF1,GLUL,NOD2,ANPEP,TNFSF15,DUSP1,APOBEC3,ICOSL,RNF19B,TBC1D10A,DRAM1,UBE2F,PTGES,BIRC3,IL20RB,PVR,SMPDL3B,ALAS1,GCH1,SLC31A2,DCBLD2,NADK,RASSF4,TREML4,PIM1,PSD,MALT1,CGNL1,FAM20C,RAB11FIP1,F10,GDF15,IRF1,CHKA,PSTPIP2,RASD2,GDPD1,IRGM1,EH…
Factor: GABP-alpha; motif: CTTCCK	TF:M01660	0.0297577	1.5264	10764	1032	575	NFKBIE,ADORA2B,TNFAIP3,JUNB,RASGEF1B,LPCAT2,CCL3,GPR84,RAB20,IRAK3,BCL3,TOR3A,TNFRSF1B,HCK,SLC11A2,FAS,CDC42EP2,SEMA4D,GADD45B,PID1,SLC25A25,ZFP36,AGPAT4,IRF5,H2-Q4,ANPEP,TNFSF15,ST3GAL1,PPP1R12B,CLEC4E,PRKCD,APOBEC3,MLLT6,MAPKAPK2,SRXN1,IRF9,UBE2F,PTGES,SLC20A1,MCOLN2,RRAD,H2-K1,BCL2A1B,POU2F2,OSGIN1,PTPRO,DCBLD2,NADK,BATF3,PIM1,CCL4,OSBPL3,MALT1,GADD45A,ACP2,TIFA,FAM20C,RAB11FIP1,CXCL2,ITGA5,PP…
Factor: Tcfl5; motif: NNCNCGNGNN; match class: 1	TF:M08005_1	0.0298117	1.52561	6330	1032	360	TNFAIP3,RELB,NFKB2,SOCS3,LPCAT2,RAB20,PLPP1,HCK,SLC11A2,CBLN1,SLC2A6,CDC42EP2,SEMA4D,ARL5C,CXCL16,GADD45B,PLK2,PID1,LMO4,MAFF,RALGDS,GBGT1,H2-Q4,CXCL3,PPP1R12B,NLRP3,DUSP1,MLLT6,TBC1D10A,SLC20A1,BIRC3,PVR,MCOLN2,MARCKSL1,H2-K1,BCL2A1B,ALAS1,GCH1,DCBLD2,NADK,RASSF4,CLCN7,PIM1,PSD,MALT1,RAB11FIP1,CXCL2,EGR1,PLEKHO2,IER3,PSTPIP2,ORAI2,RASD2,EHD1,TRAF5,TES,N4BP1,HIVEP2,FGR,IFI47,NFKBID,SUSD6,CH25H,MR…
Factor: Tcfl5; motif: NNCNCGNGNN	TF:M08005	0.0298117	1.52561	6330	1032	360	TNFAIP3,RELB,NFKB2,SOCS3,LPCAT2,RAB20,PLPP1,HCK,SLC11A2,CBLN1,SLC2A6,CDC42EP2,SEMA4D,ARL5C,CXCL16,GADD45B,PLK2,PID1,LMO4,MAFF,RALGDS,GBGT1,H2-Q4,CXCL3,PPP1R12B,NLRP3,DUSP1,MLLT6,TBC1D10A,SLC20A1,BIRC3,PVR,MCOLN2,MARCKSL1,H2-K1,BCL2A1B,ALAS1,GCH1,DCBLD2,NADK,RASSF4,CLCN7,PIM1,PSD,MALT1,RAB11FIP1,CXCL2,EGR1,PLEKHO2,IER3,PSTPIP2,ORAI2,RASD2,EHD1,TRAF5,TES,N4BP1,HIVEP2,FGR,IFI47,NFKBID,SUSD6,CH25H,MR…
Factor: Klf15; motif: RGGGMGGRGNNGGGGGNGG	TF:M10277	0.0359195	1.44467	3163	1032	197	NFKBIA,PDE4B,CBLN1,HIVEP3,MET,SEMA4D,CXCL16,MAFF,TGIF1,ANPEP,ICOSL,UBE2F,BIRC3,MCOLN2,RRAD,MARCKSL1,SLC31A2,NADK,BATF3,PIM1,RND1,SLC39A14,EGR1,GDF15,PLEKHO2,CHKA,POT1B,GDPD1,FGR,P2RX5,IGTP,HELZ2,INHBA,EREG,FDFT1,ABCC1,LOX,SLC25A37,ADGRE1,LRRC8C,PLXND1,GM16867,IRGM2,LACC1,DUSP16,CYRIA,LIMD2,KIF3C,CIITA,RAB11FIP4,PELI3,PLEKHA2,HVCN1,TENT5C,NR4A3,FOXP4,PMVK,MMADHC,NR4A1,PKDCC,COL4A2,NINJ1,OSM,MARCKS…
Factor: XBP-1; motif: WNNGMCACGTC	TF:M01770	0.0365776	1.43678	10526	1032	563	TNF,NFKBIE,CCRL2,ADORA2B,TNFAIP3,JUNB,RELB,NFKB2,SOCS3,NFKBIA,TNIP1,RASGEF1B,ETS2,IRAK3,BCL3,TOR3A,PLPP1,TNFRSF1B,RTP4,CBLN1,SOD2,ABTB2,MET,CDC42EP2,MFSD7A,PLK2,ATF3,PID1,SLC25A25,ZFP36,AGPAT4,SYK,LMO4,MAFF,IRF5,RALGDS,H2-Q4,PPP1R12B,CLEC4E,PRKCD,DUSP1,APOBEC3,MLLT6,MAPKAPK2,SRXN1,DRAM1,PTGES,SLC20A1,BIRC3,PVR,MCOLN2,MARCKSL1,H2-K1,SMPDL3B,HP,IL1A,SLC31A2,FPR2,BATF3,CLCN7,PIM1,STX11,RND1,SRGN,MAL…
Factor: E2F-1; motif: TTGGCGCGRAANNGNM	TF:M00938	0.037097	1.43066	5231	1032	304	NFKBIE,ADORA2B,TNFAIP3,JUNB,SOCS3,NFKBIA,RASGEF1B,ETS2,IRAK3,TNFRSF1B,SLC11A2,CBLN1,SEMA4D,CXCL16,SLC25A25,ZFP36,MAFF,H2-Q4,TGIF1,PPP1R12B,DUSP1,MLLT6,MAPKAPK2,SRXN1,TBC1D10A,HMOX1,SLC20A1,RRAD,MARCKSL1,POU2F2,GCH1,SLC31A2,PTPRO,DCBLD2,NADK,BATF3,PIM1,STX11,TIFA,FAM20C,RAB11FIP1,CXCL2,PPP1R15A,NRP2,IRF1,IER3,PSTPIP2,RASD2,GDPD1,TRAF5,HIVEP2,SUSD6,TTC39C,CH25H,CDC42SE2,VCL,SPRYD7,IFT57,HELZ2,IFRD1…
Factor: AP-2gamma; motif: GCCYNCRGSN	TF:M03811	0.043867	1.35786	7103	1032	397	NFKBIE,CCRL2,TLR2,ICAM1,NFKB2,NFKBIA,SPATA13,BCL3,HCK,SLC11A2,CBLN1,SOD2,HIVEP3,MET,FAS,ARL5C,PLK2,PID1,ZFP36,LMO4,MAFF,IRF5,RALGDS,H2-Q4,TGIF1,NOD2,PPP1R12B,DUSP1,APOBEC3,RNF19B,MLLT6,MAPKAPK2,DRAM1,SLC20A1,SLFN2,MARCKSL1,H2-K1,SMPDL3B,HP,POU2F2,DCBLD2,BATF3,CLCN7,PIM1,RND1,GADD45A,CGNL1,FAM20C,SLC39A14,RAB11FIP1,F10,PPP1R15A,GDF15,NRP2,PLEKHO2,CHKA,IER3,PSTPIP2,ORAI2,IRGM1,N4BP1,TUBB6,NFKBID,TM…
Factor: SP100; motif: NNCGTCGNNTAAWNN	TF:M02913	0.0444036	1.35258	8495	1032	465	TNF,CCRL2,TLR2,JUNB,RELB,SOCS3,NFKBIA,PDE4B,LPCAT2,RAB20,ETS2,IRAK3,CSF2RB2,SLC11A2,CBLN1,CSF2RB,SOD2,ABTB2,MET,CXCL16,PLK2,ATF3,PID1,SLC2A1,ZFP36,LMO4,MAFF,IRF5,H2-Q4,GLUL,TNFSF15,PPP1R12B,PRKCD,DUSP1,APOBEC3,ICOSL,MLLT6,MAPKAPK2,DRAM1,UBE2F,SLC20A1,MCOLN2,RRAD,MARCKSL1,SMPDL3B,ALAS1,IL1A,GCH1,DCBLD2,SGMS2,RASSF4,TREML4,BATF3,CLCN7,PIM1,PSD,RND1,MALT1,FAM20C,SLC39A14,SLC7A8,RAB11FIP1,ADGRE4,ITGA…
Factor: c-Myc:Max; motif: NNNNNNNCACGTGNNNNNNN; match class: 1	TF:M00615_1	0.0454408	1.34255	7207	1032	402	TNF,NFKBIE,TNFAIP3,JUNB,RELB,NFKB2,RAB20,IRAK3,TNFRSF1B,CBLN1,CSF2RB,SOD2,ABTB2,MET,FAS,ARL5C,GADD45B,PID1,MAFF,GBGT1,CXCL3,PPP1R12B,CLEC4E,NLRP3,PRKCD,DUSP1,APOBEC3,MLLT6,IRF9,DRAM1,PTGES,HMOX1,SLC20A1,PVR,MCOLN2,H2-K1,BCL2A1B,SMPDL3B,HP,POU2F2,GCH1,SLC31A2,NADK,RASSF4,BATF3,CLCN7,PIM1,PILRB2,FAM20C,SLC39A14,SLC7A8,RAB11FIP1,PPP1R15A,GDF15,IER3,PSTPIP2,ORAI2,CLEC4N,EHD1,FGR,IFI47,NFKBID,TMA16,PT…
Factor: c-Myc:Max; motif: NNNNNNNCACGTGNNNNNNN	TF:M00615	0.0454408	1.34255	7207	1032	402	TNF,NFKBIE,TNFAIP3,JUNB,RELB,NFKB2,RAB20,IRAK3,TNFRSF1B,CBLN1,CSF2RB,SOD2,ABTB2,MET,FAS,ARL5C,GADD45B,PID1,MAFF,GBGT1,CXCL3,PPP1R12B,CLEC4E,NLRP3,PRKCD,DUSP1,APOBEC3,MLLT6,IRF9,DRAM1,PTGES,HMOX1,SLC20A1,PVR,MCOLN2,H2-K1,BCL2A1B,SMPDL3B,HP,POU2F2,GCH1,SLC31A2,NADK,RASSF4,BATF3,CLCN7,PIM1,PILRB2,FAM20C,SLC39A14,SLC7A8,RAB11FIP1,PPP1R15A,GDF15,IER3,PSTPIP2,ORAI2,CLEC4N,EHD1,FGR,IFI47,NFKBID,TMA16,PT…
Factor: Sp4; motif: NNNNMCGCCCCCTNNNN	TF:M02810	0.0455725	1.3413	4015	1032	241	ADORA2B,IKBKE,JUNB,RELB,NFKB2,SOCS3,NFKBIA,LPCAT2,RAB20,NFKBIZ,CBLN1,ABTB2,FAS,CDC42EP2,ARL5C,SLC2A1,SLC25A25,AGPAT4,LMO4,RALGDS,H2-Q4,ANPEP,APOBEC3,ICOSL,MAPKAPK2,SRXN1,TBC1D10A,UBE2F,MCOLN2,POU2F2,GCH1,BATF3,PIM1,PSD,SLC7A8,RAB11FIP1,EGR1,PLEKHO2,ORAI2,EHD1,N4BP1,TTC39C,LSS,SLC30A6,JUN,TRAF3,LOX,PDGFB,LRRC8C,TRIB1,PIP5K1A,PLXND1,LZTS3,PTGER4,ACAT2,PTPN1,DUSP16,LIMD2,KIF3C,CIITA,FAM136A,SOCS1,JA…
Factor: ZIC3; motif: NNNCACAGCAKGNNN	TF:M02941	0.0462092	1.33527	19128	1032	946	TNF,NFKBIE,CCRL2,ADORA2B,TNFAIP3,TLR2,ICAM1,IKBKE,JUNB,RELB,NFKB2,SOCS3,NFKBIA,SPATA13,PTAFR,PDE4B,TNIP1,RASGEF1B,LPCAT2,IL1B,CCL3,RAB20,ETS2,IRAK3,BCL3,CSF2RB2,TOR3A,PLPP1,TNFRSF1B,NFKBIZ,HCK,SLC11A2,RTP4,CBLN1,CSF2RB,SOD2,HIVEP3,SLC2A6,ABTB2,MET,FAS,CDC42EP2,SEMA4D,PILRB1,MFSD7A,ARL5C,CXCL16,GADD45B,PLK2,ATF3,PID1,SLC2A1,IGSF6,SLC25A25,ZFP36,AGPAT4,SYK,LMO4,MAFF,IRF5,RALGDS,GBGT1,H2-Q4,TGIF1,GL…
Factor: E2F-1; motif: NNNSSCGCSAANN	TF:M07250	0.0473255	1.32491	9038	1032	491	ADORA2B,ICAM1,JUNB,RELB,SOCS3,PTAFR,PDE4B,RASGEF1B,LPCAT2,ETS2,TOR3A,TNFRSF1B,HCK,SLC11A2,CBLN1,HIVEP3,ABTB2,MET,SEMA4D,CXCL16,GADD45B,ATF3,SLC25A25,ZFP36,AGPAT4,LMO4,IRF5,GLUL,NOD2,ANPEP,ST3GAL1,PPP1R12B,TGM2,DUSP1,ICOSL,RNF19B,MLLT6,MAPKAPK2,SRXN1,TBC1D10A,DRAM1,UBE2F,SLC20A1,BIRC3,PVR,RRAD,MARCKSL1,H2-K1,SMPDL3B,POU2F2,IL1A,GCH1,SLC31A2,PTPRO,RASSF4,CLCN7,PIM1,STX11,PSD,MALT1,GADD45A,ACP2,CGNL…
Factor: Zfp740; motif: NCCCCCCCAC	TF:M03944	0.0496246	1.3043	7315	1032	407	TNF,CCRL2,TNFAIP3,ICAM1,IKBKE,NFKB2,SOCS3,NFKBIA,SPATA13,PDE4B,IL1B,BCL3,TNFRSF1B,RTP4,HIVEP3,MET,SEMA4D,ARL5C,PID1,SLC2A1,SLC25A25,ZFP36,AGPAT4,SYK,LMO4,MAFF,TGIF1,ANPEP,NLRP3,DUSP1,ICOSL,MLLT6,MAPKAPK2,SRXN1,UBE2F,PTGES,SLC20A1,SLFN2,BIRC3,PVR,POU2F2,OSGIN1,GCH1,SLC31A2,PTPRO,NADK,BATF3,PSD,RND1,SRGN,TIFA,SLC39A14,SLC7A8,CXCL2,ITGA5,PPP1R15A,EGR1,TMEM106A,PLEKHO2,CHKA,IER3,ORAI2,POT1B,GBP10,GDP…

## Sheet: FLAM_24H
term_name	term_id	adjusted_p_value	negative_log10_of_adjusted_p_value	term_size	query_size	intersection_size	intersections
Factor: E2F-1; motif: GNGGGCGGGRMN	TF:M10209	2.18012e-33	32.6615	14255	1775	1395	RASA4,BST2,ZBP1,H2-T24,ANPEP,ITGAM,PARP12,IRGM1,UBE2L6,LPCAT2,RNF213,ZNFX1,LY6E,STAT2,4933430I17RIK,LRPAP1,CLCN7,TAPBP,AGRN,STRA6L,PLXND1,CCRL2,TMEM106A,CXCL16,SEMA4D,PTAFR,SUSD2,H2-K1,IRF7,IRF9,FBXW17,CBLN1,SEC24D,TOR3A,IFI47,SLFN8,RAI14,P2RX4,IRGM2,ADAR,FSTL1,TRIM34A,H2-T23,IGTP,NPY,HELZ2,MLKL,MOV10,TREML2,OASL2,GPR176,HPSE,ASS1,LOX,ITGAX,IL21R,GBGT1,MET,WDR91,ASNS,PTPRO,HCK,NLRC5,CAR13,APOBEC3…
Factor: ZF5; motif: GSGCGCGR	TF:M00716	1.67889e-32	31.775	14843	1775	1434	RASA4,OAS1A,BST2,H2-T24,ANPEP,IKBKE,ITGAM,PARP12,AOAH,IRGM1,UBE2L6,OAS3,LPCAT2,GPNMB,ZNFX1,LY6E,SLC11A1,STAT2,CLCN7,AGRN,STRA6L,PLXND1,CCRL2,CFB,TMEM106A,CXCL16,SEMA4D,SUSD2,H2-K1,IRF7,FBXW17,CBLN1,SEC24D,TOR3A,SLFN8,RAI14,P2RX4,ADAR,FSTL1,TRIM34A,H2-T23,NPY,MLKL,MOV10,TREML2,OASL2,PHF11B,GPR176,HPSE,ASS1,LOX,IL21R,MET,WDR91,ASNS,PTPRO,HCK,NLRC5,CAR13,APOBEC3,TRAFD1,PARP10,IVD,IL10RB,GBP9,PLPP1,D…
Factor: E2F-3; motif: GGCGGGN	TF:M02089	1.51057e-28	27.8209	11292	1775	1154	RASA4,BST2,ZBP1,H2-T24,ANPEP,ITGAM,PARP12,UBE2L6,LPCAT2,RNF213,ZNFX1,LY6E,4933430I17RIK,LRPAP1,CLCN7,AGRN,STRA6L,PLXND1,TMEM106A,CXCL16,SEMA4D,PTAFR,SUSD2,H2-K1,IRF7,IRF9,CBLN1,SEC24D,TOR3A,RAI14,P2RX4,IRGM2,ADAR,FSTL1,H2-T23,IGTP,NPY,HELZ2,MOV10,TREML2,GPR176,HPSE,ASS1,LOX,IL21R,MET,WDR91,ASNS,PTPRO,HCK,CAR13,APOBEC3,TRAFD1,IL10RB,GBP9,PLPP1,DHDH,CTSB,AHNAK2,CD38,APH1C,RELB,4931406C07RIK,MCOLN2,…
Factor: FOXN4; motif: NNWANNCGWMCGCGTCNNNNMT	TF:M04662	3.52793e-23	22.4525	15998	1775	1484	RASA4,OAS1A,ZBP1,H2-T24,ANPEP,ITGAM,PARP12,DHX58,IRGM1,EPSTI1,UBE2L6,OAS3,LPCAT2,GPNMB,OAS2,ZNFX1,LY6E,SLC11A1,STAT2,4933430I17RIK,CTSK,HP,LRPAP1,CLCN7,TAPBP,B430306N03RIK,AGRN,PLXND1,CCRL2,TMEM106A,CXCL16,SEMA4D,PTAFR,H2-K1,IRF7,IFI204,IRF9,FBXW17,CBLN1,SEC24D,TOR3A,IFI47,SLFN8,RAI14,P2RX4,SLC2A6,FSTL1,TRIM34A,H2-T23,NPY,HELZ2,MLKL,MOV10,OASL2,GPR176,HPSE,ASS1,LOX,MET,WDR91,ASNS,PTPRO,HCK,NLRC5,…
Factor: ZF5; motif: NRNGNGCGCGCWN	TF:M00333	1.06735e-22	21.9717	14484	1775	1374	RASA4,OAS1A,RTP4,OAS1G,ANPEP,IL2RG,PARP12,AOAH,IRGM1,ADGRE1,EPSTI1,UBE2L6,OAS3,LPCAT2,GPNMB,PIRB,RNF213,ZNFX1,LY6E,SLC11A1,STAT2,HP,LRPAP1,CLCN7,B430306N03RIK,AGRN,PLXND1,CXCL16,SEMA4D,H2-K1,IRF7,FBXW17,CBLN1,SEC24D,TOR3A,IFI47,SLFN8,RAI14,P2RX4,SLC2A6,C3,H2-T23,NPY,MLKL,MOV10,TREML2,OASL2,GPR176,HPSE,ASS1,LOX,IL21R,GBGT1,MET,WDR91,ASNS,HCK,NLRC5,CAR13,APOBEC3,TRAFD1,ACPP,PARP10,IVD,IL10RB,PLPP1,…
Factor: BEN; motif: CAGCGRNV	TF:M01240	1.25949e-22	21.8998	16242	1775	1499	RASA4,SP100,OAS1A,RTP4,BST2,H2-T24,OAS1G,ANPEP,XAF1,IKBKE,ITGAM,PARP12,AOAH,IRGM1,ADGRE1,EPSTI1,UBE2L6,OAS3,LPCAT2,LGALS3BP,PILRB1,GPNMB,OAS2,RNF213,ZNFX1,LY6E,STAT2,4933430I17RIK,CTSK,HP,LRPAP1,CLCN7,TAPBP,B430306N03RIK,AGRN,PLXND1,CCRL2,TMEM106A,CXCL16,SEMA4D,IFIT3B,SUSD2,H2-K1,IRF7,IRF9,FBXW17,CBLN1,SEC24D,TOR3A,IFI47,SLFN8,RAI14,P2RX4,IRGM2,SLC2A6,C3,ADAR,FSTL1,TRIM34A,H2-T23,IGTP,NPY,MLKL,MO…
Factor: E2F-1; motif: GNGGGCGGGRMN; match class: 1	TF:M10209_1	2.91854e-22	21.5348	10651	1775	1077	RASA4,BST2,ANPEP,PARP12,UBE2L6,LPCAT2,RNF213,ZNFX1,LY6E,4933430I17RIK,LRPAP1,TAPBP,AGRN,PLXND1,CCRL2,TMEM106A,SEMA4D,SUSD2,H2-K1,IRF7,FBXW17,CBLN1,SEC24D,TOR3A,IFI47,RAI14,P2RX4,IRGM2,FSTL1,IGTP,NPY,HELZ2,MLKL,MOV10,TREML2,GPR176,ASS1,LOX,MET,WDR91,ASNS,PTPRO,HCK,CAR13,TRAFD1,IL10RB,PLPP1,DHDH,AHNAK2,APH1C,RELB,4931406C07RIK,MCOLN2,IRAK3,PLXNA1,CAMKK1,ARL5C,TBC1D8,TNFRSF1B,UPP1,PML,NKAIN1,USP18,P…
Factor: CPBP; motif: SNCCCNN; match class: 1	TF:M01822_1	4.47171e-22	21.3495	19901	1775	1725	RASA4,SP100,OAS1A,RTP4,BST2,ZBP1,H2-T24,OAS1G,ANPEP,XAF1,IKBKE,ITGAM,IL2RG,PARP12,DHX58,AOAH,IRGM1,ADGRE1,EPSTI1,UBE2L6,OAS3,LPCAT2,LGALS3BP,PILRB1,GPNMB,OAS2,PIRB,RNF213,ZNFX1,LY6E,SLC11A1,STAT2,4933430I17RIK,CTSK,HP,LRPAP1,CLCN7,TAPBP,B430306N03RIK,AGRN,STRA6L,PLXND1,CCRL2,CFB,TMEM106A,CXCL16,SEMA4D,PTAFR,IFIT3B,SUSD2,H2-K1,IRF7,IFI204,IRF9,FBXW17,PIRA2,CBLN1,CLEC4D,SEC24D,ANXA4,TOR3A,GBP6,IFI4…
Factor: Hes1; motif: NNCACGYGNN	TF:M07991	3.12657e-21	20.5049	15237	1775	1423	BST2,ZBP1,H2-T24,IL2RG,DHX58,IRGM1,EPSTI1,UBE2L6,OAS3,GPNMB,RNF213,ZNFX1,LY6E,STAT2,4933430I17RIK,CTSK,HP,CLCN7,TAPBP,B430306N03RIK,AGRN,STRA6L,PLXND1,CCRL2,CFB,CXCL16,SEMA4D,PTAFR,IFIT3B,SUSD2,H2-K1,IRF7,IRF9,FBXW17,CBLN1,SEC24D,TOR3A,IFI47,SLFN8,RAI14,P2RX4,IRGM2,SLC2A6,FSTL1,TRIM34A,GM5431,IGTP,NPY,HELZ2,MOV10,TREML2,PHF11B,GPR176,HPSE,ASS1,LOX,IL21R,GBGT1,MET,PILRB2,ASNS,PTPRO,NLRC5,CAR13,APO…
Factor: GKLF; motif: GCCMCRCCCNNN	TF:M01588	1.04702e-20	19.98	7857	1775	838	RASA4,OAS1A,BST2,ZBP1,H2-T24,IKBKE,PARP12,UBE2L6,OAS3,LPCAT2,OAS2,PIRB,RNF213,ZNFX1,LY6E,STAT2,4933430I17RIK,LRPAP1,TAPBP,AGRN,PLXND1,CFB,TMEM106A,SEMA4D,SUSD2,H2-K1,IRF7,FBXW17,PIRA2,CBLN1,SEC24D,P2RX4,IRGM2,IGTP,HELZ2,MOV10,PHF11B,ASS1,LOX,IL21R,MET,WDR91,ASNS,HCK,NLRC5,CAR13,TRAFD1,ACPP,IVD,PLPP1,AHNAK2,APH1C,RELB,PIRA1,NLRC3,4931406C07RIK,MCOLN2,CAMKK1,ARL5C,FBLIM1,TBC1D8,TNFRSF1B,UPP1,PROCR,…
Factor: ZF5; motif: GSGCGCGR; match class: 1	TF:M00716_1	2.52866e-20	19.5971	12083	1775	1182	RASA4,BST2,ANPEP,PARP12,UBE2L6,LPCAT2,ZNFX1,LY6E,STAT2,CLCN7,AGRN,PLXND1,CFB,CXCL16,SEMA4D,H2-K1,FBXW17,CBLN1,SEC24D,TOR3A,SLFN8,RAI14,P2RX4,FSTL1,H2-T23,NPY,MLKL,MOV10,GPR176,HPSE,ASS1,LOX,MET,WDR91,ASNS,PTPRO,HCK,NLRC5,CAR13,APOBEC3,TRAFD1,IL10RB,PLPP1,DHDH,CTSB,AHNAK2,CD38,APH1C,RELB,4931406C07RIK,MCOLN2,IRAK3,CAMKK1,STAT1,ARL5C,CYP4V3,TBC1D8,TNFRSF1B,UPP1,AA467197,NKAIN1,USP18,PLPP3,LRRC27,SL…
Factor: Pax-4; motif: NNNNNYCACCCB; match class: 1	TF:M00378_1	4.56706e-20	19.3404	14437	1775	1360	RASA4,SP100,OAS1A,BST2,ZBP1,H2-T24,OAS1G,ANPEP,XAF1,IKBKE,IL2RG,PARP12,DHX58,IRGM1,ADGRE1,EPSTI1,UBE2L6,OAS3,LPCAT2,LGALS3BP,GPNMB,OAS2,RNF213,ZNFX1,LY6E,SLC11A1,STAT2,CTSK,HP,LRPAP1,TAPBP,B430306N03RIK,AGRN,STRA6L,CCRL2,CFB,CXCL16,SEMA4D,PTAFR,IFIT3B,SUSD2,H2-K1,IRF9,PIRA2,CBLN1,SEC24D,ANXA4,TOR3A,IFI47,SLFN8,RAI14,P2RX4,SLC2A6,C3,FSTL1,TRIM34A,H2-T23,GM5431,HELZ2,MOV10,TREML2,PHF11B,GPR176,HPSE…
Factor: GKLF; motif: WGGGYGKGGCCN	TF:M09692	9.55142e-20	19.0199	8986	1775	929	RASA4,OAS1A,BST2,ZBP1,H2-T24,IKBKE,PARP12,ADGRE1,UBE2L6,OAS3,LPCAT2,OAS2,PIRB,RNF213,ZNFX1,LY6E,STAT2,4933430I17RIK,LRPAP1,TAPBP,AGRN,PLXND1,CFB,TMEM106A,SEMA4D,IFIT3B,SUSD2,H2-K1,IRF7,FBXW17,PIRA2,CBLN1,SEC24D,P2RX4,IRGM2,SLC2A6,IGTP,HELZ2,MOV10,TREML2,PHF11B,ASS1,LOX,IL21R,MET,WDR91,ASNS,HCK,NLRC5,CAR13,TRAFD1,ACPP,IVD,IL10RB,PLPP1,AHNAK2,APH1C,RELB,PIRA1,NLRC3,4931406C07RIK,MCOLN2,CAMKK1,ARL5C…
Factor: Sp1; motif: GGNGGGGGNGGGGGMGGGGCNGGG	TF:M10375	8.59812e-19	18.0656	10761	1775	1070	RASA4,OAS1A,RTP4,ZBP1,H2-T24,ANPEP,IKBKE,IL2RG,PARP12,AOAH,IRGM1,ADGRE1,EPSTI1,UBE2L6,RNF213,ZNFX1,LY6E,CTSK,HP,AGRN,STRA6L,PLXND1,CCRL2,TMEM106A,CXCL16,SEMA4D,PTAFR,IFIT3B,SUSD2,H2-K1,CBLN1,SEC24D,TOR3A,IFI47,RAI14,P2RX4,IRGM2,FSTL1,TRIM34A,H2-T23,IGTP,NPY,HELZ2,MLKL,MOV10,TREML2,OASL2,GPR176,HPSE,LOX,IL21R,MET,WDR91,ASNS,CAR13,TRAFD1,PARP10,GBP9,PLPP1,DHDH,CTSB,AHNAK2,CD38,APH1C,RELB,NLRC3,MCOL…
Factor: Sp1; motif: GGGGCGGGGT	TF:M00008	2.94832e-18	17.5304	8368	1775	870	RASA4,BST2,ZBP1,H2-T24,XAF1,ITGAM,IL2RG,OAS3,LPCAT2,PILRB1,OAS2,RNF213,ZNFX1,LY6E,HP,AGRN,PLXND1,TMEM106A,SEMA4D,PTAFR,SUSD2,FBXW17,CBLN1,SEC24D,IRGM2,ADAR,FSTL1,TRIM34A,IGTP,HELZ2,MOV10,TREML2,HPSE,LOX,MET,WDR91,HCK,NLRC5,APOBEC3,TRAFD1,GBP9,PLPP1,AHNAK2,CD38,APH1C,RELB,4931406C07RIK,MCOLN2,IRAK3,CAMKK1,CYP4V3,TBC1D8,UPP1,PLPP3,LRRC27,SLC11A2,SPSB4,CHST11,SLC6A12,MFSD7A,ACP5,SRC,RAB20,TENT5C,SLC…
Factor: IRF-2; motif: NAAANNGAAAGTGAAASTRN	TF:M10268	5.71019e-18	17.2433	606	1775	122	OAS1A,RTP4,BST2,ZBP1,OAS1G,XAF1,PARP12,DHX58,IRGM1,ADGRE1,EPSTI1,UBE2L6,STAT2,TAPBP,IFIT3B,H2-K1,IRF9,CBLN1,IRGM2,SLC2A6,TRIM34A,GBP10,GM5431,IGTP,MLKL,MOV10,OASL2,APOBEC3,PARP10,GBP9,USP18,DDX60,GBP2,PARP9,GBP3,ISG15,TAP1,CTSL,MX2,H2-T22,TAPBPL,IFIT3,OAS1B,UBA7,INHBA,TPCN2,GBP5,TNFRSF26,B3GNT3,WSB2,TNFSF15,OAS1C,OGFR,TNFRSF14,APOL9B,SP110,SOCS1,DTX3L,PSMB8,MAP4K1,AWAT1,RAB38,IFIT1,BID,CSF1,26105…
Factor: GKLF; motif: NNNRGGNGNGGSN	TF:M07289	1.12941e-17	16.9471	15310	1775	1414	RASA4,OAS1A,RTP4,BST2,H2-T24,OAS1G,ANPEP,XAF1,IKBKE,ITGAM,IL2RG,PARP12,DHX58,IRGM1,ADGRE1,EPSTI1,UBE2L6,LPCAT2,LGALS3BP,GPNMB,OAS2,PIRB,RNF213,ZNFX1,LY6E,SLC11A1,STAT2,CTSK,LRPAP1,TAPBP,B430306N03RIK,AGRN,STRA6L,PLXND1,CCRL2,CFB,TMEM106A,CXCL16,SEMA4D,PTAFR,IFIT3B,SUSD2,H2-K1,IRF7,IRF9,PIRA2,CBLN1,TOR3A,GBP6,IFI47,SLFN8,RAI14,P2RX4,IRGM2,SLC2A6,C3,ADAR,FSTL1,TRIM34A,H2-T23,IGTP,NPY,HELZ2,MLKL,MOV…
Factor: Pax-4; motif: NNNNNYCACCCB	TF:M00378	1.2594e-17	16.8998	18695	1775	1645	RASA4,SP100,OAS1A,RTP4,BST2,ZBP1,H2-T24,OAS1G,ANPEP,XAF1,IKBKE,ITGAM,IL2RG,PARP12,DHX58,AOAH,IRGM1,ADGRE1,EPSTI1,UBE2L6,OAS3,LPCAT2,LGALS3BP,PILRB1,GPNMB,OAS2,PIRB,RNF213,ZNFX1,LY6E,SLC11A1,STAT2,4933430I17RIK,CTSK,HP,LRPAP1,TAPBP,B430306N03RIK,AGRN,STRA6L,PLXND1,CCRL2,CFB,TMEM106A,CXCL16,SEMA4D,PTAFR,IFIT3B,SUSD2,H2-K1,IRF7,IFI204,IRF9,PIRA2,CBLN1,CLEC4D,SEC24D,ANXA4,TOR3A,GBP6,IFI47,SLFN8,RAI14…
Factor: Sp1; motif: NNGGGGCGGGGNN	TF:M00932	1.70524e-17	16.7682	8960	1775	916	RASA4,BST2,ZBP1,H2-T24,UBE2L6,LPCAT2,RNF213,ZNFX1,4933430I17RIK,LRPAP1,AGRN,STRA6L,PLXND1,CCRL2,TMEM106A,SEMA4D,PTAFR,SUSD2,H2-K1,CBLN1,SEC24D,RAI14,P2RX4,IRGM2,ADAR,FSTL1,IGTP,HELZ2,MOV10,TREML2,OASL2,GPR176,HPSE,ASS1,LOX,IL21R,MET,WDR91,ASNS,HCK,CAR13,APOBEC3,TRAFD1,IVD,IL10RB,PLPP1,CTSB,AHNAK2,APH1C,RELB,4931406C07RIK,MCOLN2,IRAK3,PLXNA1,CAMKK1,ARL5C,CYP4V3,TBC1D8,TNFRSF1B,UPP1,PROCR,NKAIN1,PL…
Factor: CTCF; motif: NAGGGGGCGCNNKNNNN	TF:M08995	1.90232e-17	16.7207	14346	1775	1342	RASA4,OAS1A,RTP4,ZBP1,H2-T24,OAS1G,ANPEP,XAF1,IKBKE,IL2RG,PARP12,IRGM1,ADGRE1,EPSTI1,OAS3,LPCAT2,GPNMB,PIRB,RNF213,ZNFX1,LY6E,SLC11A1,STAT2,4933430I17RIK,LRPAP1,CLCN7,TAPBP,AGRN,STRA6L,PLXND1,CCRL2,CXCL16,SEMA4D,PTAFR,SUSD2,H2-K1,FBXW17,PIRA2,CBLN1,SEC24D,TOR3A,IFI47,SLFN8,RAI14,P2RX4,IRGM2,SLC2A6,ADAR,FSTL1,TRIM34A,GBP10,H2-T23,IGTP,NPY,HELZ2,MOV10,OASL2,GPR176,HPSE,ASS1,LOX,ITGAX,GBGT1,MET,WDR9…
Factor: Sp1; motif: NGGGGGCGGGGYN	TF:M00196	2.111e-17	16.6755	8810	1775	903	RASA4,BST2,ZBP1,H2-T24,UBE2L6,LPCAT2,RNF213,ZNFX1,STAT2,4933430I17RIK,LRPAP1,AGRN,STRA6L,PLXND1,TMEM106A,SEMA4D,PTAFR,SUSD2,H2-K1,IRF7,CBLN1,SEC24D,RAI14,P2RX4,IRGM2,IGTP,HELZ2,MOV10,TREML2,OASL2,HPSE,ASS1,LOX,IL21R,MET,WDR91,ASNS,HCK,CAR13,APOBEC3,TRAFD1,IL10RB,PLPP1,CTSB,AHNAK2,APH1C,RELB,4931406C07RIK,MCOLN2,PLXNA1,CAMKK1,ARL5C,CYP4V3,TBC1D8,TNFRSF1B,UPP1,OSGIN1,NKAIN1,PLPP3,LRRC27,SLC11A2,SPS…
Factor: Sp1; motif: NGGGGCGGGGN	TF:M07395	8.23926e-17	16.0841	9145	1775	928	RASA4,BST2,ZBP1,H2-T24,UBE2L6,LPCAT2,RNF213,ZNFX1,STAT2,4933430I17RIK,LRPAP1,TAPBP,AGRN,STRA6L,PLXND1,TMEM106A,SEMA4D,PTAFR,SUSD2,H2-K1,IRF7,CBLN1,SEC24D,RAI14,P2RX4,IRGM2,FSTL1,IGTP,HELZ2,MLKL,MOV10,TREML2,OASL2,HPSE,ASS1,LOX,IL21R,MET,WDR91,ASNS,HCK,CAR13,APOBEC3,TRAFD1,IL10RB,PLPP1,CTSB,AHNAK2,APH1C,RELB,MCOLN2,IRAK3,PLXNA1,CAMKK1,ARL5C,CYP4V3,TBC1D8,TNFRSF1B,UPP1,OSGIN1,NKAIN1,PLPP3,LRRC27,SL…
Factor: SP2; motif: GGGCGGGAC	TF:M01783	1.07028e-16	15.9705	8128	1775	842	RASA4,H2-T24,IL2RG,PARP12,IRGM1,UBE2L6,LPCAT2,LGALS3BP,PILRB1,RNF213,ZNFX1,STAT2,4933430I17RIK,LRPAP1,TAPBP,AGRN,CCRL2,TMEM106A,SEMA4D,H2-K1,CBLN1,SEC24D,RAI14,P2RX4,IRGM2,C3,IGTP,HELZ2,TREML2,OASL2,GPR176,ASS1,IL21R,MET,PILRB2,WDR91,ASNS,CAR13,TRAFD1,PLPP1,AHNAK2,APH1C,RELB,PLXNA1,CAMKK1,STAT1,ARL5C,TBC1D8,TNFRSF1B,UPP1,OSGIN1,PLPP3,SLC11A2,CHST11,PHYH,ACP2,MFSD7A,ACP5,MRPL52,IFI27,TUBB2A,CSF2RB…
Factor: CACD; motif: CCACRCCC	TF:M01113	1.11558e-16	15.9525	10852	1775	1067	RASA4,OAS1A,BST2,ZBP1,H2-T24,OAS1G,ANPEP,IL2RG,PARP12,DHX58,AOAH,IRGM1,ADGRE1,LGALS3BP,PIRB,RNF213,ZNFX1,LY6E,SLC11A1,STAT2,CTSK,TAPBP,AGRN,STRA6L,PLXND1,CCRL2,CFB,TMEM106A,CXCL16,SEMA4D,PTAFR,IFIT3B,SUSD2,IRF7,FBXW17,PIRA2,CBLN1,IFI47,RAI14,P2RX4,SLC2A6,ADAR,FSTL1,TRIM34A,H2-T23,NPY,MLKL,MOV10,TREML2,PHF11B,GPR176,HPSE,ASS1,LOX,ITGAX,IL21R,MET,WDR91,ASNS,HCK,NLRC5,APOBEC3,TRAFD1,PARP10,IVD,IL10R…
Factor: Sp1; motif: GGGGCGGGGC	TF:M00931	3.19692e-16	15.4953	8678	1775	886	RASA4,BST2,ZBP1,H2-T24,UBE2L6,LPCAT2,RNF213,ZNFX1,4933430I17RIK,LRPAP1,AGRN,STRA6L,PLXND1,TMEM106A,SEMA4D,PTAFR,SUSD2,H2-K1,CBLN1,SEC24D,RAI14,P2RX4,IRGM2,ADAR,FSTL1,IGTP,HELZ2,MOV10,TREML2,HPSE,ASS1,LOX,IL21R,MET,WDR91,ASNS,HCK,CAR13,APOBEC3,TRAFD1,IL10RB,PLPP1,CTSB,AHNAK2,APH1C,RELB,4931406C07RIK,MCOLN2,IRAK3,PLXNA1,CAMKK1,ARL5C,CYP4V3,TBC1D8,TNFRSF1B,UPP1,NKAIN1,PLPP3,LRRC27,SLC11A2,SPSB4,CHST…
Factor: BCL6B; motif: NNNNCCGCCCCWNNNN	TF:M02844	5.41997e-16	15.266	13692	1775	1286	RASA4,SP100,OAS1A,RTP4,BST2,ZBP1,H2-T24,ANPEP,XAF1,IKBKE,IL2RG,DHX58,EPSTI1,UBE2L6,LPCAT2,GPNMB,OAS2,RNF213,ZNFX1,LY6E,STAT2,CTSK,LRPAP1,TAPBP,AGRN,STRA6L,PLXND1,CCRL2,TMEM106A,CXCL16,SEMA4D,PTAFR,SUSD2,H2-K1,IRF7,CBLN1,SEC24D,TOR3A,IFI47,P2RX4,IRGM2,C3,FSTL1,H2-T23,IGTP,HELZ2,MLKL,MOV10,TREML2,PHF11B,GPR176,HPSE,LOX,ITGAX,GBGT1,MET,WDR91,ASNS,HCK,CAR13,APOBEC3,TRAFD1,ACPP,PARP10,IL10RB,GBP9,PLPP…
Factor: Kid3; motif: CCACN; match class: 1	TF:M01160_1	7.1866e-16	15.1435	21113	1775	1770	RASA4,SP100,OAS1A,RTP4,BST2,ZBP1,H2-T24,OAS1G,ANPEP,XAF1,IKBKE,ITGAM,IL2RG,PARP12,DHX58,AOAH,IRGM1,ADGRE1,EPSTI1,UBE2L6,OAS3,LPCAT2,LGALS3BP,PILRB1,GPNMB,OAS2,PIRB,RNF213,ZNFX1,LY6E,SLC11A1,STAT2,4933430I17RIK,CTSK,HP,LRPAP1,CLCN7,TAPBP,B430306N03RIK,AGRN,STRA6L,PLXND1,CCRL2,CFB,TMEM106A,CXCL16,SEMA4D,PTAFR,IFIT3B,SUSD2,H2-K1,IRF7,IFI204,IRF9,FBXW17,PIRA2,CBLN1,CLEC4D,SEC24D,ANXA4,TOR3A,GBP6,IFI4…
Factor: GKLF; motif: NNNRNWGGGTGKGGC	TF:M10279	1.19739e-15	14.9218	9301	1775	935	RASA4,OAS1A,RTP4,BST2,ZBP1,OAS1G,IKBKE,PARP12,IRGM1,ADGRE1,UBE2L6,OAS3,LPCAT2,OAS2,PIRB,RNF213,ZNFX1,LY6E,STAT2,4933430I17RIK,CTSK,LRPAP1,TAPBP,AGRN,PLXND1,CFB,TMEM106A,CXCL16,SEMA4D,PTAFR,IFIT3B,SUSD2,IRF7,FBXW17,PIRA2,CBLN1,SEC24D,IFI47,RAI14,P2RX4,C3,FSTL1,OSBPL3,HELZ2,MLKL,MOV10,TREML2,OASL2,PHF11B,HPSE,ASS1,LOX,IL21R,MET,WDR91,ASNS,PTPRO,HCK,NLRC5,CAR13,TRAFD1,ACPP,IVD,PLPP1,CTSB,AHNAK2,CD38…
Factor: Kaiso; motif: SARNYCTCGCGAGAN	TF:M10276	2.76158e-15	14.5588	13501	1775	1268	ZBP1,ANPEP,XAF1,PARP12,EPSTI1,UBE2L6,OAS3,ZNFX1,LY6E,STAT2,4933430I17RIK,LRPAP1,CLCN7,TAPBP,AGRN,PLXND1,CCRL2,CXCL16,SEMA4D,SUSD2,H2-K1,CBLN1,SEC24D,P2RX4,SLC2A6,ADAR,TRIM34A,NPY,MLKL,MOV10,OASL2,GPR176,HPSE,ASS1,LOX,ITGAX,MET,WDR91,ASNS,HCK,NLRC5,CAR13,APOBEC3,TRAFD1,ACPP,IFI211,PARP10,IVD,IL10RB,ADGRE4,PLPP1,DHDH,CTSB,AHNAK2,CD38,APH1C,RELB,4931406C07RIK,MCOLN2,XDH,IRAK3,PLXNA1,CAMKK1,STAT1,TBC…
Factor: GKLF; motif: WGGGYGKGGCCN; match class: 1	TF:M09692_1	4.02182e-15	14.3956	3611	1775	431	RASA4,LPCAT2,RNF213,ZNFX1,4933430I17RIK,LRPAP1,TAPBP,AGRN,PLXND1,TMEM106A,SEMA4D,SUSD2,CBLN1,SEC24D,HELZ2,PHF11B,ASS1,MET,WDR91,ASNS,HCK,TRAFD1,PLPP1,AHNAK2,APH1C,RELB,MCOLN2,CAMKK1,TBC1D8,SLC11A2,MFSD7A,RAB20,TENT5C,FAM20C,TAP1,CGNL1,NEURL3,NFKBIE,PRDX6,SNAP47,DOK7,FAM114A1,HGSNAT,TAPBPL,SOD2,CHPT1,AIFM2,IFIH1,RNF19B,RNF114,RNF34,PDPN,FAM234A,NFKB2,CTSZ,RHOC,CYRIA,SLC27A1,NARF,RAB11FIP4,TST,GBE1…
Factor: GKLF; motif: NNNRGGNGNGGSN; match class: 1	TF:M07289_1	1.00992e-14	13.9957	10990	1775	1068	RASA4,OAS1A,RTP4,BST2,H2-T24,ANPEP,XAF1,IKBKE,IL2RG,PARP12,DHX58,IRGM1,ADGRE1,EPSTI1,UBE2L6,LGALS3BP,OAS2,RNF213,LY6E,SLC11A1,CTSK,LRPAP1,TAPBP,B430306N03RIK,AGRN,STRA6L,PLXND1,CCRL2,CXCL16,SEMA4D,PTAFR,IFIT3B,SUSD2,IRF7,IRF9,PIRA2,CBLN1,TOR3A,IFI47,RAI14,P2RX4,IRGM2,SLC2A6,C3,ADAR,FSTL1,TRIM34A,H2-T23,IGTP,HELZ2,MLKL,MOV10,TREML2,OASL2,GPR176,HPSE,ASS1,LOX,ITGAX,IL21R,MET,WDR91,PTPRO,HCK,NLRC5,A…
Factor: Sp1; motif: CCCCGCCCCN	TF:M00933	3.35337e-14	13.4745	8781	1775	884	RASA4,BST2,ZBP1,H2-T24,IL2RG,ADGRE1,UBE2L6,LPCAT2,PIRB,RNF213,ZNFX1,4933430I17RIK,AGRN,STRA6L,PLXND1,CCRL2,TMEM106A,SEMA4D,PTAFR,SUSD2,CBLN1,SEC24D,TOR3A,IRGM2,FSTL1,IGTP,HELZ2,MOV10,TREML2,GPR176,HPSE,ASS1,LOX,MET,WDR91,HCK,CAR13,APOBEC3,TRAFD1,IL10RB,PLPP1,CTSB,AHNAK2,APH1C,RELB,NLRC3,MCOLN2,IRAK3,PLXNA1,CAMKK1,ARL5C,FBLIM1,CYP4V3,TBC1D8,TNFRSF1B,UPP1,NKAIN1,PLPP3,LRRC27,SLC11A2,SPSB4,CHST11,SL…
Factor: KLF3; motif: NNNNNNGGGCGGGGCNNGN	TF:M10278	3.5845e-14	13.4456	7344	1775	762	RASA4,ZBP1,H2-T24,IKBKE,UBE2L6,LPCAT2,RNF213,ZNFX1,4933430I17RIK,LRPAP1,AGRN,PLXND1,TMEM106A,SEMA4D,PTAFR,SUSD2,H2-K1,CBLN1,SEC24D,P2RX4,IRGM2,FSTL1,IGTP,HELZ2,HPSE,ASS1,LOX,IL21R,MET,WDR91,ASNS,CAR13,APOBEC3,TRAFD1,PLPP1,CTSB,AHNAK2,APH1C,RELB,MCOLN2,PLXNA1,CAMKK1,ARL5C,TBC1D8,TNFRSF1B,UPP1,NKAIN1,LRRC27,SLC11A2,CHST11,SLC6A12,MFSD7A,MRPL52,CMPK2,RAB20,TENT5C,FAM20C,SLC31A2,ISG15,TAP1,ESD,CTSL,S…
Factor: Klf7; motif: NNNRCCMCGCCCNNNN	TF:M02773	1.11514e-13	12.9527	4203	1775	480	BST2,LPCAT2,RNF213,4933430I17RIK,LRPAP1,AGRN,TMEM106A,SEMA4D,PTAFR,SUSD2,CBLN1,SEC24D,IRGM2,IGTP,HELZ2,TREML2,WDR91,HCK,APOBEC3,PLPP1,AHNAK2,APH1C,RELB,4931406C07RIK,MCOLN2,CAMKK1,TNFRSF1B,LRRC27,SLC11A2,MFSD7A,RAB20,TENT5C,TAP1,ESD,SGPL1,MAFB,TNIP1,SEPTIN8,NFKBIE,PRDX6,RASD2,TAPBPL,SOD2,CHPT1,AIFM2,GM36079,RNF114,PDIA6,RNF34,FAM234A,GLUL,RHOC,TRIB3,ICAM1,TMEM35B,IRAK2,CALR,NARF,RAB11FIP4,TST,IL1…
Factor: FOXN4; motif: NNWANNCGWMCGCGTCNNNNMT; match class: 1	TF:M04662_1	2.9804e-13	12.5257	12782	1775	1202	RASA4,PARP12,IRGM1,LPCAT2,GPNMB,ZNFX1,SLC11A1,STAT2,4933430I17RIK,LRPAP1,TAPBP,AGRN,PLXND1,CCRL2,CXCL16,SEMA4D,H2-K1,CBLN1,SEC24D,TOR3A,RAI14,P2RX4,SLC2A6,FSTL1,TRIM34A,H2-T23,NPY,MLKL,MOV10,OASL2,GPR176,HPSE,ASS1,LOX,MET,WDR91,ASNS,PTPRO,NLRC5,APOBEC3,TRAFD1,ACPP,IL10RB,PLPP1,AHNAK2,APH1C,4931406C07RIK,MCOLN2,PLXNA1,CAMKK1,ARL5C,FBLIM1,CYP4V3,TBC1D8,TNFRSF1B,UPP1,OSGIN1,PROCR,AA467197,NKAIN1,PLP…
Factor: SP2; motif: GNNGGGGGCGGGGSN	TF:M03807	1.00767e-12	11.9967	7110	1775	734	RASA4,H2-T24,UBE2L6,LPCAT2,RNF213,ZNFX1,4933430I17RIK,LRPAP1,AGRN,PLXND1,TMEM106A,SEMA4D,PTAFR,H2-K1,CBLN1,SEC24D,P2RX4,IRGM2,IGTP,HELZ2,MOV10,ASS1,LOX,IL21R,MET,WDR91,CAR13,TRAFD1,IL10RB,PLPP1,CTSB,AHNAK2,APH1C,RELB,MCOLN2,PLXNA1,CAMKK1,ARL5C,CYP4V3,TBC1D8,TNFRSF1B,UPP1,NKAIN1,USP18,SLC11A2,CHST11,SLC6A12,MFSD7A,CMPK2,SRC,RAB20,TENT5C,FAM20C,SLC7A8,SLC31A2,ISG15,TAP1,ESD,CTSL,SGPL1,MAFB,CGNL1,NE…
Factor: BTEB2; motif: RGGGNGKGGN	TF:M07277	3.26156e-12	11.4866	7610	1775	774	RASA4,RTP4,H2-T24,ANPEP,IKBKE,LPCAT2,RNF213,ZNFX1,AGRN,STRA6L,PLXND1,CCRL2,TMEM106A,SEMA4D,SUSD2,H2-K1,CBLN1,SEC24D,P2RX4,IRGM2,FSTL1,IGTP,HELZ2,MOV10,ASS1,LOX,MET,WDR91,ASNS,CAR13,TRAFD1,IL10RB,PLPP1,DHDH,CTSB,AHNAK2,APH1C,RELB,MCOLN2,PLXNA1,CAMKK1,ARL5C,CYP4V3,TBC1D8,UPP1,OSGIN1,NKAIN1,SLC11A2,SPSB4,CHST11,SLC6A12,MFSD7A,ACP5,CMPK2,SRC,RAB20,TENT5C,SLC7A8,ISG15,SLC39A4,TAP1,ESD,CTSL,SGPL1,MAFB,…
Factor: ZBP89; motif: CCCCKCCCCCNN	TF:M07397	6.21457e-12	11.2066	8100	1775	814	RASA4,RTP4,BST2,H2-T24,IKBKE,IL2RG,ADGRE1,EPSTI1,UBE2L6,LPCAT2,LGALS3BP,GPNMB,OAS2,PIRB,RNF213,LY6E,AGRN,STRA6L,PLXND1,CCRL2,CXCL16,SEMA4D,PTAFR,IFIT3B,SUSD2,PIRA2,CBLN1,SEC24D,TOR3A,RAI14,IRGM2,ADAR,FSTL1,H2-T23,IGTP,MLKL,MOV10,TREML2,OASL2,GPR176,HPSE,LOX,ITGAX,MET,PTPRO,HCK,APOBEC3,TRAFD1,IVD,PLPP1,CTSB,AHNAK2,CD38,APH1C,RELB,PIRA1,NLRC3,MCOLN2,PLXNA1,CAMKK1,STAT1,ARL5C,FBLIM1,CYP4V3,TNFRSF1B,…
Factor: Elk-1; motif: NCCGGAAGTGN	TF:M10219	8.88317e-12	11.0514	14552	1775	1330	SP100,BST2,ZBP1,H2-T24,ANPEP,IKBKE,ITGAM,IL2RG,PARP12,DHX58,AOAH,EPSTI1,OAS3,LPCAT2,PILRB1,GPNMB,OAS2,PIRB,RNF213,ZNFX1,LY6E,SLC11A1,4933430I17RIK,CTSK,HP,LRPAP1,CLCN7,TAPBP,B430306N03RIK,STRA6L,PLXND1,CCRL2,CFB,TMEM106A,CXCL16,SUSD2,H2-K1,IFI204,IRF9,FBXW17,CLEC4D,SEC24D,TOR3A,GBP6,IFI47,SLFN8,RAI14,P2RX4,IRGM2,SLC2A6,C3,ADAR,FSTL1,TRIM34A,OSBPL3,IGTP,NPY,MLKL,MOV10,TREML2,OASL2,PHF11B,ASS1,ITGA…
Factor: ELK-1; motif: ACCGGAWRTN	TF:M01981	8.95595e-12	11.0479	14698	1775	1341	RASA4,SP100,RTP4,BST2,ZBP1,H2-T24,ANPEP,IKBKE,ITGAM,IL2RG,PARP12,AOAH,IRGM1,EPSTI1,LPCAT2,OAS2,ZNFX1,LY6E,SLC11A1,STAT2,4933430I17RIK,CTSK,LRPAP1,CLCN7,TAPBP,B430306N03RIK,AGRN,CCRL2,CFB,TMEM106A,CXCL16,SEMA4D,PTAFR,SUSD2,H2-K1,IFI204,IRF9,FBXW17,CBLN1,SEC24D,TOR3A,GBP6,IFI47,SLFN8,RAI14,P2RX4,IRGM2,C3,IGTP,HELZ2,MLKL,MOV10,TREML2,PHF11B,GPR176,HPSE,ASS1,ITGAX,IL21R,WDR91,ASNS,PTPRO,HCK,NLRC5,CAR…
Factor: IRF-9; motif: NNRAAWCGAAACTNA	TF:M02771	1.7523e-11	10.7564	406	1775	82	RTP4,BST2,H2-T24,XAF1,PARP12,DHX58,IRGM1,EPSTI1,OAS3,LGALS3BP,OAS2,RNF213,CCRL2,TMEM106A,IFIT3B,IRF7,IRF9,TOR3A,SLFN8,SLC2A6,HELZ2,MLKL,MOV10,GPR176,PARP10,USP18,DDX60,IFI27,RAB20,GBP2,MX1,PARP9,ISG15,DOK7,MX2,H2-T22,IFIT3,IFIH1,TSPO,DTX3L,SURF4,OASL1,ENDOD1,IFIT1,PHF11D,ZC3HAV1,FAM181B,HERC6,ISG20,GPR65,TNFSF10,EIF2AK2,H2-T10,ANKFY1,ATP6V1E1,LRP11,TMEM184B,GM12185,BLOC1S6,COL4A2,MGST2,MARCHF5,AR…
Factor: MAZ; motif: NKGGGAGGGGRGGR	TF:M02023	1.94533e-11	10.711	7957	1775	799	RASA4,OAS1A,RTP4,ZBP1,ANPEP,IKBKE,IL2RG,PARP12,IRGM1,EPSTI1,UBE2L6,OAS3,OAS2,RNF213,ZNFX1,CTSK,LRPAP1,AGRN,PLXND1,CCRL2,CFB,TMEM106A,CXCL16,SEMA4D,PTAFR,IFIT3B,SUSD2,IRF7,CBLN1,SEC24D,IFI47,RAI14,P2RX4,IRGM2,ADAR,FSTL1,TRIM34A,GBP10,IGTP,MLKL,MOV10,OASL2,PHF11B,GPR176,HPSE,LOX,IL21R,MET,WDR91,HCK,APOBEC3,TRAFD1,IL10RB,GBP9,AHNAK2,CD38,RELB,MCOLN2,XDH,PLXNA1,CAMKK1,CYP4V3,TNFRSF1B,UPP1,TRIM30A,OSG…
Factor: IRF-1; motif: NRAANNGAAASTGAAASYNN	TF:M10267	2.25098e-11	10.6476	1285	1775	184	OAS1A,RTP4,BST2,ZBP1,H2-T24,OAS1G,XAF1,PARP12,DHX58,IRGM1,ADGRE1,EPSTI1,UBE2L6,OAS3,ZNFX1,STAT2,TAPBP,CCRL2,IFIT3B,H2-K1,IFI204,IRF9,TOR3A,GBP6,IRGM2,SLC2A6,TRIM34A,GBP10,GM5431,IGTP,MLKL,MOV10,OASL2,MET,PTPRO,APOBEC3,IFI211,PARP10,GBP9,CD38,USP18,DDX60,IFI27,GBP2,MX1,PARP9,GBP3,ISG15,TAP1,CTSL,CD52,MX2,H2-T22,TAPBPL,IFIT3,IFIH1,OAS1B,UBA7,GLUL,CCL3,INHBA,CYBB,TPCN2,GBP5,TNFRSF26,B3GNT3,WSB2,IFIT…
Factor: CACD; motif: CCACRCCC; match class: 1	TF:M01113_1	5.14801e-11	10.2884	4456	1775	490	RASA4,OAS1A,BST2,ZBP1,H2-T24,PARP12,LGALS3BP,RNF213,ZNFX1,LY6E,SLC11A1,CTSK,TAPBP,PLXND1,CCRL2,CXCL16,SUSD2,IRF7,CBLN1,IFI47,RAI14,FSTL1,TRIM34A,MOV10,GPR176,HPSE,ASS1,MET,HCK,DHDH,AHNAK2,CD38,NLRC3,4931406C07RIK,MCOLN2,PLXNA1,CYP4V3,TBC1D8,PROCR,AA467197,NKAIN1,PLPP3,PCX,ACP5,RAB20,SLC6A8,SLFN2,SLC31A2,SLC39A4,CD74,ST6GAL1,NEURL3,TNIP1,SNAP47,TNFAIP3,LTBP3,MX2,LHFPL2,LGALS9,EBI3,TRPM2,LITAF,TAPB…
Factor: Pax-3; motif: NNNNNNCGTCACGSTYNNNNN	TF:M00327	6.95411e-11	10.1578	12888	1775	1197	BST2,ANPEP,XAF1,ITGAM,IL2RG,DHX58,AOAH,IRGM1,EPSTI1,UBE2L6,LGALS3BP,PILRB1,GPNMB,PIRB,RNF213,ZNFX1,LY6E,STAT2,CTSK,LRPAP1,CLCN7,TAPBP,AGRN,STRA6L,PLXND1,CCRL2,CFB,CXCL16,PTAFR,IFIT3B,SUSD2,H2-K1,IRF7,IRF9,PIRA2,CBLN1,SEC24D,ANXA4,IFI47,SLFN8,P2RX4,C3,ADAR,FSTL1,TRIM34A,NPY,MOV10,OASL2,GPR176,HPSE,ASS1,LOX,ITGAX,IL21R,MET,PILRB2,WDR91,HCK,NLRC5,CAR13,APOBEC3,IL10RB,DHDH,CTSB,AHNAK2,APH1C,RELB,PIRA…
Factor: BCL6B; motif: NNNNCCGCCCCWNNNN; match class: 1	TF:M02844_1	8.63021e-11	10.064	8549	1775	845	RASA4,IKBKE,DHX58,UBE2L6,LPCAT2,ZNFX1,LY6E,STAT2,CTSK,TAPBP,AGRN,PLXND1,CCRL2,TMEM106A,SUSD2,H2-K1,CBLN1,C3,FSTL1,H2-T23,HELZ2,MLKL,MOV10,PHF11B,GPR176,HPSE,LOX,MET,WDR91,ASNS,HCK,APOBEC3,TRAFD1,IL10RB,GBP9,PLPP1,CD38,APH1C,RELB,4931406C07RIK,MCOLN2,XDH,CAMKK1,CYP4V3,TRIM30A,OSGIN1,NKAIN1,ATF3,SLC11A2,CHST11,STAB1,SLC6A12,MFSD7A,ACP5,TUBB2A,SRC,RAB20,GBP2,TENT5C,SLC6A8,SLFN2,FAM20C,SLC7A8,ISG15,S…
Factor: GKLF; motif: GCCMCRCCCNNN; match class: 1	TF:M01588_1	9.35735e-11	10.0288	2986	1775	352	RASA4,LPCAT2,RNF213,ZNFX1,4933430I17RIK,LRPAP1,AGRN,PLXND1,TMEM106A,SEMA4D,CBLN1,SEC24D,HELZ2,ASS1,MET,WDR91,ASNS,TRAFD1,PLPP1,AHNAK2,APH1C,RELB,MCOLN2,CAMKK1,TBC1D8,SLC11A2,MFSD7A,RAB20,TENT5C,TAP1,CGNL1,NEURL3,NFKBIE,PRDX6,SNAP47,DOK7,FAM114A1,HGSNAT,TAPBPL,SOD2,CHPT1,AIFM2,IFIH1,RNF19B,RNF114,RNF34,FAM234A,NFKB2,CTSZ,CYRIA,SLC27A1,NARF,RAB11FIP4,TST,GBE1,B3GNT3,HK1,WSB2,CSTB,PFKL,NADK,C77080,P…
Factor: BEN; motif: CAGCGRNV; match class: 1	TF:M01240_1	9.62632e-11	10.0165	12010	1775	1127	RASA4,SP100,BST2,ANPEP,XAF1,PARP12,IRGM1,UBE2L6,LPCAT2,LGALS3BP,GPNMB,RNF213,ZNFX1,LY6E,STAT2,4933430I17RIK,CLCN7,TAPBP,B430306N03RIK,AGRN,PLXND1,TMEM106A,CXCL16,SEMA4D,H2-K1,IRF7,IRF9,CBLN1,SEC24D,TOR3A,IFI47,RAI14,P2RX4,SLC2A6,ADAR,FSTL1,TRIM34A,H2-T23,NPY,MOV10,OASL2,GPR176,HPSE,ASS1,LOX,IL21R,GBGT1,MET,WDR91,ASNS,PTPRO,NLRC5,APOBEC3,TRAFD1,IL10RB,PLPP1,CTSB,AHNAK2,CD38,APH1C,RELB,4931406C07RI…
Factor: LKLF; motif: NGGGCGG	TF:M05391	2.51353e-10	9.59972	7260	1775	733	RASA4,SP100,ZBP1,ANPEP,XAF1,ITGAM,UBE2L6,LPCAT2,PILRB1,GPNMB,ZNFX1,4933430I17RIK,LRPAP1,TAPBP,AGRN,TMEM106A,H2-K1,IRF9,FBXW17,TOR3A,RAI14,SLC2A6,ADAR,FSTL1,H2-T23,HELZ2,TREML2,HPSE,ASS1,GBGT1,MET,PILRB2,WDR91,ASNS,HCK,NLRC5,CAR13,TRAFD1,IL10RB,PLPP1,DHDH,CTSB,AHNAK2,APH1C,RELB,4931406C07RIK,IRAK3,CAMKK1,ARL5C,TNFRSF1B,AA467197,USP18,ATF3,PLPP3,LRRC27,CHST11,DDX60,PHYH,PCX,SLFN5,MFSD7A,ACP5,GPR137…
Factor: CPBP; motif: NGGGCGG	TF:M05301	2.51353e-10	9.59972	7260	1775	733	RASA4,SP100,ZBP1,ANPEP,XAF1,ITGAM,UBE2L6,LPCAT2,PILRB1,GPNMB,ZNFX1,4933430I17RIK,LRPAP1,TAPBP,AGRN,TMEM106A,H2-K1,IRF9,FBXW17,TOR3A,RAI14,SLC2A6,ADAR,FSTL1,H2-T23,HELZ2,TREML2,HPSE,ASS1,GBGT1,MET,PILRB2,WDR91,ASNS,HCK,NLRC5,CAR13,TRAFD1,IL10RB,PLPP1,DHDH,CTSB,AHNAK2,APH1C,RELB,4931406C07RIK,IRAK3,CAMKK1,ARL5C,TNFRSF1B,AA467197,USP18,ATF3,PLPP3,LRRC27,CHST11,DDX60,PHYH,PCX,SLFN5,MFSD7A,ACP5,GPR137…
Factor: Sp3; motif: AGGGCGG	TF:M05665	2.51353e-10	9.59972	7260	1775	733	RASA4,SP100,ZBP1,ANPEP,XAF1,ITGAM,UBE2L6,LPCAT2,PILRB1,GPNMB,ZNFX1,4933430I17RIK,LRPAP1,TAPBP,AGRN,TMEM106A,H2-K1,IRF9,FBXW17,TOR3A,RAI14,SLC2A6,ADAR,FSTL1,H2-T23,HELZ2,TREML2,HPSE,ASS1,GBGT1,MET,PILRB2,WDR91,ASNS,HCK,NLRC5,CAR13,TRAFD1,IL10RB,PLPP1,DHDH,CTSB,AHNAK2,APH1C,RELB,4931406C07RIK,IRAK3,CAMKK1,ARL5C,TNFRSF1B,AA467197,USP18,ATF3,PLPP3,LRRC27,CHST11,DDX60,PHYH,PCX,SLFN5,MFSD7A,ACP5,GPR137…
Factor: SP6; motif: WGGGCGG	TF:M05455	2.51353e-10	9.59972	7260	1775	733	RASA4,SP100,ZBP1,ANPEP,XAF1,ITGAM,UBE2L6,LPCAT2,PILRB1,GPNMB,ZNFX1,4933430I17RIK,LRPAP1,TAPBP,AGRN,TMEM106A,H2-K1,IRF9,FBXW17,TOR3A,RAI14,SLC2A6,ADAR,FSTL1,H2-T23,HELZ2,TREML2,HPSE,ASS1,GBGT1,MET,PILRB2,WDR91,ASNS,HCK,NLRC5,CAR13,TRAFD1,IL10RB,PLPP1,DHDH,CTSB,AHNAK2,APH1C,RELB,4931406C07RIK,IRAK3,CAMKK1,ARL5C,TNFRSF1B,AA467197,USP18,ATF3,PLPP3,LRRC27,CHST11,DDX60,PHYH,PCX,SLFN5,MFSD7A,ACP5,GPR137…
Factor: RREB-1; motif: CCCCAAACMMCCCC	TF:M00257	3.00846e-10	9.52166	10726	1775	1021	RASA4,OAS1A,BST2,H2-T24,OAS1G,ANPEP,IKBKE,ITGAM,IL2RG,PARP12,DHX58,IRGM1,OAS3,LPCAT2,LGALS3BP,PILRB1,GPNMB,PIRB,RNF213,ZNFX1,LY6E,STAT2,CTSK,LRPAP1,TAPBP,B430306N03RIK,CCRL2,CFB,TMEM106A,CXCL16,SEMA4D,PTAFR,SUSD2,IFI204,IRF9,IFI47,RAI14,IRGM2,C3,FSTL1,H2-T23,GM5431,IGTP,HELZ2,MLKL,MOV10,TREML2,PHF11B,HPSE,IL21R,MET,PILRB2,HCK,NLRC5,CAR13,TRAFD1,IFI211,IVD,IL10RB,PLPP1,CTSB,AHNAK2,RELB,NLRC3,49314…
Factor: IRF-1; motif: NNRAAANNGAAASN	TF:M07045	6.47576e-10	9.18871	679	1775	112	OAS1A,RTP4,BST2,ZBP1,OAS1G,EPSTI1,RNF213,ZNFX1,STAT2,TAPBP,CCRL2,CFB,TMEM106A,IFIT3B,IRF7,IRGM2,TRIM34A,GBP10,H2-T23,IGTP,MOV10,OASL2,NLRC5,USP18,GBP2,PARP9,GBP3,SLC37A2,MX2,H2-T22,TAPBPL,IFIT3,OAS1B,CCL3,CYBB,GBP5,B3GNT3,WSB2,OAS1C,OGFR,APOL9B,SP110,B2M,PCCA,DTX3L,PIK3R5,BATF2,MIF,AWAT1,ANXA7,IFIT1,CSF1,CALHM6,HERC6,P4HB,MVP,ISG20,PIK3IP1,VWA5A,RSAD2,IL18BP,TBC1D1,ABCB1A,UNC93B1,SUMF1,APOL9A,TLR…
Factor: USF2; motif: NGTCACGTGRNSN	TF:M09722	1.51489e-09	8.81962	1872	1775	238	IRGM1,OAS3,RNF213,CTSK,CLCN7,IRF7,CBLN1,GM5431,GPR176,DHDH,CTSB,RELB,IRAK3,CAMKK1,FBLIM1,SRC,RAB20,SLC31A2,CTSL,CD52,NEURL3,TNFAIP3,ATP6V1C1,BLNK,GAA,MFSD1,PRKCD,FTH1,PVR,GGA2,CALR,ADHFE1,GNPDA1,CSTB,C77080,TEF,AGTRAP,TNFRSF9,TOR1AIP2,GNS,MAP4K1,TMEM254A,ZFP286,ZFP532,CPEB1,GLA,RCBTB1,BID,CSF1,MTHFR,RRAGD,LGMN,PARP3,RAB3GAP2,BCL2A1B,PRDX5,BCL3,VASH2,PDXK,RAB31,CHID1,LAMP1,CCDC91,MCOLN1,EGLN3,TATD…
Factor: Mitf; motif: NRTCACGNGN	TF:M07996	1.63805e-09	8.78567	2848	1775	333	RNF213,ZNFX1,LY6E,CTSK,CLCN7,IRF7,CBLN1,P2RX4,GM5431,GPR176,ASS1,NLRC5,IL10RB,DHDH,CTSB,RELB,IRAK3,CAMKK1,FBLIM1,TBC1D8,TNFRSF1B,AA467197,IFI27,SRC,RAB20,SLC31A2,CTSL,CD52,NEURL3,PGAM1,TNFAIP3,ATP6V1C1,FUCA2,SPATA13,RBPMS,GAA,MFSD1,SLFN3,FTH1,F7,ADAMTSL5,CCL3,GGA2,CALR,SLC35B1,NARF,FOCAD,HK1,GNPDA1,CSTB,C77080,ARHGEF7,TEF,RIPK3,DTX3L,CXCL3,AGTRAP,TNFRSF9,CDK5RAP2,TOR1AIP2,GNS,BATF2,MAP4K1,ARFGAP3…
Factor: Sp1; motif: GGNGGGGGNGGGGGMGGGGCNGGG; match class: 1	TF:M10375_1	2.1783e-09	8.66188	7410	1775	740	RASA4,RTP4,H2-T24,ANPEP,IKBKE,AOAH,IRGM1,ADGRE1,UBE2L6,RNF213,ZNFX1,LY6E,HP,AGRN,PLXND1,TMEM106A,CXCL16,SEMA4D,PTAFR,IFIT3B,SUSD2,CBLN1,SEC24D,RAI14,P2RX4,IRGM2,FSTL1,H2-T23,IGTP,MOV10,TREML2,OASL2,GPR176,HPSE,LOX,IL21R,MET,WDR91,TRAFD1,DHDH,CTSB,AHNAK2,CD38,APH1C,RELB,MCOLN2,CAMKK1,TNFRSF1B,UPP1,TRIM30A,OSGIN1,NKAIN1,PLPP3,SLC11A2,IFI27L2A,SPSB4,CHST11,SLC6A12,MFSD7A,ACP5,CMPK2,RAB20,TENT5C,SLC6…
Factor: Hes1; motif: NNCACGYGNN; match class: 1	TF:M07991_1	2.88422e-09	8.53997	11150	1775	1049	H2-T24,GPNMB,RNF213,ZNFX1,LY6E,CTSK,HP,CLCN7,TAPBP,B430306N03RIK,AGRN,PLXND1,CCRL2,CFB,CXCL16,H2-K1,IRF7,IRF9,CBLN1,SEC24D,IFI47,RAI14,P2RX4,GM5431,MOV10,TREML2,GPR176,ASS1,GBGT1,MET,PILRB2,ASNS,NLRC5,APOBEC3,ACPP,PARP10,GBP9,DHDH,CTSB,AHNAK2,APH1C,RELB,NLRC3,4931406C07RIK,MCOLN2,IRAK3,CAMKK1,ARL5C,FBLIM1,CYP4V3,TBC1D8,TNFRSF1B,UPP1,AA467197,NKAIN1,SLC11A2,SPSB4,CHST11,PCX,LY6C2,ACP5,MRPL52,GPR13…
Factor: Sp2; motif: NYSGCCCCGCCCCCY	TF:M03567	3.29479e-09	8.48217	6434	1775	655	RASA4,H2-T24,LPCAT2,RNF213,ZNFX1,4933430I17RIK,LRPAP1,AGRN,PLXND1,TMEM106A,SEMA4D,SUSD2,H2-K1,CBLN1,SEC24D,RAI14,P2RX4,IRGM2,IGTP,HELZ2,LOX,MET,WDR91,ASNS,CAR13,APOBEC3,TRAFD1,PLPP1,CTSB,AHNAK2,APH1C,RELB,MCOLN2,PLXNA1,CAMKK1,ARL5C,CYP4V3,TBC1D8,TNFRSF1B,NKAIN1,LRRC27,SLC11A2,CHST11,SLC6A12,MFSD7A,CMPK2,RAB20,TENT5C,FAM20C,SLC7A8,SLC31A2,ISG15,TAP1,ESD,CTSL,SGPL1,MAFB,CGNL1,NEURL3,SEPTIN8,NFKBIE,…
Factor: WT1; motif: NNGGGNGGGSGN	TF:M07436	7.09688e-09	8.14893	7743	1775	765	RASA4,OAS1A,RTP4,BST2,H2-T24,OAS1G,ANPEP,XAF1,IKBKE,PARP12,DHX58,IRGM1,EPSTI1,UBE2L6,LGALS3BP,OAS2,RNF213,ZNFX1,LY6E,TAPBP,AGRN,PLXND1,CCRL2,CXCL16,SEMA4D,IFIT3B,SUSD2,IRF7,CBLN1,TOR3A,GBP6,IFI47,P2RX4,IRGM2,ADAR,FSTL1,H2-T23,IGTP,MLKL,MOV10,OASL2,GPR176,ITGAX,MET,PTPRO,HCK,NLRC5,TRAFD1,PARP10,IL10RB,GBP9,PLPP1,DHDH,CTSB,AHNAK2,APH1C,RELB,MCOLN2,PLXNA1,CAMKK1,STAT1,ARL5C,TNFRSF1B,UPP1,AA467197,NK…
Factor: usf1; motif: NNGTCACGTGRCS	TF:M10409	7.65707e-09	8.11594	2257	1775	273	OAS1A,IRGM1,OAS3,GPNMB,RNF213,CTSK,CLCN7,CXCL16,IFIT3B,GPR176,DHDH,CTSB,RELB,IRAK3,PLXNA1,CAMKK1,FBLIM1,MFSD7A,SRC,RAB20,SLC31A2,CTSL,CD52,NEURL3,TNFAIP3,ATP6V1C1,FUCA2,PTGES,LGALS9,GAA,MFSD1,IFIT3,FTH1,GGA2,CALR,CLEC4N,ADHFE1,TST,LY9,WSB2,GNPDA1,CSTB,C77080,TEF,SIGLEC1,AGTRAP,TNFRSF9,TOR1AIP2,KIF3C,GNS,TIFA,ZFP532,MMP12,CPEB1,GLA,PLK2,RCBTB1,BID,CSF1,MTHFR,RRAGD,CAR5B,CALHM6,LGMN,RAB3GAP2,TLR9,P…
Factor: IRF; motif: RRAANTGAAASYGNV	TF:M00772	9.47896e-09	8.02324	1125	1775	158	OAS1A,RTP4,BST2,ZBP1,OAS1G,DHX58,UBE2L6,RNF213,STAT2,TAPBP,CCRL2,IFIT3B,H2-K1,IRF7,TOR3A,GBP6,IRGM2,TRIM34A,GBP10,IGTP,MOV10,OASL2,MET,PTPRO,NLRC5,APOBEC3,PARP10,GBP9,ADGRE4,TRIM30A,PML,LRRC27,GBP2,MX1,PARP9,TRIM30D,GBP3,CTSL,NFKBIE,MX2,H2-T22,MFSD1,TAPBPL,IFIT3,OAS1B,UBA7,INHBA,CYBB,TPCN2,ADHFE1,GBP5,MMP2,TNFRSF26,B3GNT3,WSB2,IFIT1BL1,TNFSF15,OAS1C,OGFR,TNFRSF14,APOL9B,B2M,SOCS1,TSPO,DTX3L,PSMB8…
Factor: IRF; motif: RRAANTGAAASYGNV; match class: 1	TF:M00772_1	9.92496e-09	8.00327	78	1775	28	OAS1A,RTP4,OAS1G,DHX58,TAPBP,CCRL2,IFIT3B,IRGM2,IGTP,MOV10,OASL2,GBP2,GBP3,MX2,IFIT3,OAS1B,TNFSF15,OAS1C,TNFRSF14,APOL9B,FGGY,IFIT1,VWA5A,IL18BP,APOL9A,GM12185,GSDMD,IFIT1BL2
Factor: GKLF; motif: NNNRNWGGGTGKGGC; match class: 1	TF:M10279_1	1.56442e-08	7.80565	3455	1775	385	RASA4,UBE2L6,LPCAT2,STAT2,4933430I17RIK,LRPAP1,TAPBP,AGRN,SEMA4D,PTAFR,SUSD2,CBLN1,SEC24D,PHF11B,ASS1,LOX,MET,WDR91,ASNS,NLRC5,TRAFD1,PLPP1,AHNAK2,RELB,MCOLN2,CAMKK1,NKAIN1,FAM20C,SLC39A4,TAP1,NEURL3,RASSF8,PRDX6,SNAP47,FUCA2,FAM114A1,HGSNAT,TAPBPL,SOD2,PRKCD,RNF19B,H2-AB1,RNF114,NFKB2,TMEM35B,CYRIA,SLC27A1,PTGR1,RAB11FIP4,MMP2,TST,GBE1,B3GNT3,HK1,WSB2,NBAS,CSTB,NADK,C77080,PLEKHN1,SLC2A1,TEF,OAT…
Factor: Klf17; motif: NGGGCGG	TF:M05407	2.35092e-08	7.62876	6566	1775	661	PARP12,IRGM1,EPSTI1,UBE2L6,OAS3,GPNMB,ZNFX1,LY6E,4933430I17RIK,LRPAP1,TAPBP,AGRN,CCRL2,SUSD2,H2-K1,FBXW17,CBLN1,SEC24D,IFI47,RAI14,P2RX4,IRGM2,ADAR,IGTP,OASL2,IL21R,GBGT1,WDR91,HCK,NLRC5,CAR13,TRAFD1,PARP10,AHNAK2,APH1C,RELB,NLRC3,4931406C07RIK,MCOLN2,CAMKK1,TBC1D8,TNFRSF1B,UPP1,PML,NKAIN1,PLPP3,LRRC27,SLC11A2,SPSB4,CHST11,STAB1,ACP2,PCX,MFSD7A,ACP5,GPR137B,TUBB2A,RAB20,TENT5C,SLC6A8,FAM20C,GBP3,…
Factor: IRF6; motif: NNNACTCYCGGKNNN	TF:M02874	3.16482e-08	7.49965	13418	1775	1222	RASA4,SP100,OAS1A,RTP4,ZBP1,H2-T24,OAS1G,IKBKE,ITGAM,PARP12,DHX58,EPSTI1,UBE2L6,OAS3,OAS2,PIRB,RNF213,ZNFX1,LY6E,SLC11A1,STAT2,4933430I17RIK,LRPAP1,CLCN7,TAPBP,B430306N03RIK,AGRN,PLXND1,CCRL2,CFB,TMEM106A,CXCL16,SEMA4D,SUSD2,H2-K1,IRF9,CBLN1,TOR3A,GBP6,RAI14,P2RX4,SLC2A6,ADAR,FSTL1,GBP10,OSBPL3,NPY,HELZ2,MLKL,MOV10,OASL2,GPR176,HPSE,ASS1,LOX,ITGAX,IL21R,GBGT1,MET,WDR91,ASNS,HCK,CAR13,APOBEC3,TRAF…
Factor: SP1; motif: GGGGYGGGGNS	TF:M01303	3.62482e-08	7.44071	7163	1775	711	RASA4,OAS1A,H2-T24,XAF1,PARP12,DHX58,UBE2L6,LPCAT2,LGALS3BP,RNF213,LY6E,CTSK,AGRN,PLXND1,CCRL2,CFB,TMEM106A,SEMA4D,PTAFR,SUSD2,IRF7,CBLN1,SEC24D,TOR3A,RAI14,P2RX4,IRGM2,TRIM34A,IGTP,LOX,ITGAX,IL21R,MET,WDR91,TRAFD1,PARP10,IL10RB,PLPP1,CTSB,AHNAK2,CD38,APH1C,RELB,MCOLN2,PLXNA1,CAMKK1,ARL5C,TBC1D8,TNFRSF1B,UPP1,PROCR,AA467197,NKAIN1,LRRC27,SLC11A2,IFI27L2A,CHST11,SLC6A12,MFSD7A,GPR137B,SRC,RAB20,TE…
Factor: LKLF; motif: GGGGTGGKSN	TF:M07261	3.88268e-08	7.41087	9199	1775	882	RASA4,OAS1A,BST2,ZBP1,H2-T24,XAF1,IKBKE,PARP12,DHX58,IRGM1,ADGRE1,EPSTI1,UBE2L6,LGALS3BP,OAS2,ZNFX1,LY6E,STAT2,CTSK,LRPAP1,TAPBP,AGRN,CCRL2,CFB,CXCL16,SEMA4D,PTAFR,SUSD2,H2-K1,IRF7,CBLN1,TOR3A,IFI47,RAI14,P2RX4,IRGM2,C3,TRIM34A,H2-T23,IGTP,HELZ2,MLKL,MOV10,TREML2,PHF11B,HPSE,ASS1,ITGAX,IL21R,MET,NLRC5,CAR13,TRAFD1,PARP10,IVD,PLPP1,DHDH,CTSB,AHNAK2,CD38,APH1C,RELB,NLRC3,MCOLN2,IRAK3,CAMKK1,CYP4V3,…
Factor: GKLF; motif: NNRRGRRNGNSNNN	TF:M07040	4.2358e-08	7.37306	12956	1775	1185	RASA4,OAS1A,RTP4,BST2,ANPEP,XAF1,IKBKE,ITGAM,IL2RG,DHX58,IRGM1,EPSTI1,UBE2L6,LGALS3BP,GPNMB,OAS2,RNF213,ZNFX1,LY6E,SLC11A1,STAT2,LRPAP1,CLCN7,TAPBP,AGRN,PLXND1,CCRL2,CXCL16,SEMA4D,PTAFR,IFIT3B,SUSD2,H2-K1,IRF7,IFI204,IRF9,CBLN1,CLEC4D,SEC24D,GBP6,IFI47,RAI14,P2RX4,IRGM2,ADAR,FSTL1,TRIM34A,GBP10,H2-T23,GM5431,IGTP,HELZ2,MLKL,MOV10,TREML2,OASL2,GPR176,HPSE,ASS1,LOX,ITGAX,MET,WDR91,PTPRO,NLRC5,CAR13…
Factor: RREB-1; motif: CCCCAAACMMCCCC; match class: 1	TF:M00257_1	4.31004e-08	7.36552	4403	1775	469	OAS1A,H2-T24,IKBKE,IL2RG,PARP12,DHX58,OAS3,LPCAT2,LGALS3BP,GPNMB,RNF213,LY6E,LRPAP1,CFB,TMEM106A,SEMA4D,PTAFR,RAI14,IRGM2,C3,FSTL1,GM5431,IGTP,MLKL,MOV10,TREML2,PILRB2,NLRC5,CAR13,TRAFD1,IVD,PLPP1,AHNAK2,MCOLN2,PLXNA1,CAMKK1,FBLIM1,PROCR,USP18,LRRC27,SLC11A2,STAB1,SLC6A12,MRPL52,GPR137B,RAB20,MX1,LY6I,SLFN2,SLC7A8,SLC31A2,ISG15,ST6GAL1,TAP1,MAFB,NEURL3,SNAP47,TNFAIP3,LTBP3,LY6C1,SMPDL3B,MX2,LHFPL…
Factor: SP2; motif: GGGCGGGAC; match class: 1	TF:M01783_1	7.45235e-08	7.12771	3300	1775	367	RASA4,IRGM1,LPCAT2,RNF213,ZNFX1,4933430I17RIK,LRPAP1,AGRN,TMEM106A,SEMA4D,CBLN1,HELZ2,ASS1,WDR91,TRAFD1,PLPP1,AHNAK2,APH1C,RELB,PLXNA1,STAT1,TBC1D8,PLPP3,SLC11A2,MFSD7A,TENT5C,TAP1,ESD,SGPL1,CGNL1,SEPTIN8,NFKBIE,PRDX6,SNAP47,TNFAIP3,DOK7,FAM114A1,HGSNAT,CHPT1,AIFM2,PRKCD,RNF19B,RNF114,PDIA6,RNF34,FAM234A,NFKB2,CTSZ,TMEM35B,SERPINB6A,CYRIA,SLC27A1,RAB11FIP4,TMCO3,PFKL,NADK,C77080,OGFR,SLC2A1,TEF,O…
Factor: Zic3; motif: NGGGKGGTC	TF:M00450	1.11222e-07	6.95381	13927	1775	1258	RASA4,SP100,OAS1A,H2-T24,OAS1G,ANPEP,XAF1,IKBKE,ITGAM,IL2RG,PARP12,DHX58,AOAH,IRGM1,EPSTI1,UBE2L6,OAS3,LPCAT2,LGALS3BP,PILRB1,GPNMB,RNF213,ZNFX1,SLC11A1,STAT2,CTSK,LRPAP1,TAPBP,B430306N03RIK,AGRN,STRA6L,PLXND1,CCRL2,CFB,CXCL16,SEMA4D,IFIT3B,SUSD2,IRF7,IRF9,FBXW17,CBLN1,CLEC4D,ANXA4,TOR3A,GBP6,IFI47,RAI14,P2RX4,SLC2A6,TRIM34A,GBP10,H2-T23,GM5431,NPY,HELZ2,MLKL,MOV10,TREML2,PHF11B,GPR176,HPSE,LOX,I…
Factor: ZIC3; motif: NNNCACAGCAKGNNN	TF:M02941	1.263e-07	6.8986	19128	1775	1639	RASA4,SP100,OAS1A,RTP4,BST2,ZBP1,H2-T24,OAS1G,ANPEP,XAF1,IKBKE,ITGAM,IL2RG,PARP12,DHX58,AOAH,IRGM1,EPSTI1,UBE2L6,OAS3,LPCAT2,LGALS3BP,PILRB1,GPNMB,OAS2,RNF213,LY6E,SLC11A1,STAT2,4933430I17RIK,CTSK,HP,LRPAP1,TAPBP,B430306N03RIK,AGRN,STRA6L,PLXND1,CCRL2,CFB,TMEM106A,CXCL16,SEMA4D,PTAFR,SUSD2,H2-K1,IRF7,IFI204,FBXW17,CBLN1,CLEC4D,SEC24D,ANXA4,TOR3A,GBP6,IFI47,SLFN8,RAI14,P2RX4,IRGM2,SLC2A6,ADAR,FSTL…
Factor: USF; motif: NRCCACGTGASN	TF:M00796	1.27004e-07	6.89618	2651	1775	305	BST2,ZBP1,H2-T24,AOAH,OAS2,RNF213,ZNFX1,CTSK,HP,CLCN7,TMEM106A,RAI14,GM5431,TREML2,GPR176,ACPP,PARP10,DHDH,CTSB,RELB,4931406C07RIK,IRAK3,CAMKK1,FBLIM1,AA467197,NKAIN1,PCX,ACP5,CMPK2,RAB20,MX1,FAM20C,SLC31A2,CD52,CGNL1,NEURL3,NFKBIE,TNFAIP3,ATP6V1C1,GAA,MFSD1,PRKCD,ECM1,FTH1,PVR,CCL3,GGA2,CLMP,CALR,SLC35B1,ARL8B,GNPDA1,CSTB,ABCD4,C77080,TEF,ITGAD,AGTRAP,TNFRSF9,TOR1AIP2,KIF3C,GNS,BATF2,MAP4K1,TMEM…
Factor: ZF5; motif: NRNGNGCGCGCWN; match class: 1	TF:M00333_1	1.70174e-07	6.76911	11212	1775	1042	RTP4,ANPEP,PARP12,UBE2L6,OAS3,LPCAT2,ZNFX1,LRPAP1,B430306N03RIK,AGRN,PLXND1,CXCL16,SEMA4D,H2-K1,FBXW17,CBLN1,SEC24D,TOR3A,SLFN8,RAI14,P2RX4,C3,NPY,TREML2,GPR176,HPSE,ASS1,LOX,MET,WDR91,HCK,NLRC5,CAR13,IVD,IL10RB,PLPP1,DHDH,AHNAK2,APH1C,RELB,4931406C07RIK,MCOLN2,IRAK3,PLXNA1,CAMKK1,STAT1,ARL5C,CYP4V3,TBC1D8,TNFRSF1B,UPP1,PROCR,AA467197,NKAIN1,PLPP3,SPSB4,CHST11,DDX60,PCX,SLC6A12,ACP5,GPR137B,CMPK2…
Factor: Foxn1; motif: RGAMGC	TF:M12470	1.79597e-07	6.7457	9728	1775	921	RASA4,OAS1A,OAS1G,PARP12,IRGM1,UBE2L6,LPCAT2,GPNMB,OAS2,ZNFX1,LY6E,SLC11A1,STAT2,TAPBP,AGRN,PLXND1,TMEM106A,CXCL16,SEMA4D,SUSD2,H2-K1,IRF7,IRF9,CBLN1,SEC24D,IFI47,RAI14,FSTL1,TRIM34A,OSBPL3,H2-T23,GPR176,LOX,IL21R,MET,ASNS,CAR13,ACPP,IL10RB,AHNAK2,CD38,RELB,MCOLN2,STAT1,ARL5C,TBC1D8,UPP1,AA467197,NKAIN1,USP18,PLPP3,SLC11A2,SPSB4,CHST11,STAB1,PCX,MRPL52,GPR137B,CMPK2,RAB20,TENT5C,FAM20C,SLC31A2,ST…
Factor: E2F-4; motif: GCGGGAAANA	TF:M02090	2.62592e-07	6.58072	10353	1775	971	BST2,ANPEP,UBE2L6,LPCAT2,LGALS3BP,RNF213,LY6E,4933430I17RIK,HP,TAPBP,AGRN,PLXND1,CCRL2,TMEM106A,SEMA4D,H2-K1,IRF7,FBXW17,CBLN1,SEC24D,TOR3A,SLFN8,RAI14,P2RX4,IRGM2,ADAR,FSTL1,H2-T23,IGTP,NPY,MLKL,MOV10,GPR176,ASS1,LOX,ITGAX,MET,WDR91,ASNS,PTPRO,HCK,NLRC5,TRAFD1,PARP10,IVD,PLPP1,AHNAK2,CD38,APH1C,RELB,MCOLN2,IRAK3,CAMKK1,STAT1,CYP4V3,TBC1D8,TNFRSF1B,UPP1,PML,NKAIN1,PLPP3,LRRC27,SLC11A2,SPSB4,CHST1…
Factor: Arnt; motif: NNNNNRTCACGTGAYNNNNN	TF:M00539	2.88026e-07	6.54057	7059	1775	696	H2-T24,PARP12,IRGM1,UBE2L6,OAS3,PILRB1,GPNMB,RNF213,ZNFX1,LY6E,CTSK,HP,CLCN7,TAPBP,B430306N03RIK,STRA6L,CFB,H2-K1,IRF7,IRF9,CBLN1,IFI47,RAI14,C3,GM5431,TREML2,GPR176,HPSE,ASS1,GBGT1,MET,PILRB2,NLRC5,CAR13,APOBEC3,ACPP,PARP10,GBP9,DHDH,CTSB,AHNAK2,APH1C,RELB,4931406C07RIK,MCOLN2,IRAK3,CAMKK1,ARL5C,FBLIM1,CYP4V3,AA467197,NKAIN1,CHST11,PCX,LY6C2,ACP5,CMPK2,TUBB2A,SRC,RAB20,SLC6A8,FAM20C,SLC7A8,GBP3,…
Factor: Arnt; motif: NNNNNRTCACGTGAYNNNNN; match class: 1	TF:M00539_1	2.88026e-07	6.54057	7059	1775	696	H2-T24,PARP12,IRGM1,UBE2L6,OAS3,PILRB1,GPNMB,RNF213,ZNFX1,LY6E,CTSK,HP,CLCN7,TAPBP,B430306N03RIK,STRA6L,CFB,H2-K1,IRF7,IRF9,CBLN1,IFI47,RAI14,C3,GM5431,TREML2,GPR176,HPSE,ASS1,GBGT1,MET,PILRB2,NLRC5,CAR13,APOBEC3,ACPP,PARP10,GBP9,DHDH,CTSB,AHNAK2,APH1C,RELB,4931406C07RIK,MCOLN2,IRAK3,CAMKK1,ARL5C,FBLIM1,CYP4V3,AA467197,NKAIN1,CHST11,PCX,LY6C2,ACP5,CMPK2,TUBB2A,SRC,RAB20,SLC6A8,FAM20C,SLC7A8,GBP3,…
Factor: ZIC3; motif: NNNCACAGCAKGNNN; match class: 1	TF:M02941_1	3.33807e-07	6.4765	14343	1775	1287	RASA4,SP100,OAS1A,ZBP1,H2-T24,OAS1G,XAF1,IKBKE,IL2RG,PARP12,DHX58,AOAH,IRGM1,UBE2L6,OAS3,LPCAT2,LGALS3BP,OAS2,RNF213,LY6E,SLC11A1,STAT2,4933430I17RIK,HP,LRPAP1,TAPBP,B430306N03RIK,AGRN,STRA6L,PLXND1,CCRL2,CFB,CXCL16,SEMA4D,PTAFR,SUSD2,H2-K1,IRF7,FBXW17,CBLN1,SEC24D,ANXA4,TOR3A,GBP6,IFI47,SLFN8,RAI14,P2RX4,SLC2A6,ADAR,FSTL1,TRIM34A,GBP10,H2-T23,HELZ2,MLKL,MOV10,OASL2,GPR176,HPSE,ITGAX,IL21R,GBGT1,…
Factor: IRF-1; motif: NRAANNGAAASTGAAASYNN; match class: 1	TF:M10267_1	3.42029e-07	6.46594	131	1775	35	OAS1A,RTP4,ZBP1,H2-T24,ADGRE1,EPSTI1,TAPBP,IFIT3B,IRGM2,IGTP,MLKL,DDX60,IFI27,GBP2,GBP3,ISG15,TAP1,TAPBPL,IFIT3,TPCN2,TNFSF15,FGGY,RAB38,IFIT1,HERC6,PIK3IP1,PSMB9,IL18BP,TLR6,TRIM21,PDGFRA,SMYD3,EPAS1,IFIT1BL2,LIPE
Factor: Ebox; motif: NCACSTGNCN	TF:M01034	3.612e-07	6.44225	4813	1775	500	H2-T24,IKBKE,LGALS3BP,OAS2,RNF213,SLC11A1,HP,LRPAP1,CLCN7,TAPBP,B430306N03RIK,AGRN,CCRL2,SEMA4D,IRF9,CBLN1,GBP6,RAI14,P2RX4,SLC2A6,GBP10,NPY,TREML2,OASL2,GPR176,HPSE,ASS1,IL21R,PILRB2,NLRC5,PARP10,IVD,AHNAK2,APH1C,4931406C07RIK,MCOLN2,IRAK3,CAMKK1,ARL5C,FBLIM1,PROCR,PML,NKAIN1,SLC11A2,STAB1,PHYH,MFSD7A,ACP5,CMPK2,TENT5C,SGMS2,PARP9,FAM20C,GBP3,SLC31A2,ISG15,PYCARD,TAGAP,SLC37A2,TNFAIP3,RASD2,LTBP…
Factor: Pax-5; motif: RRMSWGANWYCTNRAGCGKRACSRYNSM	TF:M00144	5.04544e-07	6.2971	12002	1775	1102	OAS1A,BST2,OAS1G,ANPEP,XAF1,ITGAM,IL2RG,PARP12,AOAH,IRGM1,ADGRE1,UBE2L6,LPCAT2,PILRB1,RNF213,ZNFX1,STAT2,4933430I17RIK,LRPAP1,CLCN7,TAPBP,B430306N03RIK,AGRN,PLXND1,CCRL2,CFB,CXCL16,SEMA4D,IFIT3B,SUSD2,IRF7,IRF9,FBXW17,CBLN1,SEC24D,IFI47,RAI14,P2RX4,SLC2A6,H2-T23,NPY,MLKL,MOV10,OASL2,GPR176,HPSE,LOX,ITGAX,IL21R,PILRB2,WDR91,ASNS,PTPRO,HCK,NLRC5,CAR13,APOBEC3,TRAFD1,PARP10,IVD,IL10RB,CTSB,AHNAK2,49…
Factor: USF1; motif: NNNNGTCACGTGGN	TF:M07067	5.32425e-07	6.27374	3297	1775	362	H2-T24,RNF213,CTSK,HP,CLCN7,TAPBP,CCRL2,H2-K1,CBLN1,IFI47,RAI14,GM5431,TREML2,GPR176,ASS1,PILRB2,NLRC5,PARP10,DHDH,CTSB,APH1C,RELB,4931406C07RIK,IRAK3,CAMKK1,FBLIM1,NKAIN1,CHST11,ACP5,CMPK2,RAB20,FAM20C,GBP3,SLC31A2,CTSL,CD52,NEURL3,NFKBIE,PRDX6,TNFAIP3,ATP6V1C1,SMPDL3B,GPR132,GAA,MFSD1,PRKCD,RNF19B,FTH1,PDPN,PVR,GGA2,CALR,CLEC4E,ARL8B,TLR1,GNPDA1,CSTB,PFKL,NADK,C77080,PRDX1,PLEKHN1,TEF,CST7,OAT,…
Factor: KLF; motif: GGGNGGGG	TF:M07461	6.15278e-07	6.21093	8496	1775	815	RASA4,OAS1A,RTP4,BST2,H2-T24,OAS1G,ANPEP,XAF1,IKBKE,ITGAM,IL2RG,PARP12,DHX58,IRGM1,UBE2L6,OAS3,LGALS3BP,OAS2,LY6E,CTSK,TAPBP,B430306N03RIK,AGRN,CCRL2,CFB,CXCL16,SEMA4D,PTAFR,SUSD2,H2-K1,IRF7,IRF9,CBLN1,SEC24D,TOR3A,IFI47,RAI14,P2RX4,IRGM2,FSTL1,TRIM34A,H2-T23,IGTP,MLKL,MOV10,TREML2,PHF11B,GPR176,ASS1,ITGAX,IL21R,MET,PTPRO,NLRC5,TRAFD1,ACPP,PARP10,IVD,IL10RB,PLPP1,CTSB,AHNAK2,CD38,RELB,NLRC3,MCOLN…
Factor: Kaiso; motif: SARNYCTCGCGAGAN; match class: 1	TF:M10276_1	7.93343e-07	6.10054	9980	1775	937	ZBP1,PARP12,UBE2L6,ZNFX1,LY6E,4933430I17RIK,LRPAP1,CLCN7,AGRN,PLXND1,CCRL2,CXCL16,SEMA4D,H2-K1,CBLN1,SEC24D,P2RX4,ADAR,NPY,MOV10,OASL2,GPR176,HPSE,ASS1,LOX,ITGAX,MET,WDR91,ASNS,HCK,NLRC5,CAR13,APOBEC3,ACPP,IVD,CTSB,AHNAK2,4931406C07RIK,XDH,IRAK3,CAMKK1,TBC1D8,TNFRSF1B,UPP1,AA467197,NKAIN1,PLPP3,SLC11A2,SPSB4,PCX,MFSD7A,ACP5,MRPL52,TUBB2A,LY6I,TENT5C,SLC6A8,PARP9,FAM20C,SLC31A2,ST6GAL1,ESD,CTSL,SG…
Factor: CPBP; motif: SNCCCNN	TF:M01822	8.87818e-07	6.05168	21076	1775	1756	RASA4,SP100,OAS1A,RTP4,BST2,ZBP1,H2-T24,OAS1G,ANPEP,XAF1,IKBKE,ITGAM,IL2RG,PARP12,DHX58,AOAH,IRGM1,ADGRE1,EPSTI1,UBE2L6,OAS3,LPCAT2,LGALS3BP,PILRB1,GPNMB,OAS2,PIRB,RNF213,ZNFX1,LY6E,SLC11A1,STAT2,4933430I17RIK,CTSK,HP,LRPAP1,CLCN7,TAPBP,B430306N03RIK,AGRN,STRA6L,PLXND1,CCRL2,CFB,TMEM106A,CXCL16,SEMA4D,PTAFR,IFIT3B,SUSD2,H2-K1,IRF7,IFI204,IRF9,FBXW17,PIRA2,CBLN1,CLEC4D,SEC24D,ANXA4,TOR3A,GBP6,IFI4…
Factor: USF; motif: GYCACGTGNC	TF:M00187	1.03181e-06	5.9864	3533	1775	382	H2-T24,PARP12,GPNMB,RNF213,CTSK,HP,CLCN7,TAPBP,PLXND1,IRF9,TOR3A,RAI14,GPR176,ASS1,MET,PILRB2,NLRC5,CAR13,PARP10,CTSB,RELB,4931406C07RIK,IRAK3,FBLIM1,NKAIN1,CHST11,ACP5,RAB20,FAM20C,SLC31A2,SLC39A4,CTSL,SGPL1,LACC1,CD52,NEURL3,NFKBIE,TNFAIP3,ATP6V1C1,SPATA13,DOK7,SMPDL3B,GPR132,RBPMS,GAA,MFSD1,SLFN3,AIFM2,FTH1,PVR,CTSZ,GGA2,CALR,CLEC4N,ARL8B,TST,GBE1,TMCO3,GNPDA1,CSTB,PFKL,NADK,C77080,PRDX1,PLEKH…
Factor: E2F-4; motif: NGGGGGCGGGRMNN	TF:M10211	1.05144e-06	5.97822	7000	1775	687	RASA4,LPCAT2,STAT2,LRPAP1,AGRN,PLXND1,CCRL2,TMEM106A,SEMA4D,SUSD2,FBXW17,CBLN1,SEC24D,RAI14,IRGM2,IGTP,NPY,MOV10,TREML2,OASL2,LOX,HCK,APOBEC3,TRAFD1,IL10RB,DHDH,AHNAK2,APH1C,RELB,MCOLN2,PLXNA1,CAMKK1,STAT1,ARL5C,CYP4V3,TBC1D8,TNFRSF1B,UPP1,OSGIN1,PML,NKAIN1,LRRC27,SLC11A2,PHYH,PCX,CMPK2,SRC,RAB20,TENT5C,SLC6A8,ISG15,ESD,MAFB,CD52,NEURL3,SEPTIN8,NFKBIE,SNAP47,TNFAIP3,RASD2,ATP6V1C1,AKR1B8,DOK7,LHF…
Factor: ZF5; motif: GYCGCGCARNGCNN	TF:M02933	1.08948e-06	5.96278	9518	1775	898	ANPEP,PARP12,AOAH,LPCAT2,ZNFX1,LRPAP1,CLCN7,AGRN,STRA6L,PLXND1,SEMA4D,H2-K1,FBXW17,CBLN1,SEC24D,ANXA4,SLFN8,RAI14,P2RX4,H2-T23,GPR176,HPSE,LOX,MET,WDR91,ASNS,PTPRO,TRAFD1,IVD,PLPP1,CTSB,AHNAK2,APH1C,RELB,IRAK3,CAMKK1,CYP4V3,TBC1D8,TNFRSF1B,NKAIN1,PLPP3,LRRC27,SLC11A2,SPSB4,CHST11,PCX,SLC6A12,ACP5,MRPL52,GPR137B,CMPK2,TUBB2A,TENT5C,PARP9,FAM20C,SLC7A8,SLC31A2,ST6GAL1,TAP1,ESD,SGPL1,MAFB,RFTN1,CGNL…
Factor: IRF-2; motif: NNRAAAGTGAAASNNA	TF:M01882	1.21304e-06	5.91613	295	1775	57	BST2,RNF213,TAPBP,CCRL2,IFIT3B,IRF7,IFI204,OASL2,IFI211,GBP2,MX2,H2-T22,TAPBPL,IFIT3,CYBB,B3GNT3,WSB2,IFI205,OGFR,TNFRSF14,PSMB8,FGGY,AWAT1,ANXA7,IFIT1,CSF1,HERC6,ACOD1,PIK3IP1,VWA5A,IL18BP,TBC1D1,SUMF1,TLR6,H2-T10,TRIM21,PSMB10,NMI,GM12185,NCF1,ZMIZ2,TBC1D22A,GM4951,DENND2D,SCLY,2510009E07RIK,MRPL27,SORBS1,IIGP1,CXCL10,ACADL,PEX11G,ZBTB20,KLHDC7A,IFIT1BL2,SH3BP2,TMCO4
Factor: Osx; motif: CCNCCCCCNNN	TF:M07329	1.49663e-06	5.82489	6174	1775	615	EPSTI1,LPCAT2,RNF213,LY6E,AGRN,PLXND1,CCRL2,SEMA4D,IFIT3B,H2-K1,IRF7,CBLN1,SEC24D,P2RX4,ADAR,FSTL1,TRIM34A,H2-T23,NPY,MLKL,MOV10,OASL2,GPR176,ASS1,PTPRO,TRAFD1,DHDH,AHNAK2,APH1C,RELB,NLRC3,IRAK3,PLXNA1,STAT1,ARL5C,CYP4V3,TNFRSF1B,OSGIN1,NKAIN1,PLPP3,LRRC27,SLC11A2,IFI27L2A,PHYH,ACP5,SRC,MX1,TENT5C,SLC6A8,SLC7A8,ISG15,ST6GAL1,ESD,CTSL,LACC1,TAGAP,MAFB,CD52,RFTN1,NEURL3,SEPTIN8,SNAP47,PLS3,RASD2,AK…
Factor: NF-kappaB; motif: NGGGANTTYCCMNNNN	TF:M00774	1.665e-06	5.77858	1661	1775	204	IKBKE,TAPBP,TOR3A,GBP6,SLC2A6,GBP10,HCK,CAR13,CD38,RELB,ARL5C,TNFRSF1B,PROCR,SLC6A12,SRC,RAB20,SLC39A4,CD74,TAGAP,NEURL3,TNIP1,SEPTIN8,PLS3,TNFAIP3,ATP6V1C1,PTGES,EBI3,LITAF,FAM114A1,TLR2,GM36079,TNF,GLUL,ADAMTSL5,NFKB2,RHOC,TRIB3,ICAM1,ABCC3,GBP5,BST1,GBE1,TNFSF15,IL1B,B2M,CCL9,FAM219A,CXCL3,AGTRAP,TNFRSF9,PTGIR,GNS,OIT3,TIFA,DRAM1,GLA,H2-AA,LRRC8C,RASGEF1B,CSF1,TTC41,PEA15A,SERPINA3G,PARP3,HVCN…
Factor: CP2; motif: NNNNCCAGNCNN	TF:M07602	2.42647e-06	5.61502	10502	1775	976	RASA4,SP100,OAS1A,RTP4,BST2,ZBP1,H2-T24,OAS1G,XAF1,IKBKE,IL2RG,DHX58,AOAH,IRGM1,EPSTI1,OAS3,LGALS3BP,PILRB1,GPNMB,PIRB,RNF213,ZNFX1,SLC11A1,CTSK,HP,LRPAP1,AGRN,PLXND1,CCRL2,TMEM106A,SEMA4D,PTAFR,SUSD2,IRF9,PIRA2,CBLN1,SEC24D,GBP6,IFI47,IRGM2,C3,ADAR,TRIM34A,GBP10,H2-T23,NPY,HELZ2,MLKL,MOV10,TREML2,OASL2,GPR176,HPSE,ASS1,LOX,IL21R,MET,PILRB2,WDR91,ASNS,NLRC5,CAR13,APOBEC3,TRAFD1,ACPP,PARP10,IL10RB…
Factor: USF; motif: NNRYCACGTGRYNN; match class: 1	TF:M00121_1	2.43214e-06	5.61401	2584	1775	292	H2-T24,GPNMB,RNF213,ZNFX1,HP,CLCN7,B430306N03RIK,IRF9,IFI47,RAI14,GM5431,GPR176,PILRB2,NLRC5,CTSB,AHNAK2,RELB,4931406C07RIK,MCOLN2,IRAK3,CAMKK1,ARL5C,FBLIM1,NKAIN1,CHST11,PCX,ACP5,RAB20,FAM20C,SLC31A2,CTSL,NEURL3,TNFAIP3,ATP6V1C1,SMPDL3B,GPR132,GAA,MFSD1,FTH1,PVR,GGA2,CALR,SLC35B1,ARL8B,GNPDA1,CSTB,ABCD4,C77080,PLEKHN1,TEF,CST7,AGTRAP,TNFRSF9,PTGIR,TOR1AIP2,GNS,MAP4K1,TMEM254A,SLC16A3,ZFP286,FKBP…
Factor: USF; motif: NNRYCACGTGRYNN	TF:M00121	2.43214e-06	5.61401	2584	1775	292	H2-T24,GPNMB,RNF213,ZNFX1,HP,CLCN7,B430306N03RIK,IRF9,IFI47,RAI14,GM5431,GPR176,PILRB2,NLRC5,CTSB,AHNAK2,RELB,4931406C07RIK,MCOLN2,IRAK3,CAMKK1,ARL5C,FBLIM1,NKAIN1,CHST11,PCX,ACP5,RAB20,FAM20C,SLC31A2,CTSL,NEURL3,TNFAIP3,ATP6V1C1,SMPDL3B,GPR132,GAA,MFSD1,FTH1,PVR,GGA2,CALR,SLC35B1,ARL8B,GNPDA1,CSTB,ABCD4,C77080,PLEKHN1,TEF,CST7,AGTRAP,TNFRSF9,PTGIR,TOR1AIP2,GNS,MAP4K1,TMEM254A,SLC16A3,ZFP286,FKBP…
Factor: Sp1; motif: NGGGGGCGGGGYN; match class: 1	TF:M00196_1	2.49828e-06	5.60236	4256	1775	445	RASA4,LPCAT2,ZNFX1,4933430I17RIK,LRPAP1,AGRN,PLXND1,TMEM106A,SUSD2,CBLN1,HELZ2,MET,WDR91,TRAFD1,PLPP1,AHNAK2,APH1C,RELB,MCOLN2,CAMKK1,ARL5C,UPP1,NKAIN1,LRRC27,SLC11A2,CHST11,SLC6A12,MFSD7A,TENT5C,CTSL,MAFB,CGNL1,NEURL3,SEPTIN8,NFKBIE,PRDX6,SNAP47,TNFAIP3,PTGES,DOK7,RBPMS,FAM114A1,HGSNAT,CHPT1,AIFM2,RNF19B,RNF114,CDC42EP2,PDIA6,RNF34,CTSZ,RHOC,ICAM1,ANXA3,PLEKHO1,CYRIA,CALR,ABCC3,RAB11FIP4,GBE1,HK…
Factor: IRF; motif: NNGAAANTGAAANN; match class: 1	TF:M08887_1	2.5106e-06	5.60022	96	1775	28	RTP4,BST2,ZBP1,H2-T24,UBE2L6,TAPBP,CCRL2,IFIT3B,IRF7,IRGM2,IGTP,OASL2,DDX60,IFI27,GBP2,GBP3,IFIT3,IFI205,SP110,FGGY,IFIT1,VWA5A,TNFSF13B,IL18BP,TRIM21,PSMB10,GM12185,IFIT1BL2
Factor: MAZ; motif: GGGGAGGG	TF:M00649	2.60715e-06	5.58383	8420	1775	804	RASA4,RTP4,ZBP1,ITGAM,IL2RG,ADGRE1,UBE2L6,GPNMB,PIRB,RNF213,ZNFX1,LY6E,SLC11A1,STAT2,LRPAP1,B430306N03RIK,AGRN,STRA6L,PLXND1,CCRL2,CXCL16,SEMA4D,PTAFR,SUSD2,H2-K1,IRF7,PIRA2,CBLN1,TOR3A,IFI47,RAI14,P2RX4,IRGM2,C3,TRIM34A,H2-T23,IGTP,NPY,HELZ2,MOV10,TREML2,OASL2,GPR176,HPSE,LOX,ITGAX,IL21R,WDR91,PTPRO,HCK,APOBEC3,IL10RB,DHDH,CTSB,AHNAK2,APH1C,PIRA1,NLRC3,XDH,CAMKK1,ARL5C,FBLIM1,TBC1D8,TNFRSF1B,UPP…
Factor: PUR1; motif: GGGNCAGNN	TF:M01721	2.75216e-06	5.56033	7306	1775	710	RASA4,ANPEP,XAF1,IKBKE,IL2RG,IRGM1,ADGRE1,UBE2L6,LPCAT2,LGALS3BP,PILRB1,GPNMB,OAS2,RNF213,ZNFX1,LY6E,CTSK,LRPAP1,TAPBP,PLXND1,CXCL16,SUSD2,IRF7,CBLN1,GBP6,RAI14,P2RX4,IRGM2,C3,FSTL1,GBP10,IGTP,HELZ2,MLKL,MOV10,TREML2,OASL2,PHF11B,GPR176,HPSE,ASS1,LOX,ITGAX,PILRB2,ASNS,NLRC5,APOBEC3,ACPP,IL10RB,PLPP1,DHDH,CTSB,AHNAK2,CD38,NLRC3,4931406C07RIK,PLXNA1,CYP4V3,TNFRSF1B,OSGIN1,ATF3,LRRC27,IFI27L2A,ACP2,…
Factor: IRF; motif: NNGAAANTGAAANN	TF:M08887	4.06571e-06	5.39086	1507	1775	187	OAS1A,RTP4,BST2,ZBP1,H2-T24,OAS1G,IL2RG,DHX58,IRGM1,EPSTI1,UBE2L6,OAS3,OAS2,RNF213,ZNFX1,STAT2,TAPBP,CCRL2,CFB,IFIT3B,IRF7,IFI204,TOR3A,SLFN8,P2RX4,IRGM2,SLC2A6,TRIM34A,GBP10,IGTP,MLKL,MOV10,OASL2,PHF11B,NLRC5,IFI211,PARP10,TRIM30A,USP18,DDX60,IFI27,GBP2,PARP9,TRIM30D,GBP3,CD52,SLC37A2,MX2,H2-T22,LGALS9,TAPBPL,IFIT3,OAS1B,UBA7,CYBB,PHF11A,SERPINB6A,GBP5,MMP2,B3GNT3,WSB2,IFIT1BL1,IFI205,OAS1C,OGFR…
Factor: E2F-3; motif: GGCGGGN; match class: 1	TF:M02089_1	4.59562e-06	5.33766	6914	1775	675	RASA4,BST2,LPCAT2,ZNFX1,LY6E,4933430I17RIK,LRPAP1,AGRN,PLXND1,TMEM106A,SEMA4D,SUSD2,CBLN1,SEC24D,RAI14,FSTL1,NPY,HELZ2,MOV10,MET,WDR91,ASNS,CAR13,TRAFD1,IL10RB,PLPP1,AHNAK2,APH1C,RELB,MCOLN2,IRAK3,CAMKK1,ARL5C,TBC1D8,TNFRSF1B,UPP1,NKAIN1,LRRC27,SLC11A2,SPSB4,CHST11,PHYH,SLC6A12,MFSD7A,TENT5C,CTSL,MAFB,RFTN1,CGNL1,NEURL3,SEPTIN8,NFKBIE,PRDX6,SNAP47,PLS3,RASD2,PTGES,LTBP3,DOK7,LHFPL2,RBPMS,FAM114A1…
Factor: E2F-4; motif: NTTTCSCGCC	TF:M07380	5.02909e-06	5.29851	10581	1775	980	ANPEP,UBE2L6,OAS3,LPCAT2,ZNFX1,STAT2,LRPAP1,TAPBP,B430306N03RIK,AGRN,PLXND1,CCRL2,CFB,TMEM106A,CXCL16,SEMA4D,PTAFR,H2-K1,FBXW17,CBLN1,SEC24D,TOR3A,IFI47,SLFN8,RAI14,IRGM2,FSTL1,IGTP,NPY,MLKL,MOV10,TREML2,OASL2,GPR176,HPSE,ASS1,LOX,MET,ASNS,PTPRO,HCK,NLRC5,TRAFD1,PARP10,PLPP1,APH1C,RELB,4931406C07RIK,MCOLN2,PLXNA1,CAMKK1,STAT1,TBC1D8,TNFRSF1B,OSGIN1,PML,NKAIN1,PLPP3,LRRC27,SLC11A2,SPSB4,CHST11,PCX…
Factor: MITF; motif: NCNYGTGACY	TF:M10295	5.04388e-06	5.29724	5205	1775	527	SP100,OAS1A,XAF1,IRGM1,UBE2L6,PILRB1,GPNMB,RNF213,LY6E,CTSK,HP,CLCN7,CXCL16,IFIT3B,CBLN1,ANXA4,P2RX4,SLC2A6,GPR176,ASS1,MET,PILRB2,NLRC5,CAR13,ACPP,IL10RB,ADGRE4,DHDH,CTSB,AHNAK2,RELB,NLRC3,XDH,IRAK3,CAMKK1,FBLIM1,TBC1D8,TNFRSF1B,OSGIN1,AA467197,SLC11A2,PHYH,MFSD7A,IFI27,SRC,RAB20,MX1,LY6I,SLC31A2,ISG15,SLC39A4,CTSL,LACC1,CD52,NEURL3,PGAM1,TNFAIP3,ATP6V1C1,FUCA2,SPATA13,MX2,LGALS9,RBPMS,GAA,MFSD1…
Factor: Sp1; motif: NNGGGGCGGGGNN; match class: 1	TF:M00932_1	5.22007e-06	5.28232	4380	1775	454	RASA4,LPCAT2,RNF213,ZNFX1,4933430I17RIK,LRPAP1,AGRN,PLXND1,TMEM106A,SEMA4D,SUSD2,CBLN1,HELZ2,MET,WDR91,TRAFD1,PLPP1,CTSB,AHNAK2,APH1C,RELB,MCOLN2,CAMKK1,ARL5C,UPP1,NKAIN1,LRRC27,SLC11A2,CHST11,SLC6A12,MFSD7A,TENT5C,ISG15,MAFB,CGNL1,NEURL3,SEPTIN8,NFKBIE,PRDX6,SNAP47,PTGES,LTBP3,DOK7,RBPMS,HGSNAT,CHPT1,AIFM2,RNF19B,RNF114,CDC42EP2,PDIA6,RNF34,ZRANB3,CTSZ,RHOC,ANXA3,PLEKHO1,CYRIA,CALR,ABCC3,RAB11FI…
Factor: USF; motif: GYCACGTGNC; match class: 1	TF:M00187_1	5.2345e-06	5.28112	1342	1775	170	H2-T24,RNF213,HP,CLCN7,RAI14,GPR176,PILRB2,CTSB,RELB,4931406C07RIK,IRAK3,FBLIM1,NKAIN1,CHST11,ACP5,RAB20,FAM20C,SLC31A2,CTSL,CD52,NEURL3,TNFAIP3,ATP6V1C1,SMPDL3B,GPR132,FTH1,GGA2,CALR,ARL8B,TST,GNPDA1,CSTB,PLEKHN1,CST7,AGTRAP,TNFRSF9,TOR1AIP2,GNS,FKBP11,MIF,CPEB1,GLA,RCBTB1,BID,CSF1,MTHFR,RAB3GAP2,PDXK,LAMP1,MCOLN1,PDE7B,CRAT,ARAP1,MCCC1,NAGLU,PTTG1,TNFSF13B,FCRLB,COMTD1,IDUA,FBXL2,ARFGEF2,SUMF1,…
Factor: MYF6; motif: NNNRACAGNCNCNCC	TF:M02885	5.56587e-06	5.25447	14271	1775	1273	OAS1A,ZBP1,H2-T24,ANPEP,XAF1,IKBKE,IL2RG,PARP12,DHX58,AOAH,IRGM1,EPSTI1,OAS3,LPCAT2,LGALS3BP,GPNMB,OAS2,LY6E,SLC11A1,4933430I17RIK,CTSK,HP,LRPAP1,CLCN7,TAPBP,B430306N03RIK,AGRN,STRA6L,PLXND1,CFB,TMEM106A,CXCL16,SEMA4D,IFIT3B,SUSD2,IFI204,CBLN1,CLEC4D,GBP6,IFI47,RAI14,P2RX4,IRGM2,SLC2A6,C3,TRIM34A,GBP10,OSBPL3,H2-T23,GM5431,IGTP,NPY,TREML2,OASL2,PHF11B,GPR176,ASS1,LOX,ITGAX,GBGT1,MET,WDR91,ASNS,HC…
Factor: NF-kappaB; motif: NGGGGAMTTTCCNN	TF:M00194	6.02277e-06	5.2202	2373	1775	270	IKBKE,LRPAP1,TAPBP,CCRL2,CFB,SUSD2,ANXA4,GBP6,SLC2A6,GBP10,NPY,PHF11B,IL21R,NLRC5,GBP9,RELB,ARL5C,TNFRSF1B,ATF3,SLC11A2,SLC6A12,RAB20,GBP2,GBP3,SLC39A4,CD74,TAGAP,RFTN1,NEURL3,TNIP1,GSTA3,SEPTIN8,NFKBIE,PLS3,ATP6V1C1,PTGES,LITAF,FAM114A1,TLR2,PRKCD,GM36079,FTH1,ADAMTSL5,NFKB2,RHOC,TRIB3,PHF11A,ABCC3,GBP5,MMP2,GBE1,IFIT1BL1,TNFSF15,C77080,OAT,B2M,CREG1,FAM219A,ACSL1,CXCL3,TNFRSF9,PTGIR,PRKCB,OIT3,…
Factor: DEC1; motif: NCNCACRTGNSC	TF:M08870	6.4198e-06	5.19248	8014	1775	767	RASA4,ZBP1,H2-T24,IL2RG,IRGM1,OAS3,PILRB1,OAS2,STAT2,CTSK,CLCN7,TAPBP,B430306N03RIK,AGRN,STRA6L,CCRL2,CFB,CXCL16,SEMA4D,PTAFR,H2-K1,CBLN1,ANXA4,TOR3A,IFI47,RAI14,IRGM2,ADAR,GBP10,IGTP,NPY,TREML2,GPR176,HPSE,ASS1,LOX,MET,ASNS,HCK,NLRC5,PARP10,IL10RB,GBP9,PLPP1,DHDH,CTSB,AHNAK2,APH1C,RELB,4931406C07RIK,MCOLN2,XDH,IRAK3,CAMKK1,FBLIM1,UPP1,OSGIN1,PML,AA467197,SPSB4,CHST11,STAB1,PHYH,PCX,SLFN5,CMPK2,T…
Factor: LKLF; motif: GGGGTGGKSN; match class: 1	TF:M07261_1	7.00572e-06	5.15455	3787	1775	400	RASA4,OAS1A,H2-T24,PARP12,DHX58,IRGM1,EPSTI1,UBE2L6,LGALS3BP,LY6E,CTSK,TAPBP,CCRL2,CFB,CXCL16,CBLN1,TOR3A,IFI47,RAI14,HELZ2,TREML2,ITGAX,MET,DHDH,CTSB,AHNAK2,CD38,MCOLN2,CAMKK1,TBC1D8,AA467197,NKAIN1,PLPP3,SLC11A2,STAB1,PCX,MFSD7A,SRC,RAB20,GBP2,SLC6A8,FAM20C,SLC31A2,ISG15,ST6GAL1,TAP1,PYCARD,MAFB,RFTN1,NEURL3,NFKBIE,SNAP47,TNFAIP3,PTGES,MX2,LHFPL2,BLNK,RBPMS,TRPM2,FAM114A1,HGSNAT,TAPBPL,PRKCD,IF…
Factor: SREBP-2; motif: NTCACCYNNNN	TF:M03852	7.63912e-06	5.11696	7795	1775	748	RASA4,SP100,OAS1A,ZBP1,H2-T24,OAS1G,ANPEP,IKBKE,DHX58,ADGRE1,EPSTI1,OAS3,LPCAT2,PILRB1,GPNMB,OAS2,PIRB,RNF213,ZNFX1,LY6E,STAT2,TAPBP,B430306N03RIK,STRA6L,SEMA4D,PTAFR,SUSD2,H2-K1,IFI204,PIRA2,SEC24D,SLFN8,RAI14,P2RX4,SLC2A6,C3,TRIM34A,H2-T23,GM5431,MLKL,MOV10,LOX,ITGAX,MET,PILRB2,WDR91,HCK,CAR13,TRAFD1,IFI211,IVD,ADGRE4,AHNAK2,CD38,APH1C,PIRA1,NLRC3,CAMKK1,TBC1D8,TNFRSF1B,TRIM30A,AA467197,NKAIN1,…
Factor: E2F; motif: GGCGSG	TF:M00803	7.87172e-06	5.10393	10440	1775	967	RASA4,ANPEP,PARP12,UBE2L6,LPCAT2,GPNMB,ZNFX1,STAT2,4933430I17RIK,CLCN7,TAPBP,AGRN,PLXND1,CXCL16,SEMA4D,H2-K1,CBLN1,SEC24D,TOR3A,SLFN8,RAI14,P2RX4,H2-T23,NPY,MOV10,GPR176,HPSE,ASS1,LOX,MET,ASNS,PTPRO,NLRC5,CAR13,IVD,IL10RB,PLPP1,CTSB,AHNAK2,RELB,IRAK3,CAMKK1,STAT1,CYP4V3,TBC1D8,TNFRSF1B,NKAIN1,USP18,LRRC27,SLC11A2,SPSB4,CHST11,PHYH,PCX,ACP5,MRPL52,GPR137B,CMPK2,TUBB2A,RAB20,TENT5C,FAM20C,SLC31A2,S…
Factor: NR1B2; motif: NTGACCY	TF:M02111	8.17029e-06	5.08776	10221	1775	949	RASA4,SP100,OAS1A,RTP4,ZBP1,OAS1G,ANPEP,XAF1,ITGAM,PARP12,DHX58,IRGM1,UBE2L6,OAS3,LPCAT2,LGALS3BP,PILRB1,GPNMB,RNF213,STAT2,4933430I17RIK,CTSK,HP,CLCN7,STRA6L,CCRL2,CFB,TMEM106A,CXCL16,SEMA4D,PTAFR,SUSD2,H2-K1,IRF7,IRF9,FBXW17,PIRA2,CBLN1,IFI47,RAI14,P2RX4,IRGM2,SLC2A6,ADAR,OSBPL3,IGTP,NPY,MLKL,MOV10,TREML2,OASL2,ASS1,IL21R,MET,PILRB2,ASNS,HCK,NLRC5,CAR13,APOBEC3,ACPP,IVD,IL10RB,DHDH,CTSB,CD38,RE…
Factor: SP4; motif: NNKGGGCGKGNCN	TF:M09005	1.05845e-05	4.97533	1946	1775	228	UBE2L6,LPCAT2,RNF213,4933430I17RIK,LRPAP1,TAPBP,AGRN,PLXND1,ASS1,ASNS,TRAFD1,AHNAK2,RELB,4931406C07RIK,MCOLN2,TNFRSF1B,USP18,SLC11A2,MRPL52,GPR137B,RAB20,NEURL3,NFKBIE,PRDX6,GAA,TAPBPL,SOD2,PRKCD,RNF19B,RNF114,FTH1,CDC42EP2,FAM234A,NFKB2,GGA2,TMEM35B,TST,GBE1,NADK,C77080,IL7R,PLEKHN1,SLC2A1,CST7,MOCOS,ST6GALNAC4,SOCS1,CREG1,ACSL1,LAIR1,GNS,FKBP11,DENND3,TMEM106C,CALU,RASGEF1B,CAR5B,LGMN,PARP3,ABH…
Factor: KLF3; motif: NNNNNNGGGCGGGGCNNGN; match class: 1	TF:M10278_1	1.35946e-05	4.86663	3136	1775	339	RASA4,LPCAT2,ZNFX1,4933430I17RIK,LRPAP1,AGRN,PLXND1,TMEM106A,SUSD2,CBLN1,HELZ2,MET,WDR91,TRAFD1,PLPP1,AHNAK2,APH1C,RELB,CAMKK1,NKAIN1,SLC11A2,CHST11,MFSD7A,TENT5C,MAFB,CGNL1,NEURL3,NFKBIE,PRDX6,SNAP47,PTGES,DOK7,HGSNAT,CHPT1,AIFM2,RNF19B,RNF114,CDC42EP2,PDIA6,RNF34,CTSZ,ANXA3,PLEKHO1,CYRIA,ABCC3,RAB11FIP4,WSB2,PFKL,C77080,PRDX1,SLC2A1,TEF,OAT,AK4,MAPKAPK2,ST6GALNAC4,SOCS1,TSPO,ACSL1,SURF4,POU2F2,…
Factor: DEC1; motif: CNCACRTGASC	TF:M03572	1.55611e-05	4.80796	6738	1775	656	RASA4,ZBP1,H2-T24,IRGM1,OAS3,PILRB1,CLCN7,TAPBP,B430306N03RIK,AGRN,STRA6L,PLXND1,CCRL2,PTAFR,H2-K1,IRF7,CBLN1,ANXA4,IFI47,RAI14,IRGM2,ADAR,GBP10,IGTP,MOV10,TREML2,GPR176,HPSE,ASS1,PILRB2,APOBEC3,ACPP,PARP10,IL10RB,GBP9,PLPP1,DHDH,RELB,NLRC3,4931406C07RIK,MCOLN2,CAMKK1,OSGIN1,PML,AA467197,SPSB4,CHST11,STAB1,PCX,MRPL52,CMPK2,RAB20,GBP2,SLC6A8,SLFN2,GBP3,SLC31A2,ST6GAL1,TAP1,CTSL,SGPL1,HK3,RFTN1,SER…
Factor: Pax-3; motif: NNNNNNCGTCACGSTYNNNNN; match class: 1	TF:M00327_1	1.66139e-05	4.77953	6169	1775	607	IRGM1,ZNFX1,CTSK,CLCN7,TAPBP,AGRN,CCRL2,CXCL16,PTAFR,CBLN1,ANXA4,P2RX4,ADAR,NPY,GPR176,HPSE,ASS1,LOX,ITGAX,IL21R,WDR91,HCK,CAR13,IL10RB,CTSB,AHNAK2,APH1C,RELB,4931406C07RIK,MCOLN2,CAMKK1,STAT1,FBLIM1,TBC1D8,TNFRSF1B,OSGIN1,AA467197,SLC11A2,SPSB4,SLC6A12,SLFN5,GPR137B,TUBB2A,RAB20,FAM20C,ISG15,RAB7B,CTSL,HK3,TDRD7,TAGAP,CGNL1,NEURL3,TNIP1,PGAM1,PRDX6,SNAP47,TNFAIP3,RASD2,SPATA13,DOK7,TRPM2,MFSD1,L…
Factor: AP-2alphaA; motif: ANNGCCTNAGGSNNT	TF:M01045	2.09339e-05	4.67915	5358	1775	536	XAF1,IL2RG,OAS3,LGALS3BP,OAS2,PIRB,RNF213,LY6E,HP,LRPAP1,AGRN,STRA6L,PLXND1,CCRL2,IRF9,FBXW17,CBLN1,IFI47,P2RX4,SLC2A6,HELZ2,MOV10,PHF11B,ASS1,GBGT1,ACPP,PARP10,PLPP1,AHNAK2,APH1C,RELB,NLRC3,MCOLN2,CAMKK1,FBLIM1,TBC1D8,TNFRSF1B,OSGIN1,PROCR,NKAIN1,LRRC27,SLC11A2,SPSB4,ACP2,PCX,SLC6A12,MFSD7A,MRPL52,CMPK2,SRC,LY6I,SLC6A8,SLFN2,SLC7A8,SLC39A4,ST6GAL1,SGPL1,LACC1,HK3,MAFB,CD52,NEURL3,PGAM1,PLS3,AKR1…
Factor: Kaiso; motif: GCMGGGRGCRGS	TF:M03876	2.14897e-05	4.66777	11148	1775	1021	SP100,ZBP1,H2-T24,PARP12,EPSTI1,UBE2L6,OAS3,LPCAT2,GPNMB,ZNFX1,LY6E,SLC11A1,STAT2,4933430I17RIK,HP,B430306N03RIK,AGRN,PLXND1,SEMA4D,PTAFR,H2-K1,FBXW17,CBLN1,SEC24D,TOR3A,IFI47,RAI14,P2RX4,C3,ADAR,FSTL1,TRIM34A,H2-T23,NPY,MLKL,TREML2,OASL2,GPR176,ASS1,LOX,GBGT1,PTPRO,APOBEC3,TRAFD1,IL10RB,GBP9,PLPP1,DHDH,CTSB,AHNAK2,RELB,NLRC3,XDH,IRAK3,PLXNA1,CAMKK1,ARL5C,CYP4V3,TBC1D8,TNFRSF1B,UPP1,OSGIN1,NKAIN1…
Factor: ICSBP; motif: RAARTGAAACTG	TF:M00699	2.33579e-05	4.63157	1340	1775	167	OAS1A,RTP4,BST2,ZBP1,H2-T24,OAS1G,XAF1,DHX58,IRGM1,RNF213,STAT2,TAPBP,CCRL2,CFB,TMEM106A,IFIT3B,H2-K1,IRF7,IRF9,CBLN1,TOR3A,SLFN8,IRGM2,TRIM34A,IGTP,HELZ2,MOV10,OASL2,PHF11B,GBGT1,NLRC5,APOBEC3,PARP10,CTSB,UPP1,TRIM30A,PML,SLC11A2,DDX60,GBP2,PARP9,TRIM30D,GBP3,ISG15,TDRD7,MX2,H2-T22,MFSD1,TAPBPL,IFIT3,CHPT1,OAS1B,UBA7,TPCN2,PHF11A,GBP5,IL11RA1,B3GNT3,IFIT1BL1,TNFSF15,OAS1C,APOL9B,SP110,B2M,TSPO,P…
Factor: DRRS; motif: GNNGGGWGGG	TF:M10363	2.63636e-05	4.579	4716	1775	479	OAS1A,RTP4,H2-T24,OAS1G,IKBKE,PARP12,IRGM1,LGALS3BP,RNF213,LY6E,HP,LRPAP1,TAPBP,AGRN,CCRL2,CFB,PTAFR,SUSD2,IRF7,PIRA2,CBLN1,SEC24D,ANXA4,RAI14,P2RX4,FSTL1,TRIM34A,TREML2,GPR176,MET,HCK,TRAFD1,ACPP,IL10RB,PLPP1,PIRA1,NLRC3,MCOLN2,PLXNA1,TNFRSF1B,PROCR,NKAIN1,LRRC27,IFI27L2A,STAB1,SLC6A12,LY6C2,GBP2,LY6I,SLFN2,SLC7A8,ST6GAL1,PYCARD,TAGAP,MAFB,NEURL3,PGAM1,RASSF8,PRDX6,SNAP47,TNFAIP3,FUCA2,PTGES,LTB…
Factor: TFEA; motif: GYCASVTGACYN; match class: 1	TF:M03890_1	3.11417e-05	4.50666	744	1775	105	IRGM1,OAS3,OAS2,RNF213,CXCL16,FBXW17,CBLN1,RAI14,SLC2A6,GPR176,PILRB2,CAR13,CYP4V3,SRC,CTSL,MAFB,TNFAIP3,ATP6V1C1,FUCA2,PDPN,SRXN1,CALR,ARL8B,ADHFE1,SDF2L1,IL11RA1,GNPDA1,CST7,CCL9,GNS,CPEB1,ITGB2,RCBTB1,MTHFR,PPIP5K1,RRAGD,CALHM6,TLR9,LRMDA,CHPF2,NAGLU,DPP7,MFSD11,TNFSF13B,CERK,GLMP,IFI30,HEXB,ARFGEF2,SUMF1,AARS,SIAE,MPV17,ILVBL,TNIP3,LIPO3,NEU1,WASHC5,ATP6V0D1,NUP50,KLC4,SPACA9,AP3D1,WFDC21,AS3…
Factor: CTCF; motif: NAGGGGGCGCNNKNNNN; match class: 1	TF:M08995_1	3.21873e-05	4.49232	9366	1775	874	RASA4,RTP4,ZBP1,IKBKE,IL2RG,IRGM1,EPSTI1,LPCAT2,GPNMB,RNF213,ZNFX1,LY6E,LRPAP1,TAPBP,AGRN,PLXND1,CXCL16,SEMA4D,SUSD2,CBLN1,SEC24D,RAI14,P2RX4,IRGM2,SLC2A6,GBP10,H2-T23,IGTP,HELZ2,MOV10,OASL2,GPR176,HPSE,ASS1,MET,WDR91,NLRC5,APOBEC3,TRAFD1,PARP10,IL10RB,CTSB,AHNAK2,CD38,APH1C,RELB,MCOLN2,PLXNA1,CAMKK1,STAT1,ARL5C,CYP4V3,TBC1D8,TNFRSF1B,UPP1,TRIM30A,PROCR,AA467197,NKAIN1,SLC11A2,IFI27L2A,SPSB4,CHST…
Factor: Zic3; motif: NGGGKGGTC; match class: 1	TF:M00450_1	3.3943e-05	4.46925	6839	1775	662	RASA4,OAS1A,OAS1G,XAF1,IKBKE,ITGAM,PARP12,DHX58,IRGM1,EPSTI1,UBE2L6,OAS3,GPNMB,RNF213,SLC11A1,STAT2,LRPAP1,TAPBP,B430306N03RIK,AGRN,PLXND1,SEMA4D,SUSD2,IRF7,IFI47,RAI14,SLC2A6,H2-T23,NPY,HELZ2,MOV10,PHF11B,HPSE,IL21R,MET,HCK,APOBEC3,IVD,IL10RB,CTSB,NLRC3,PLXNA1,ARL5C,FBLIM1,TRIM30A,AA467197,NKAIN1,PLPP3,SLC11A2,SLC6A12,ACP5,CMPK2,TUBB2A,LY6I,SLC6A8,SLC7A8,TRIM30D,SLC39A4,LACC1,TAGAP,RFTN1,CGNL1,N…
Factor: KLF; motif: GGGNGGGG; match class: 1	TF:M07461_1	3.74592e-05	4.42644	3297	1775	351	OAS1A,H2-T24,OAS1G,PARP12,DHX58,OAS3,LGALS3BP,OAS2,LY6E,CTSK,TAPBP,AGRN,CCRL2,CFB,CXCL16,PTAFR,SUSD2,CBLN1,SEC24D,TREML2,PHF11B,ITGAX,MET,NLRC5,PLPP1,CTSB,AHNAK2,CD38,MCOLN2,CAMKK1,CYP4V3,AA467197,PLPP3,STAB1,SRC,FAM20C,SLC31A2,ISG15,SLC39A4,ST6GAL1,TAP1,PYCARD,CD52,CGNL1,NEURL3,SNAP47,TNFAIP3,PTGES,DOK7,LHFPL2,BLNK,LGALS9,RBPMS,TRPM2,FAM114A1,PRKCD,IFIH1,H2-AB1,GM36079,TNF,GLUL,ADAMTSL5,CLMP,IRA…
Factor: MITF; motif: NCNYGTGACY; match class: 1	TF:M10295_1	4.09838e-05	4.38739	880	1775	119	IRGM1,RNF213,CTSK,CLCN7,SLC2A6,GPR176,XDH,CAMKK1,AA467197,RAB20,LY6I,CTSL,PGAM1,TNFAIP3,ATP6V1C1,SPATA13,CALR,FOCAD,GNPDA1,CSTB,TEF,TNFRSF9,GNS,MAP4K1,TIFA,ARFGAP3,CPEB1,ADI1,CPNE2,MAOA,RCBTB1,MTHFR,RRAGD,PDXK,ABCC5,LAMP1,CLN8,MCOLN1,BLVRB,STX11,CRAT,TCIRG1,NDST1,TNFSF13B,COMTD1,IDUA,GLMP,IFI30,FBXL2,ARFGEF2,SUMF1,ATP6V1E1,ATF4,AARS,ENTPD5,WDR19,GBA,MPV17,ILVBL,NMNAT3,TNIP3,LIPO3,BATF3,HTT,NEU1,W…
Factor: HAIRYLIKE; motif: NNNNCANGTG	TF:M08885	4.30307e-05	4.36622	5730	1775	566	H2-T24,IL2RG,LGALS3BP,LY6E,SLC11A1,HP,CLCN7,TAPBP,B430306N03RIK,AGRN,SEMA4D,H2-K1,IRF9,CBLN1,IFI47,RAI14,SLC2A6,TREML2,OASL2,GPR176,ASS1,LOX,GBGT1,MET,PILRB2,PARP10,IVD,DHDH,CTSB,AHNAK2,APH1C,4931406C07RIK,MCOLN2,IRAK3,CAMKK1,ARL5C,TBC1D8,TRIM30A,PROCR,PML,AA467197,NKAIN1,CHST11,STAB1,PCX,LY6C2,ACP5,GPR137B,CMPK2,TENT5C,SLC6A8,SLC7A8,GBP3,SLC31A2,ISG15,CTSL,HK3,TAGAP,CD52,RFTN1,NEURL3,SEPTIN8,NFK…
Factor: NF-kappaB; motif: GGGAMTTYCC	TF:M00054	4.75752e-05	4.32262	2308	1775	259	IKBKE,TAPBP,CCRL2,CFB,CXCL16,SUSD2,H2-K1,ANXA4,GBP6,SLC2A6,GBP10,IL21R,CAR13,GBP9,CD38,RELB,ARL5C,TNFRSF1B,CHST11,SLC6A12,SRC,RAB20,GBP2,FAM20C,GBP3,SLC39A4,CD74,LACC1,TAGAP,NEURL3,TNIP1,GSTA3,SEPTIN8,NFKBIE,PLS3,TNFAIP3,ATP6V1C1,PTGES,EBI3,LITAF,FAM114A1,TLR2,PRKCD,GM36079,TNF,GLUL,ADAMTSL5,NFKB2,RHOC,TRIB3,CLMP,CALR,ABCC3,GBP5,BST1,GBE1,HK1,IFIT1BL1,TNFSF15,MOCOS,AK4,B2M,TSPO,CCL9,FAM219A,CXCL3…
Factor: USF2; motif: NNNCCACGTGACN; match class: 1	TF:M03860_1	5.75905e-05	4.23965	1040	1775	135	H2-T24,RNF213,IRF9,GPR176,PILRB2,NLRC5,RAB20,SLC31A2,NEURL3,TNFAIP3,MFSD1,FTH1,PDPN,PVR,GGA2,CALR,ARL8B,GNPDA1,CSTB,TNFSF12,AGTRAP,GNS,ZFP532,CPEB1,STEAP3,RAB38,RCBTB1,RPN1,BID,CSF1,MTHFR,RRAGD,RAB3GAP2,BCL2A1B,VASH2,PDXK,LAMP1,MCOLN1,TATDN2,PDE7B,NAGLU,PTTG1,DEGS1,H2-M2,TNFSF13B,FCRLB,COMTD1,FBXL2,ARFGEF2,SLC49A4,SLC25A44,PPA1,SNX8,ACOT11,ANKFY1,NAGA,PSMB10,AARS,BCL2A1D,MAPRE2,HK2,EPHX1,N4BP3,IL…
Factor: SREBP-1; motif: CACSCCA	TF:M00749	7.23123e-05	4.14079	8725	1775	818	RASA4,SP100,OAS1A,ZBP1,H2-T24,OAS1G,ANPEP,IKBKE,DHX58,AOAH,ADGRE1,EPSTI1,UBE2L6,OAS3,LGALS3BP,PILRB1,GPNMB,OAS2,RNF213,LY6E,4933430I17RIK,CTSK,LRPAP1,TAPBP,B430306N03RIK,PLXND1,CCRL2,CFB,SEMA4D,SUSD2,IRF9,SEC24D,TOR3A,RAI14,P2RX4,IRGM2,SLC2A6,C3,H2-T23,GM5431,IGTP,NPY,HELZ2,MOV10,TREML2,OASL2,PHF11B,GPR176,LOX,ITGAX,IL21R,MET,PILRB2,CAR13,PARP10,IVD,PLPP1,CTSB,AHNAK2,APH1C,RELB,MCOLN2,IRAK3,CAMKK…
Factor: NR1B2; motif: NTGACCY; match class: 1	TF:M02111_1	7.45055e-05	4.12781	3351	1775	354	SP100,OAS1A,RTP4,ZBP1,OAS1G,OAS3,LGALS3BP,PILRB1,CLCN7,STRA6L,CCRL2,CXCL16,PTAFR,SUSD2,H2-K1,IRF7,FBXW17,IRGM2,SLC2A6,ADAR,IGTP,MOV10,OASL2,ASS1,MET,PLXNA1,CAMKK1,ARL5C,TBC1D8,TNFRSF1B,TRIM30A,OSGIN1,PML,AA467197,LRRC27,SLC11A2,IFI27L2A,STAB1,SRC,MX1,TENT5C,SLC6A8,SLC39A4,CTSL,LACC1,TDRD7,SERPINB9,ATP6V1C1,FUCA2,LTBP3,MX2,RBPMS,TRPM2,SOD2,STAC2,C1RA,CANT1,FAM234A,F7,ADAMTSL5,RHOC,TRIB3,TNS3,ADHFE…
Factor: XBP-1; motif: WNNGMCACGTC	TF:M01770	7.6264e-05	4.11768	10526	1775	966	RASA4,OAS1A,RTP4,H2-T24,PARP12,DHX58,LGALS3BP,OAS2,ZNFX1,4933430I17RIK,CTSK,HP,CLCN7,B430306N03RIK,AGRN,PLXND1,CCRL2,CFB,H2-K1,CBLN1,SEC24D,TOR3A,GBP6,IFI47,SLFN8,RAI14,P2RX4,IRGM2,C3,H2-T23,IGTP,NPY,OASL2,GPR176,HPSE,ASS1,LOX,MET,PILRB2,WDR91,NLRC5,APOBEC3,TRAFD1,ACPP,PLPP1,DHDH,RELB,NLRC3,4931406C07RIK,MCOLN2,IRAK3,CAMKK1,STAT1,FBLIM1,CYP4V3,TNFRSF1B,UPP1,PROCR,PML,AA467197,NKAIN1,ATF3,LRRC27,C…
Factor: Zic1; motif: NNCCCCCGGGGGGG	TF:M02835	8.72106e-05	4.05943	9543	1775	885	RASA4,SP100,H2-T24,ANPEP,IKBKE,PARP12,DHX58,IRGM1,RNF213,ZNFX1,LRPAP1,AGRN,CCRL2,CXCL16,SEMA4D,PTAFR,IFIT3B,SUSD2,H2-K1,IRF7,FBXW17,CBLN1,TOR3A,RAI14,P2RX4,IRGM2,C3,ADAR,FSTL1,OSBPL3,H2-T23,IGTP,HELZ2,MOV10,OASL2,PHF11B,GPR176,HPSE,ASS1,MET,PTPRO,HCK,NLRC5,CAR13,APOBEC3,PARP10,IL10RB,AHNAK2,IRAK3,CAMKK1,ARL5C,CYP4V3,TRIM30A,NKAIN1,USP18,PLPP3,SPSB4,CHST11,STAB1,PHYH,PCX,SLC6A12,ACP5,GPR137B,CMPK2…
Factor: IRF4; motif: NNNAYTCTCGGWNNN	TF:M02872	8.83414e-05	4.05384	14528	1775	1284	RASA4,SP100,OAS1A,RTP4,BST2,ZBP1,OAS1G,ANPEP,IKBKE,ITGAM,PARP12,DHX58,AOAH,IRGM1,EPSTI1,UBE2L6,OAS3,PILRB1,OAS2,PIRB,RNF213,ZNFX1,LY6E,STAT2,CLCN7,TAPBP,B430306N03RIK,AGRN,PLXND1,CCRL2,CFB,TMEM106A,CXCL16,SEMA4D,PTAFR,SUSD2,H2-K1,IRF9,CBLN1,SEC24D,GBP6,RAI14,P2RX4,SLC2A6,ADAR,FSTL1,TRIM34A,OSBPL3,GM5431,NPY,HELZ2,MLKL,MOV10,TREML2,OASL2,ASS1,LOX,ITGAX,IL21R,GBGT1,MET,PILRB2,WDR91,ASNS,HCK,NLRC5,C…
Factor: Mitf; motif: NRTCACGNGN; match class: 1	TF:M07996_1	9.27196e-05	4.03283	521	1775	79	RNF213,CLCN7,GPR176,CTSB,CAMKK1,FBLIM1,CTSL,TNFAIP3,GAA,MFSD1,GGA2,CALR,FOCAD,GNPDA1,GNS,MAP4K1,CPEB1,GLA,MAOA,RCBTB1,MTHFR,PDXK,LAMP1,MCOLN1,CRAT,DPP7,TNFSF13B,IDUA,FBXL2,ARFGEF2,SLC25A44,SUMF1,ATP6V1E1,ATF4,AARS,WDR19,PLEKHM1,GBA,ILVBL,NMNAT3,LIPO3,WASHC5,PIP5K1A,TBC1D20,KLC4,PTPN23,AMDHD2,SELPLG,HOOK2,UAP1L1,6430548M08RIK,TMEM144,MAP3K12,TEN1,MRPL27,ZFYVE26,ATP6V1A,AIDA,ARL2,NAA40,LAMTOR1,CBR3…
Factor: Clock; motif: CNGNCACGTGNNNM	TF:M10197	0.000101243	3.99464	1655	1775	195	H2-T24,RNF213,CLCN7,TAPBP,CBLN1,PILRB2,DHDH,RELB,MCOLN2,CAMKK1,ARL5C,CHST11,LY6C2,ACP5,SLC6A8,HK3,RFTN1,TNFAIP3,ATP6V1C1,PTGES,LY6C1,MFSD1,GGA2,TNS3,CALR,CLEC4E,SDF2L1,TST,CSTB,PFKL,C77080,AK4,RIPK3,ITGAD,MGLL,PIK3R5,LAIR1,GNS,IER3,SLC16A3,CPEB1,GLA,TNFRSF8,BID,FABP5,MTHFR,CMTM3,LGMN,PARP3,RAB3GAP2,BCL2A1B,ITPR3,RPS6KA2,RAB31,IFI35,ABCC5,LAMP1,CCDC65,BLVRB,SPEG,CREB3L1,NME6,PDE7B,MCCC1,CD82,ACOD1…
Factor: LKLF; motif: CNCCACCCS	TF:M08819	0.000106044	3.97451	5811	1775	570	RASA4,OAS1A,BST2,H2-T24,XAF1,IKBKE,PARP12,DHX58,UBE2L6,LGALS3BP,OAS2,LY6E,CTSK,CCRL2,CFB,CXCL16,SEMA4D,PTAFR,SUSD2,H2-K1,IRF7,CBLN1,TOR3A,IFI47,RAI14,P2RX4,IRGM2,TRIM34A,H2-T23,IGTP,MLKL,MOV10,TREML2,PHF11B,ITGAX,IL21R,MET,NLRC5,TRAFD1,PARP10,IVD,PLPP1,CTSB,AHNAK2,CD38,RELB,NLRC3,MCOLN2,CAMKK1,CYP4V3,TNFRSF1B,UPP1,PROCR,AA467197,NKAIN1,PLPP3,SLC11A2,IFI27L2A,STAB1,PCX,MFSD7A,GPR137B,IFI27,SRC,GBP…
Factor: Sp3; motif: ASMCTTGGGSRGGG	TF:M00665	0.000127808	3.89344	7306	1775	697	RASA4,H2-T24,ANPEP,XAF1,IKBKE,IRGM1,EPSTI1,UBE2L6,OAS2,PIRB,LY6E,SLC11A1,STAT2,HP,B430306N03RIK,AGRN,STRA6L,PLXND1,CCRL2,CFB,CXCL16,SEMA4D,PTAFR,IFIT3B,H2-K1,IRF9,PIRA2,CBLN1,P2RX4,ADAR,FSTL1,TRIM34A,MLKL,MOV10,HPSE,GBGT1,MET,PILRB2,ASNS,CAR13,ACPP,PARP10,IL10RB,DHDH,CTSB,AHNAK2,APH1C,RELB,PIRA1,NLRC3,STAT1,CYP4V3,TBC1D8,UPP1,OSGIN1,NKAIN1,LRRC27,IFI27L2A,STAB1,SLC6A12,MFSD7A,ACP5,GPR137B,IFI27,R…
Factor: C-Myc; motif: NGCCACGTGNN; match class: 1	TF:M07601_1	0.000128949	3.88958	4296	1775	437	H2-T24,GPNMB,RNF213,HP,CLCN7,TAPBP,CFB,H2-K1,IRF9,CBLN1,IFI47,RAI14,GM5431,TREML2,GPR176,ASS1,PILRB2,NLRC5,PARP10,CTSB,AHNAK2,APH1C,RELB,4931406C07RIK,MCOLN2,IRAK3,CAMKK1,ARL5C,FBLIM1,NKAIN1,CHST11,PCX,LY6C2,ACP5,CMPK2,TUBB2A,RAB20,SLC6A8,FAM20C,GBP3,SLC31A2,ST6GAL1,CTSL,HK3,SERPINB9,NEURL3,NFKBIE,PRDX6,TNFAIP3,ATP6V1C1,SMPDL3B,GPR132,GAA,MFSD1,PRKCD,ECM1,C1RA,TECPR1,FTH1,PDPN,ADAMTSL5,PVR,NFKB2,…
Factor: RelA-p65; motif: GGGANTTTCCNN; match class: 1	TF:M03563_1	0.000131873	3.87985	765	1775	105	IKBKE,TAPBP,CFB,GBP6,IFI47,SLC2A6,GBP10,GPR176,GBP9,CD38,RELB,RAB20,GBP2,GBP3,CD74,GSTA3,NFKBIE,PLS3,TNFAIP3,FAM114A1,SERPINA3F,TLR2,GM36079,NFKB2,RHOC,ICAM1,IFIT1BL1,VWA8,ACSL1,CXCL3,TNFRSF9,TGM2,TIFA,H2-AA,ENDOD1,PARP3,RILPL2,H2-Q4,GM13305,GBP8,MVP,ISG20,STX11,CEACAM1,MTMR14,H2-M2,P2RX7,WDR66,IL27RA,FAM117A,TSKU,ARRB1,KLHL12,GSAP,DOCK6,NIPSNAP1,MAGED1,TMEM104,VIPAS39,CASP4,CEACAM2,NFKBIA,SLC43A…
Factor: Elk-1; motif: NCCGGAAGTGN; match class: 1	TF:M10219_1	0.000132815	3.87675	7699	1775	730	ANPEP,EPSTI1,LPCAT2,PILRB1,OAS2,ZNFX1,4933430I17RIK,CTSK,CLCN7,CCRL2,CFB,TMEM106A,SUSD2,IRF9,SEC24D,SLFN8,RAI14,P2RX4,NPY,MLKL,OASL2,ITGAX,PILRB2,WDR91,PTPRO,IL10RB,CD38,STAT1,CYP4V3,TNFRSF1B,OSGIN1,PML,NKAIN1,SLC11A2,SPSB4,ACP2,ACP5,MRPL52,GPR137B,SLC6A8,PARP9,SLC31A2,TAP1,SGPL1,LACC1,PYCARD,HK3,TAGAP,MAFB,SERPINB9,NEURL3,PGAM1,SEPTIN8,NFKBIE,SLC37A2,PRDX6,PLS3,ATP6V1C1,PAPSS2,BLNK,LGALS9,GPR84,…
Factor: NF-kappaB; motif: GGGRATTTCC	TF:M00052	0.000148422	3.8285	1757	1775	204	IKBKE,TAPBP,CFB,TOR3A,GBP6,IFI47,SLC2A6,H2-T23,GPR176,CAR13,GBP9,CD38,RELB,ARL5C,TNFRSF1B,USP18,ATF3,LRRC27,SLC6A12,SRC,RAB20,GBP2,GBP3,ISG15,SLC39A4,CD74,CTSL,NEURL3,TNIP1,SEPTIN8,PLS3,TNFAIP3,ATP6V1C1,PTGES,EBI3,LITAF,SERPINA3F,TLR2,GM36079,TNF,GLUL,NFKB2,RHOC,ICAM1,MMP14,ABCC3,GBP5,BST1,IFIT1BL1,TNFSF15,IL1B,SLC2A1,B2M,CCL9,FAM219A,CXCL3,AGTRAP,TNFRSF9,PTGIR,IER3,TGM2,TIFA,GLA,H2-AA,ENDOD1,CSF…
Factor: USF1; motif: NNNNGTCACGTGGN; match class: 1	TF:M07067_1	0.000165835	3.78032	816	1775	110	H2-T24,RNF213,TAPBP,GPR176,PILRB2,NLRC5,SLC31A2,NEURL3,PRDX6,TNFAIP3,ATP6V1C1,SMPDL3B,MFSD1,FTH1,PDPN,GGA2,CALR,GNPDA1,CSTB,PLEKHN1,CST7,AGTRAP,TNFRSF9,GNS,ZFP532,MIF,CPEB1,RCBTB1,BID,CSF1,MTHFR,RAB3GAP2,PDXK,LAMP1,MCOLN1,PDE7B,NAGLU,PTTG1,TNFSF13B,FCRLB,COMTD1,FBXL2,ARFGEF2,SLC25A44,PPA1,SNX8,AARS,MAPRE2,GMPPB,ILVBL,PARP11,NMNAT3,LST1,LIPO3,NAPA,BATF3,GPX1,WASHC5,NUP50,CD302,KLC4,DENND2D,SCLY,GL…
Factor: Sp4; motif: NNNNMCGCCCCCTNNNN	TF:M02810	0.000181557	3.74099	4015	1775	411	ANPEP,IKBKE,LPCAT2,ZNFX1,STAT2,AGRN,PLXND1,SUSD2,CBLN1,MOV10,OASL2,GPR176,LOX,WDR91,APOBEC3,TRAFD1,AHNAK2,APH1C,RELB,MCOLN2,PLXNA1,CAMKK1,ARL5C,CYP4V3,NKAIN1,USP18,PCX,CMPK2,RAB20,TENT5C,SLC7A8,ISG15,ST6GAL1,SGPL1,MAFB,NEURL3,PGAM1,SNAP47,ATP6V1C1,AKR1B8,RBPMS,AIFM2,IFIH1,STAC2,ECM1,RNF114,CDC42EP2,ALG2,ADAMTSL5,NFKB2,DACT2,SRXN1,RHOC,TRIB3,PLEKHO1,CALR,PAFAH2,SDF2L1,TST,FOCAD,IL11RA1,GBE1,WSB2,I…
Factor: Sp1; motif: CCCCGCCCCN; match class: 1	TF:M00933_1	0.000193713	3.71284	4006	1775	410	RASA4,LPCAT2,RNF213,4933430I17RIK,AGRN,STRA6L,PLXND1,TMEM106A,SEMA4D,CBLN1,IRGM2,IGTP,HELZ2,MOV10,TREML2,HPSE,MET,WDR91,HCK,TRAFD1,PLPP1,CTSB,AHNAK2,APH1C,RELB,MCOLN2,UPP1,NKAIN1,LRRC27,SLC11A2,CHST11,SLC6A12,ACP5,SRC,TENT5C,TRIM30D,ISG15,MAFB,NEURL3,RASSF8,NFKBIE,PRDX6,SNAP47,AKR1B8,PTGES,SPATA13,DOK7,RBPMS,CHPT1,AIFM2,RNF114,TNF,CDC42EP2,PDIA6,RNF34,ZRANB3,CTSZ,RHOC,PLEKHO1,CYRIA,ABCC3,RAB11FIP…
Factor: Sp1; motif: GGGGCGGGGC; match class: 1	TF:M00931_1	0.000202526	3.69352	4199	1775	427	RASA4,LPCAT2,ZNFX1,4933430I17RIK,LRPAP1,AGRN,PLXND1,TMEM106A,SUSD2,CBLN1,HELZ2,MET,WDR91,TRAFD1,PLPP1,AHNAK2,APH1C,RELB,MCOLN2,CAMKK1,ARL5C,UPP1,NKAIN1,LRRC27,SLC11A2,CHST11,SLC6A12,MFSD7A,TENT5C,MAFB,CGNL1,NEURL3,SEPTIN8,NFKBIE,PRDX6,SNAP47,PTGES,LTBP3,DOK7,RBPMS,HGSNAT,CHPT1,AIFM2,RNF19B,RNF114,CDC42EP2,PDIA6,RNF34,CTSZ,RHOC,TRIB3,ANXA3,PLEKHO1,CYRIA,CALR,ABCC3,RAB11FIP4,GBE1,HK1,WSB2,PFKL,C770…
Factor: Zfp740; motif: NCCCCCCCAC	TF:M03944	0.000208025	3.68188	7315	1775	696	RASA4,OAS1A,RTP4,BST2,OAS1G,ANPEP,IKBKE,IL2RG,PARP12,DHX58,IRGM1,EPSTI1,UBE2L6,OAS2,RNF213,LRPAP1,AGRN,STRA6L,PLXND1,CCRL2,TMEM106A,SEMA4D,IFIT3B,SUSD2,IRF7,IFI204,RAI14,P2RX4,IRGM2,ADAR,FSTL1,GBP10,IGTP,MLKL,MOV10,OASL2,GPR176,ASS1,MET,PTPRO,CAR13,TRAFD1,IFI211,PARP10,IL10RB,DHDH,CD38,NLRC3,4931406C07RIK,XDH,PLXNA1,STAT1,ARL5C,TNFRSF1B,UPP1,OSGIN1,PROCR,PLPP3,LRRC27,IFI27L2A,SLC6A12,ACP5,TUBB2A,…
Factor: myogenin; motif: RGCAGSTG	TF:M00712	0.000210156	3.67746	6667	1775	641	SP100,RTP4,BST2,ZBP1,IL2RG,DHX58,EPSTI1,LGALS3BP,RNF213,SLC11A1,HP,B430306N03RIK,AGRN,STRA6L,CFB,CXCL16,SEMA4D,PTAFR,IRF9,CBLN1,SEC24D,TOR3A,GBP6,SLFN8,SLC2A6,GBP10,OSBPL3,NPY,HELZ2,MOV10,TREML2,OASL2,HPSE,ASS1,LOX,ITGAX,IL21R,GBGT1,MET,WDR91,PTPRO,TRAFD1,ACPP,PARP10,IVD,AHNAK2,4931406C07RIK,XDH,ARL5C,FBLIM1,TBC1D8,UPP1,TRIM30A,PROCR,PML,NKAIN1,PLPP3,LRRC27,IFI27L2A,SPSB4,STAB1,PHYH,SLC6A12,ACP5,…
Factor: IRF-7; motif: TNSGAAWNCGAAANTNNN; match class: 1	TF:M00453_1	0.000223198	3.65131	382	1775	62	OAS1A,RTP4,ZBP1,H2-T24,OAS1G,EPSTI1,UBE2L6,TAPBP,CCRL2,IFIT3B,IRF7,TRIM34A,MOV10,OASL2,MET,APOBEC3,USP18,DDX60,IFI27,GBP2,GBP3,ISG15,TAP1,IFIT3,OAS1B,CYBB,SERPINB6A,IFIT1BL1,IFI205,TNFSF15,OAS1C,APOL9B,SOCS1,IFIT1,HERC6,PIK3IP1,VWA5A,PSMB9,IL18BP,WDR66,APOL9A,POMK,VNN3,TRIM21,PSMB10,NMI,GM12185,HOPX,GLB1,RUBCNL,EEF1AKMT1,ABCA3,CTSO,SMCR8,PDGFRA,TACO1,GSDMD,COX15,IFIT1BL2,PRNP,LIPE,TMCO4
Factor: Pax-5; motif: BCNNNRNGCANBGNTGNRTAGCSGCHNB	TF:M00143	0.000243857	3.61286	10862	1775	989	OAS1A,RTP4,BST2,ZBP1,H2-T24,ANPEP,XAF1,IKBKE,PARP12,AOAH,IRGM1,OAS3,PILRB1,OAS2,ZNFX1,LY6E,SLC11A1,4933430I17RIK,TAPBP,AGRN,STRA6L,CFB,CXCL16,SUSD2,H2-K1,IRF7,IRF9,FBXW17,CBLN1,SEC24D,GBP6,RAI14,C3,ADAR,NPY,HELZ2,MOV10,TREML2,OASL2,GPR176,ASS1,LOX,MET,WDR91,ASNS,PTPRO,PARP10,IVD,IL10RB,PLPP1,DHDH,CD38,APH1C,RELB,NLRC3,4931406C07RIK,IRAK3,CAMKK1,STAT1,ARL5C,TNFRSF1B,UPP1,OSGIN1,PROCR,NKAIN1,USP18,…
Factor: ICSBP; motif: RAARTGAAACTG; match class: 1	TF:M00699_1	0.000276893	3.55769	72	1775	21	RTP4,OAS1G,CCRL2,TRIM34A,GBGT1,NLRC5,APOBEC3,GBP2,PARP9,GBP3,MX2,TSPO,DTX3L,IFIT1,TNFSF10,H2-M3,TMEM184B,SELENOW,TMEM67,CXCL10,IFIT1BL2
Factor: Tbx5; motif: SNAGGTGTGRNGGSS	TF:M07475	0.000290855	3.53632	5712	1775	558	RTP4,BST2,H2-T24,OAS1G,ANPEP,IKBKE,PARP12,ADGRE1,UBE2L6,OAS3,CTSK,TAPBP,B430306N03RIK,PLXND1,CFB,SEMA4D,PTAFR,SUSD2,IRF9,GBP6,IFI47,P2RX4,SLC2A6,C3,NPY,TREML2,GPR176,MET,PTPRO,HCK,CAR13,APOBEC3,TRAFD1,IVD,PLPP1,DHDH,CTSB,AHNAK2,CD38,NLRC3,PLXNA1,ARL5C,UPP1,NKAIN1,PCX,SLC6A12,LY6C2,ACP5,GPR137B,TUBB2A,SRC,LY6I,SLFN2,SLC7A8,SLC31A2,ISG15,RAB7B,ESD,PYCARD,MAFB,CD52,CGNL1,PRDX6,SNAP47,TNFAIP3,PAPSS2,…
Factor: E2F-7; motif: GRGGCGGGAANNN	TF:M10212	0.000291111	3.53594	8115	1775	762	RASA4,UBE2L6,LPCAT2,STAT2,4933430I17RIK,LRPAP1,TAPBP,AGRN,PLXND1,CCRL2,TMEM106A,SEMA4D,SUSD2,FBXW17,CBLN1,TOR3A,IFI47,SLFN8,RAI14,IRGM2,FSTL1,IGTP,NPY,MLKL,MOV10,TREML2,OASL2,ASS1,LOX,HCK,NLRC5,TRAFD1,PLPP1,APH1C,RELB,MCOLN2,PLXNA1,CAMKK1,STAT1,CYP4V3,TBC1D8,TNFRSF1B,OSGIN1,PML,NKAIN1,PLPP3,LRRC27,SLC11A2,SPSB4,PCX,SLC6A12,ACP5,MRPL52,GPR137B,RAB20,MX1,TENT5C,SLC6A8,PARP9,ESD,SGPL1,LACC1,CD52,PGA…
Factor: SP4; motif: NNWAGGCGTGNCNNN	TF:M02914	0.00029446	3.53097	4929	1775	490	RTP4,BST2,ZBP1,ANPEP,PARP12,RNF213,STAT2,TAPBP,AGRN,PLXND1,TMEM106A,IRF7,FBXW17,P2RX4,SLC2A6,FSTL1,MLKL,OASL2,ASS1,IL21R,WDR91,ASNS,APOBEC3,TRAFD1,ACPP,DHDH,4931406C07RIK,MCOLN2,XDH,TBC1D8,TNFRSF1B,PROCR,USP18,LRRC27,SLC11A2,SPSB4,DDX60,ACP2,LY6C2,MRPL52,GPR137B,CMPK2,TUBB2A,RAB20,TENT5C,FAM20C,TAP1,TAGAP,CD52,NEURL3,TNIP1,PGAM1,NFKBIE,PRDX6,SNAP47,ATP6V1C1,AKR1B8,H2-T22,EBI3,ARFGEF3,GAA,MFSD1,HG…
Factor: WT1; motif: SMCNCCNSC	TF:M01118	0.000304377	3.51659	8117	1775	762	RTP4,ANPEP,IKBKE,IL2RG,DHX58,IRGM1,ADGRE1,EPSTI1,UBE2L6,GPNMB,OAS2,PIRB,RNF213,STAT2,AGRN,STRA6L,PLXND1,CCRL2,SEMA4D,PTAFR,IFIT3B,PIRA2,TOR3A,RAI14,P2RX4,IRGM2,ADAR,FSTL1,H2-T23,IGTP,NPY,HELZ2,MLKL,MOV10,TREML2,OASL2,GPR176,HPSE,MET,PTPRO,HCK,NLRC5,APOBEC3,TRAFD1,ACPP,IL10RB,PLPP1,DHDH,CTSB,AHNAK2,CD38,APH1C,PIRA1,NLRC3,MCOLN2,PLXNA1,CAMKK1,STAT1,ARL5C,FBLIM1,TNFRSF1B,UPP1,NKAIN1,PLPP3,LRRC27,IFI…
Factor: GABP-alpha; motif: CTTCCK	TF:M01660	0.000320549	3.49411	10764	1775	980	ANPEP,IL2RG,PARP12,AOAH,LPCAT2,OAS2,ZNFX1,LY6E,SLC11A1,4933430I17RIK,CTSK,LRPAP1,TAPBP,STRA6L,TMEM106A,SEMA4D,SUSD2,H2-K1,IRF7,IFI204,IRF9,FBXW17,SEC24D,TOR3A,IFI47,RAI14,P2RX4,FSTL1,OSBPL3,MLKL,MOV10,OASL2,ASS1,WDR91,PTPRO,HCK,APOBEC3,ACPP,IVD,CTSB,CD38,4931406C07RIK,MCOLN2,IRAK3,PLXNA1,CAMKK1,STAT1,FBLIM1,TNFRSF1B,OSGIN1,PROCR,NKAIN1,PLPP3,LRRC27,SLC11A2,SPSB4,STAB1,ACP2,PCX,ACP5,MRPL52,GPR137B…
Factor: GLI; motif: NSTGGGTGGTCY	TF:M10254	0.000343451	3.46413	9861	1775	906	OAS1A,RTP4,BST2,H2-T24,OAS1G,XAF1,IKBKE,DHX58,AOAH,IRGM1,ADGRE1,LPCAT2,PIRB,ZNFX1,LY6E,SLC11A1,STAT2,HP,TAPBP,AGRN,STRA6L,SEMA4D,IFIT3B,SUSD2,H2-K1,IRF9,FBXW17,PIRA2,CBLN1,ANXA4,TOR3A,GBP6,IFI47,RAI14,IRGM2,SLC2A6,C3,ADAR,TRIM34A,IGTP,NPY,HELZ2,MLKL,TREML2,PHF11B,GPR176,ASS1,ITGAX,IL21R,GBGT1,MET,WDR91,PTPRO,HCK,APOBEC3,TRAFD1,PARP10,IVD,IL10RB,GBP9,PLPP1,DHDH,AHNAK2,RELB,PIRA1,NLRC3,XDH,PLXNA1,C…
Factor: Egr-1; motif: GCGTGGGCGT	TF:M07597	0.000371123	3.43048	4732	1775	472	ANPEP,UBE2L6,SLC11A1,CTSK,HP,TAPBP,AGRN,PLXND1,CCRL2,CXCL16,CBLN1,SEC24D,RAI14,FSTL1,MOV10,GPR176,ASS1,IL21R,CAR13,PARP10,PLPP1,DHDH,CTSB,AHNAK2,4931406C07RIK,IRAK3,PLXNA1,TBC1D8,UPP1,PML,NKAIN1,SLC11A2,SPSB4,GPR137B,TUBB2A,RAB20,TENT5C,SLC6A8,PARP9,PYCARD,RFTN1,EAR6,TNIP1,NFKBIE,SLC37A2,RASD2,DOK7,SMPDL3B,LHFPL2,ARFGEF3,FAM114A1,HGSNAT,SOD2,AIFM2,PRKCD,RNF34,CANT1,CTSZ,GGA2,DACT2,SRXN1,TRIB3,ICA…
Factor: WT1; motif: GNGGGGGCGGGG	TF:M03893	0.000374495	3.42655	6668	1775	639	RASA4,ANPEP,IKBKE,UBE2L6,LPCAT2,ZNFX1,LY6E,AGRN,PLXND1,TMEM106A,SUSD2,H2-K1,CBLN1,SEC24D,TOR3A,H2-T23,MOV10,GPR176,HPSE,LOX,WDR91,HCK,APOBEC3,TRAFD1,PARP10,CTSB,AHNAK2,APH1C,RELB,MCOLN2,PLXNA1,CAMKK1,ARL5C,CYP4V3,UPP1,NKAIN1,PLPP3,SLC11A2,CHST11,ACP5,MRPL52,CMPK2,SRC,RAB20,TENT5C,SLC6A8,SLC7A8,SLC31A2,ISG15,ESD,CTSL,SGPL1,TAGAP,MAFB,RFTN1,NEURL3,PGAM1,SEPTIN8,NFKBIE,PRDX6,SNAP47,RASD2,ATP6V1C1,AK…
Factor: LF-A1; motif: GGGSTCWR; match class: 1	TF:M00646_1	0.000389998	3.40894	5273	1775	519	OAS1A,RTP4,OAS1G,IKBKE,PARP12,IRGM1,EPSTI1,UBE2L6,OAS3,LPCAT2,LGALS3BP,OAS2,LY6E,SLC11A1,TAPBP,AGRN,CCRL2,CFB,TMEM106A,SEMA4D,PTAFR,SUSD2,H2-K1,IRF9,CBLN1,TOR3A,RAI14,C3,ADAR,TRIM34A,MOV10,TREML2,GPR176,ASS1,IL21R,GBGT1,HCK,CAR13,APOBEC3,TRAFD1,PLPP1,CTSB,APH1C,4931406C07RIK,MCOLN2,CAMKK1,STAT1,ARL5C,CYP4V3,TNFRSF1B,UPP1,OSGIN1,PML,ATF3,STAB1,LY6C2,GPR137B,CSF2RB2,RAB20,MX1,SLC31A2,SLC39A4,CD74,S…
Factor: GKLF; motif: CCTCCYN; match class: 1	TF:M01835_1	0.000432534	3.36398	9519	1775	877	RASA4,SP100,BST2,ZBP1,ANPEP,XAF1,IKBKE,ITGAM,IL2RG,PARP12,DHX58,IRGM1,ADGRE1,UBE2L6,OAS3,LGALS3BP,PILRB1,PIRB,RNF213,SLC11A1,4933430I17RIK,CTSK,HP,LRPAP1,TAPBP,B430306N03RIK,STRA6L,CFB,SEMA4D,PTAFR,SUSD2,IRF7,IRF9,FBXW17,PIRA2,CLEC4D,SEC24D,ANXA4,GBP6,IFI47,RAI14,IRGM2,C3,ADAR,FSTL1,TRIM34A,GBP10,OSBPL3,GM5431,IGTP,NPY,HELZ2,MLKL,MOV10,TREML2,OASL2,GPR176,HPSE,ASS1,LOX,IL21R,WDR91,ACPP,IFI211,PAR…
Factor: TFEA; motif: GYCASVTGACYN	TF:M03890	0.000438968	3.35757	3142	1775	330	AOAH,IRGM1,OAS3,LGALS3BP,PILRB1,GPNMB,OAS2,RNF213,CXCL16,PTAFR,FBXW17,CBLN1,SLFN8,RAI14,P2RX4,SLC2A6,TREML2,GPR176,ASS1,PILRB2,CAR13,NLRC3,XDH,CYP4V3,TBC1D8,TRIM30A,MFSD7A,CMPK2,SRC,MX1,SLC6A8,TRIM30D,SLC31A2,TAP1,CTSL,HK3,MAFB,CGNL1,NEURL3,PRDX6,TNFAIP3,ATP6V1C1,FUCA2,PAPSS2,PTGES,LGALS9,EBI3,MFSD1,LITAF,HGSNAT,AQP9,CANT1,PDPN,GLUL,NFKB2,GGA2,SRXN1,ICAM1,TNS3,CLMP,CALR,ARL8B,ADHFE1,SDF2L1,TST,IL…
Factor: TFEA; motif: RGTCACGTGA	TF:M10403	0.000543498	3.2648	2590	1775	279	IRGM1,UBE2L6,OAS3,PILRB1,RNF213,CTSK,CLCN7,RAI14,GPR176,HPSE,PTPRO,CAR13,DHDH,CTSB,RELB,IRAK3,CAMKK1,FBLIM1,SLC11A2,SRC,RAB20,SLFN2,SLC31A2,CTSL,CD52,NEURL3,SNAP47,TNFAIP3,ATP6V1C1,FUCA2,PTGES,GAA,MFSD1,SERPINA3F,GGA2,SRXN1,CALR,ADHFE1,TMCO3,GNPDA1,CSTB,C77080,TEF,CST7,AGTRAP,TNFRSF9,TOR1AIP2,GNS,IER3,FLT4,CPEB1,GLA,ITGB2,RCBTB1,ANXA7,BID,CSF1,MTHFR,PPIP5K1,RRAGD,CALHM6,LGMN,PARP3,RAB3GAP2,TLR9,P…
Factor: CKROX; motif: SCCCTCCCC	TF:M01175	0.000546207	3.26264	6344	1775	610	RASA4,ZBP1,ITGAM,IL2RG,ADGRE1,PIRB,RNF213,ZNFX1,SLC11A1,STAT2,LRPAP1,B430306N03RIK,AGRN,STRA6L,PLXND1,CCRL2,CXCL16,SEMA4D,SUSD2,H2-K1,CBLN1,TOR3A,P2RX4,IRGM2,TRIM34A,H2-T23,IGTP,NPY,MOV10,TREML2,GPR176,HPSE,LOX,IL21R,PTPRO,HCK,APOBEC3,IL10RB,DHDH,CTSB,AHNAK2,APH1C,NLRC3,XDH,ARL5C,FBLIM1,TNFRSF1B,UPP1,TRIM30A,OSGIN1,AA467197,NKAIN1,ATF3,LRRC27,SLC11A2,SPSB4,CHST11,SLC6A12,LY6C2,ACP5,TUBB2A,SRC,RAB…
Factor: Spz1; motif: DNNGGRGGGWWNNNN	TF:M00446	0.000651934	3.1858	9090	1775	840	RASA4,SP100,OAS1A,OAS1G,ANPEP,IKBKE,IL2RG,PARP12,DHX58,IRGM1,EPSTI1,UBE2L6,LGALS3BP,PIRB,LY6E,4933430I17RIK,CTSK,B430306N03RIK,AGRN,CCRL2,SEMA4D,H2-K1,IRF7,PIRA2,CBLN1,SEC24D,GBP6,IFI47,RAI14,P2RX4,SLC2A6,C3,ADAR,FSTL1,TRIM34A,GBP10,H2-T23,GM5431,MOV10,TREML2,HPSE,IL21R,MET,PTPRO,HCK,CAR13,ACPP,PARP10,IVD,PLPP1,PIRA1,NLRC3,MCOLN2,PLXNA1,CAMKK1,FBLIM1,CYP4V3,TNFRSF1B,PROCR,AA467197,NKAIN1,ATF3,PLP…
Factor: Elk-1; motif: NNNNCCGGAARTNN	TF:M00025	0.000688331	3.1622	9833	1775	901	ZBP1,H2-T24,IKBKE,ITGAM,IL2RG,PARP12,AOAH,LPCAT2,OAS2,ZNFX1,STAT2,4933430I17RIK,CLCN7,TAPBP,AGRN,CCRL2,TMEM106A,CXCL16,SEMA4D,SUSD2,H2-K1,FBXW17,SEC24D,IFI47,RAI14,P2RX4,IRGM2,IGTP,MLKL,PHF11B,ASS1,WDR91,HCK,APOBEC3,TRAFD1,ACPP,PARP10,IL10RB,CTSB,4931406C07RIK,MCOLN2,CAMKK1,STAT1,CYP4V3,TBC1D8,TNFRSF1B,UPP1,OSGIN1,PLPP3,LRRC27,SPSB4,PHYH,ACP2,PCX,SLFN5,MFSD7A,MRPL52,IFI27,SRC,CSF2RB2,TENT5C,PARP9…
Factor: p53; motif: RGRCWWGYCYNGRCWWGYYY	TF:M01652	0.000705575	3.15146	7797	1775	732	RTP4,BST2,ZBP1,H2-T24,AOAH,GPNMB,OAS2,ZNFX1,LY6E,SLC11A1,STAT2,HP,LRPAP1,B430306N03RIK,STRA6L,SEMA4D,SUSD2,H2-K1,IRF7,FBXW17,PIRA2,CBLN1,SEC24D,IRGM2,SLC2A6,ADAR,FSTL1,H2-T23,IGTP,NPY,HELZ2,MLKL,MOV10,ASS1,WDR91,ASNS,HCK,APOBEC3,TRAFD1,IFI211,PARP10,DHDH,AHNAK2,CD38,APH1C,RELB,PIRA1,CAMKK1,FBLIM1,TBC1D8,TNFRSF1B,OSGIN1,PROCR,PML,USP18,ATF3,LRRC27,CHST11,LY6C2,MRPL52,CMPK2,TUBB2A,MX1,LY6I,TENT5C,S…
Factor: MRF4; motif: CASCTGC	TF:M03831	0.000812347	3.09026	9040	1775	835	RASA4,RTP4,BST2,ZBP1,H2-T24,ANPEP,IKBKE,IL2RG,AOAH,ADGRE1,EPSTI1,LGALS3BP,OAS2,RNF213,ZNFX1,SLC11A1,LRPAP1,TAPBP,B430306N03RIK,AGRN,CCRL2,CFB,CXCL16,SEMA4D,H2-K1,IRF9,FBXW17,ANXA4,TOR3A,IFI47,SLFN8,IRGM2,SLC2A6,TRIM34A,OSBPL3,IGTP,NPY,TREML2,OASL2,ASS1,LOX,ITGAX,IL21R,MET,WDR91,PTPRO,APOBEC3,PARP10,IVD,DHDH,AHNAK2,APH1C,NLRC3,4931406C07RIK,MCOLN2,XDH,CAMKK1,ARL5C,FBLIM1,TBC1D8,TNFRSF1B,UPP1,TRIM3…
Factor: HTF4; motif: CASCTGB	TF:M02018	0.000812347	3.09026	9040	1775	835	RASA4,RTP4,BST2,ZBP1,H2-T24,ANPEP,IKBKE,IL2RG,AOAH,ADGRE1,EPSTI1,LGALS3BP,OAS2,RNF213,ZNFX1,SLC11A1,LRPAP1,TAPBP,B430306N03RIK,AGRN,CCRL2,CFB,CXCL16,SEMA4D,H2-K1,IRF9,FBXW17,ANXA4,TOR3A,IFI47,SLFN8,IRGM2,SLC2A6,TRIM34A,OSBPL3,IGTP,NPY,TREML2,OASL2,ASS1,LOX,ITGAX,IL21R,MET,WDR91,PTPRO,APOBEC3,PARP10,IVD,DHDH,AHNAK2,APH1C,NLRC3,4931406C07RIK,MCOLN2,XDH,CAMKK1,ARL5C,FBLIM1,TBC1D8,TNFRSF1B,UPP1,TRIM3…
Factor: Egr-2; motif: GCGTGGGCGG	TF:M05494	0.000851866	3.06963	7247	1775	685	RASA4,ANPEP,PARP12,UBE2L6,OAS3,ZNFX1,LY6E,SLC11A1,4933430I17RIK,HP,LRPAP1,AGRN,PLXND1,CCRL2,H2-K1,CBLN1,SEC24D,TOR3A,IFI47,RAI14,IRGM2,TRIM34A,IGTP,MOV10,TREML2,GPR176,ASS1,LOX,GBGT1,MET,WDR91,HCK,TRAFD1,PARP10,IL10RB,PLPP1,APH1C,RELB,NLRC3,4931406C07RIK,PLXNA1,CAMKK1,TBC1D8,UPP1,NKAIN1,SLC11A2,SPSB4,GPR137B,CMPK2,TUBB2A,RAB20,TENT5C,SLC6A8,FAM20C,SLC31A2,ST6GAL1,ESD,CTSL,SGPL1,TAGAP,RFTN1,NEURL3…
Factor: DEC; motif: NNNSCACSTGAS; match class: 1	TF:M08872_1	0.000912667	3.03969	1780	1775	202	OAS3,RNF213,CLCN7,TAPBP,RAI14,TREML2,GPR176,HPSE,IL21R,PILRB2,NLRC5,CTSB,CD38,RELB,FBLIM1,ATF3,PLPP3,IFI27L2A,CMPK2,RAB20,PRDX6,TNFAIP3,ATP6V1C1,FUCA2,GPR84,MFSD1,IFIH1,H2-AB1,PDIA6,PVR,CALR,PAFAH2,ADHFE1,CSTB,C77080,AGTRAP,GNS,IER3,PRKCB,GLA,ITGB2,RAB38,RCBTB1,ANXA7,MTHFR,PPIP5K1,RRAGD,PDIA3,PARP14,BCL3,VASH2,PDXK,IFI208,RAB31,LAMP1,MCOLN1,MYOF,EGLN3,TATDN2,CRAT,ARAP1,MCCC1,NAGLU,BHLHE40,DEGS1,C…
Factor: c-Rel; motif: SGGRNTTTCC; match class: 1	TF:M00053_1	0.000939316	3.02719	337	1775	55	IKBKE,TAPBP,SLC2A6,GPR176,CD38,RELB,SRC,RAB20,LACC1,NFKBIE,PLS3,TNFAIP3,SERPINA3F,TLR2,GM36079,NFKB2,ICAM1,IL1B,TIFA,ZFP532,RASGEF1B,MARCO,NFKBIZ,STX11,TSKU,AGPAT1,ARRB1,CASP4,NFKBIA,CD300LB,CCDC122,TMED8,COL15A1,NCF4,IFNGR2,RNF14,ARG2,ELP5,CASKIN2,NUAK1,CXCL1,GADD45B,HPS1,TSC1,SLC35A2,CD69,ECHDC3,TRAF3,CYBA,GEM,VRK3,CXCL2,CTDNEP1,TMEM86A,PHETA2
Factor: Egr-3; motif: NTGCGTGGGCGK	TF:M00245	0.00100874	2.99622	6078	1775	585	RASA4,ANPEP,XAF1,IRGM1,UBE2L6,HP,TAPBP,AGRN,PLXND1,CCRL2,CXCL16,SEMA4D,H2-K1,SEC24D,TOR3A,IFI47,RAI14,P2RX4,IRGM2,H2-T23,IGTP,MOV10,GPR176,ASS1,ITGAX,IL21R,HCK,PARP10,IVD,AHNAK2,RELB,PLXNA1,UPP1,PML,NKAIN1,PLPP3,SLC11A2,SPSB4,PCX,GPR137B,CSF2RB2,RAB20,TENT5C,SLC6A8,FAM20C,TAP1,SGPL1,LACC1,TAGAP,RFTN1,CGNL1,EAR6,SNAP47,ATP6V1C1,PTGES,DOK7,SMPDL3B,ARFGEF3,GAA,FAM114A1,HGSNAT,PRKCD,RNF19B,STAC2,RNF1…
Factor: myogenin; motif: CAGCTG; match class: 1	TF:M02101_1	0.00111696	2.95196	13609	1775	1203	SP100,OAS1A,RTP4,ZBP1,H2-T24,OAS1G,ANPEP,XAF1,IKBKE,IL2RG,PARP12,DHX58,EPSTI1,UBE2L6,LPCAT2,LGALS3BP,PILRB1,OAS2,PIRB,RNF213,LY6E,SLC11A1,STAT2,HP,LRPAP1,AGRN,STRA6L,PLXND1,CCRL2,CFB,PTAFR,IFIT3B,SUSD2,IFI204,IRF9,FBXW17,PIRA2,CBLN1,SEC24D,ANXA4,TOR3A,GBP6,IFI47,SLFN8,P2RX4,IRGM2,ADAR,GBP10,OSBPL3,H2-T23,GM5431,IGTP,HELZ2,MOV10,TREML2,OASL2,PHF11B,GPR176,HPSE,ASS1,LOX,ITGAX,IL21R,GBGT1,PILRB2,WDR…
Factor: myogenin; motif: CAGCTG	TF:M02101	0.00111696	2.95196	13609	1775	1203	SP100,OAS1A,RTP4,ZBP1,H2-T24,OAS1G,ANPEP,XAF1,IKBKE,IL2RG,PARP12,DHX58,EPSTI1,UBE2L6,LPCAT2,LGALS3BP,PILRB1,OAS2,PIRB,RNF213,LY6E,SLC11A1,STAT2,HP,LRPAP1,AGRN,STRA6L,PLXND1,CCRL2,CFB,PTAFR,IFIT3B,SUSD2,IFI204,IRF9,FBXW17,PIRA2,CBLN1,SEC24D,ANXA4,TOR3A,GBP6,IFI47,SLFN8,P2RX4,IRGM2,ADAR,GBP10,OSBPL3,H2-T23,GM5431,IGTP,HELZ2,MOV10,TREML2,OASL2,PHF11B,GPR176,HPSE,ASS1,LOX,ITGAX,IL21R,GBGT1,PILRB2,WDR…
Factor: USF2; motif: NNNCCACGTGACN	TF:M03860	0.00123023	2.91001	4061	1775	409	H2-T24,GPNMB,RNF213,CTSK,HP,LRPAP1,CLCN7,TAPBP,CCRL2,IRF9,CBLN1,RAI14,GM5431,TREML2,GPR176,ASS1,PILRB2,NLRC5,PARP10,DHDH,CTSB,APH1C,RELB,4931406C07RIK,IRAK3,CAMKK1,FBLIM1,NKAIN1,PCX,ACP5,CMPK2,RAB20,FAM20C,SLC31A2,ST6GAL1,CD52,SERPINB9,NEURL3,NFKBIE,PRDX6,TNFAIP3,ATP6V1C1,SMPDL3B,GPR132,LGALS9,GAA,MFSD1,PRKCD,RNF19B,FTH1,PDPN,PVR,GGA2,CALR,CLEC4E,ARL8B,BST1,GNPDA1,CSTB,ABCD4,TNFSF12,PFKL,NADK,C77…
Factor: Pax-5; motif: BCNNNRNGCANBGNTGNRTAGCSGCHNB; match class: 1	TF:M00143_1	0.00127182	2.89557	4017	1775	405	PARP12,AOAH,PILRB1,OAS2,TAPBP,STRA6L,CFB,CXCL16,SUSD2,H2-K1,IRF7,IRF9,CBLN1,SEC24D,C3,ADAR,NPY,OASL2,LOX,ASNS,PARP10,DHDH,RELB,4931406C07RIK,IRAK3,UPP1,NKAIN1,USP18,ATF3,PCX,SLC6A12,MFSD7A,MRPL52,TUBB2A,RAB20,TENT5C,ISG15,PYCARD,MAFB,NEURL3,SLC37A2,PRDX6,MX2,GPR132,RBPMS,GAA,TLR2,CHPT1,AIFM2,PRKCD,GM36079,STAC2,RNF114,FTH1,TNF,CDC42EP2,ADAMTSL5,NFKB2,DACT2,INHBA,ICAM1,TPCN2,CLMP,PLEKHO1,CYRIA,SLC…
Factor: Zfp281; motif: NNCCCCCCCCCCMYC	TF:M02831	0.00131372	2.8815	3973	1775	401	RTP4,BST2,H2-T24,ANPEP,IKBKE,PARP12,EPSTI1,UBE2L6,OAS2,RNF213,AGRN,PLXND1,CCRL2,CXCL16,SEMA4D,IFIT3B,P2RX4,IRGM2,ADAR,FSTL1,IGTP,MLKL,MOV10,TREML2,OASL2,GPR176,MET,PTPRO,TRAFD1,PLPP1,CTSB,NLRC3,PLXNA1,STAT1,TNFRSF1B,AA467197,PLPP3,IFI27L2A,SRC,TENT5C,SLC6A8,SLFN2,TRIM30D,SLC31A2,ISG15,ST6GAL1,NEURL3,GSTA3,RASSF8,SNAP47,PLS3,TNFAIP3,AKR1B8,PTGES,LTBP3,ARFGEF3,RBPMS,TRPM2,IFIT3,IFIH1,GM36079,TNF,AL…
Factor: AP-2; motif: SNNNCCNCAGGCN	TF:M00915	0.00135419	2.86832	7126	1775	673	SP100,ZBP1,OAS1G,PARP12,LPCAT2,GPNMB,RNF213,ZNFX1,LRPAP1,CLCN7,TAPBP,B430306N03RIK,PLXND1,CCRL2,CXCL16,PTAFR,H2-K1,IRF9,FBXW17,CBLN1,SLFN8,RAI14,P2RX4,IRGM2,FSTL1,H2-T23,IGTP,MOV10,TREML2,GPR176,HPSE,ASS1,IL21R,GBGT1,WDR91,CAR13,APOBEC3,TRAFD1,ACPP,PARP10,PLPP1,DHDH,AHNAK2,APH1C,NLRC3,4931406C07RIK,MCOLN2,CAMKK1,ARL5C,FBLIM1,UPP1,NKAIN1,PLPP3,LRRC27,SLC11A2,CHST11,PHYH,PCX,CMPK2,SRC,SLC6A8,FAM20C…
Factor: Zfp740; motif: NNNCCCCCCCCMNNNN	TF:M02834	0.00137345	2.86219	5197	1775	508	RTP4,BST2,ANPEP,IKBKE,DHX58,IRGM1,EPSTI1,UBE2L6,OAS2,RNF213,AGRN,PLXND1,CCRL2,TMEM106A,SEMA4D,IFIT3B,SUSD2,IRF7,P2RX4,ADAR,FSTL1,GBP10,MLKL,OASL2,GPR176,ASS1,MET,PTPRO,CAR13,TRAFD1,PARP10,IL10RB,DHDH,4931406C07RIK,PLXNA1,STAT1,ARL5C,TNFRSF1B,UPP1,OSGIN1,PLPP3,LRRC27,IFI27L2A,SLC6A12,TUBB2A,SRC,TENT5C,SLC6A8,SLC7A8,SLC31A2,ISG15,CTSL,LACC1,TDRD7,TAGAP,MAFB,NEURL3,GSTA3,SNAP47,PLS3,TNFAIP3,PTGES,LT…
Factor: SP4; motif: SCCCCGCCCCS	TF:M01273	0.00141741	2.8485	2358	1775	255	LPCAT2,AGRN,CBLN1,SEC24D,WDR91,TRAFD1,PLPP1,AHNAK2,APH1C,RELB,TBC1D8,SLC11A2,RAB20,CGNL1,SEPTIN8,NFKBIE,FAM114A1,SOD2,CHPT1,AIFM2,RNF114,PDIA6,RNF34,CTSZ,ICAM1,CYRIA,RAB11FIP4,TST,IL11RA1,GBE1,WSB2,ERGIC1,CSTB,PFKL,C77080,OGFR,SLC2A1,TEF,HYAL1,MAPKAPK2,ST6GALNAC4,TSPO,ACSL1,SURF4,GNS,EIF4E3,TGM2,SOCS3,COG6,UNC13D,CPEB1,ADORA2A,CDS1,CALU,RPN1,ABHD4,TMEM237,SMURF1,COA5,HIF1AN,ACOT7,BLVRB,GINM1,ADOR…
Factor: Sp1; motif: NGGGGCGGGGN; match class: 1	TF:M07395_1	0.00145979	2.83571	4545	1775	451	RASA4,LPCAT2,ZNFX1,4933430I17RIK,LRPAP1,AGRN,PLXND1,TMEM106A,CBLN1,HELZ2,MET,WDR91,TRAFD1,PLPP1,AHNAK2,APH1C,RELB,MCOLN2,CAMKK1,ARL5C,UPP1,NKAIN1,LRRC27,SLC11A2,CHST11,SLC6A12,MFSD7A,TENT5C,ESD,CTSL,MAFB,CGNL1,NEURL3,PGAM1,SEPTIN8,NFKBIE,PRDX6,SNAP47,TNFAIP3,AKR1B8,PTGES,DOK7,FAM114A1,HGSNAT,CHPT1,AIFM2,PRKCD,RNF19B,STAC2,RNF114,CDC42EP2,PDIA6,RNF34,FAM234A,NFKB2,CTSZ,GGA2,RHOC,ICAM1,ANXA3,PLEKHO…
Factor: usf1; motif: NNGTCACGTGRCS; match class: 1	TF:M10409_1	0.0015518	2.80916	377	1775	59	RNF213,GPR176,CTSB,TNFAIP3,CALR,GNS,CPEB1,GLA,RCBTB1,MTHFR,RRAGD,PDXK,LAMP1,MCOLN1,TNFSF13B,ARFGEF2,SUMF1,MRGPRE,ATF4,AARS,LIPN,GBA,MPV17,ILVBL,NMNAT3,TNIP3,LIPO3,NAPA,WASHC5,ATP6V0D1,NUP50,PIP5K1A,KLC4,AMDHD2,SELPLG,6430548M08RIK,AATK,MAP3K12,TEN1,MRPL27,AIDA,ARL2,NAA40,LAMTOR1,ST6GALNAC6,CYBA,RNFT2,OGDH,MRPS18C,ABCG4,FAF1,WBP2,MMS19,VPS16,GET3,RAB7,ATP6V0B,COMMD9,RTF2
Factor: Klf15; motif: RGGGMGGRGNNGGGGGNGG	TF:M10277	0.00163048	2.78768	3163	1775	328	H2-T24,ANPEP,ADGRE1,UBE2L6,LRPAP1,AGRN,PLXND1,CXCL16,SEMA4D,CBLN1,SEC24D,IRGM2,FSTL1,H2-T23,IGTP,HELZ2,TREML2,OASL2,GPR176,LOX,MET,TRAFD1,AHNAK2,MCOLN2,TRIM30A,NKAIN1,IFI27L2A,SPSB4,TENT5C,TRIM30D,SLC31A2,ISG15,ST6GAL1,SGPL1,LACC1,NEURL3,RASSF8,PRDX6,AKR1B8,ARFGEF3,RBPMS,FAM114A1,AIFM2,IFIH1,PDIA6,F7,ALG2,ADAMTSL5,CTSZ,INHBA,TNS3,IRAK2,CYRIA,PAFAH2,RAB11FIP4,MMP2,BST1,B3GNT3,WSB2,ERGIC1,PFKL,NADK…
Factor: Tcfap2a; motif: WNNSCCYSRGGSRAN	TF:M02819	0.00177864	2.74991	2615	1775	278	SP100,IL2RG,OAS3,OAS2,HP,LRPAP1,CCRL2,CXCL16,IRF9,SLFN8,HELZ2,TREML2,GBGT1,ACPP,PARP10,PLPP1,AHNAK2,RELB,NLRC3,CAMKK1,TNFRSF1B,UPP1,ACP2,PCX,SLC6A12,MFSD7A,SRC,MX1,SLFN2,ST6GAL1,ESD,HK3,PGAM1,ATP6V1C1,AKR1B8,LHFPL2,GPR132,EBI3,HGSNAT,CANT1,ICAM1,IRAK2,ERGIC1,CSTB,NADK,OGFR,PRDX1,SLC2A1,OAT,TNFRSF14,MGLL,SOCS1,TSPO,VWA8,MFGE8,KIF3C,PRKCB,EIF4E3,TXN1,SOCS3,LAYN,USP35,GRAMD1B,CDS1,MAOA,ENDOD1,RPN1,2…
Factor: DEC1; motif: CNCACRTGASC; match class: 1	TF:M03572_1	0.00180849	2.74268	1671	1775	190	H2-T24,OAS3,PILRB1,CLCN7,AGRN,PLXND1,CBLN1,ANXA4,ADAR,GPR176,ASS1,MCOLN2,CAMKK1,STAB1,SLC6A8,ST6GAL1,RFTN1,NEURL3,PRDX6,ARFGEF3,GAA,MFSD1,PRKCD,RNF114,TECPR1,FTH1,ALG2,ADAMTSL5,ZRANB3,TNS3,SDF2L1,TLR1,C77080,CD180,PRDX1,PLEKHN1,HYAL1,MGLL,PTGIR,GNS,IER3,ZFP532,MIF,PGK1,GLA,CD300LD,RCBTB1,RPN1,CSF1,MTHFR,SLC39A11,CALHM6,PDIA3,VASH2,PDXK,ITPR3,LAMP1,CCDC65,CCDC91,MCOLN1,AKIP1,P4HB,MVP,SDC3,NAGLU,BH…
Factor: Sp2; motif: NYSGCCCCGCCCCCY; match class: 1	TF:M03567_1	0.00230135	2.63802	2492	1775	266	RASA4,LPCAT2,ZNFX1,AGRN,PLXND1,TMEM106A,CBLN1,HELZ2,WDR91,TRAFD1,PLPP1,AHNAK2,APH1C,RELB,MCOLN2,ARL5C,SLC11A2,CHST11,MFSD7A,TENT5C,MAFB,CGNL1,NEURL3,NFKBIE,PRDX6,SNAP47,DOK7,CHPT1,AIFM2,RNF19B,RNF114,PDIA6,RNF34,CTSZ,RHOC,PLEKHO1,CYRIA,ABCC3,RAB11FIP4,WSB2,CSTB,PFKL,C77080,OGFR,TEF,AK4,ST6GALNAC4,TSPO,ACSL1,SURF4,POU2F2,GNS,RRAD,FLT4,EIF4E3,TXN1,ARFGAP3,USP35,CPEB1,PGK1,CDS1,PEA15A,GCH1,ACSS2,TME…
Factor: NF-kappaB; motif: NGGGACTTTCCA	TF:M00208	0.00231307	2.63581	3521	1775	359	OAS1A,ANPEP,IKBKE,PIRB,TAPBP,CCRL2,CFB,SUSD2,H2-K1,PIRA2,GBP6,SLC2A6,C3,GBP10,NPY,MLKL,MOV10,IL21R,PARP10,IL10RB,DHDH,APH1C,RELB,PIRA1,MCOLN2,PLXNA1,CAMKK1,ARL5C,TNFRSF1B,PROCR,SLC11A2,SLC6A12,GPR137B,RAB20,SLC39A4,CD74,LACC1,PYCARD,TDRD7,TAGAP,RFTN1,CGNL1,NEURL3,EAR6,TNIP1,SEPTIN8,PLS3,ATP6V1C1,PTGES,H2-T22,ARFGEF3,LITAF,FAM114A1,SERPINA3F,TLR2,AIFM2,PRKCD,GM36079,UBA7,ADAMTSL5,NFKB2,INHBA,RHOC,…
Factor: LF-A1; motif: GGGSTCWR	TF:M00646	0.00231565	2.63533	12574	1775	1118	SP100,OAS1A,RTP4,BST2,ZBP1,OAS1G,ANPEP,XAF1,IKBKE,ITGAM,PARP12,DHX58,IRGM1,ADGRE1,EPSTI1,UBE2L6,OAS3,LPCAT2,LGALS3BP,PILRB1,OAS2,ZNFX1,LY6E,SLC11A1,STAT2,4933430I17RIK,TAPBP,B430306N03RIK,AGRN,STRA6L,PLXND1,CCRL2,CFB,TMEM106A,CXCL16,SEMA4D,PTAFR,SUSD2,H2-K1,IRF7,IFI204,IRF9,CBLN1,ANXA4,TOR3A,RAI14,IRGM2,SLC2A6,C3,ADAR,FSTL1,TRIM34A,OSBPL3,IGTP,HELZ2,MLKL,MOV10,TREML2,GPR176,HPSE,ASS1,LOX,ITGAX,IL…
Factor: TEL1; motif: CNCGGAANNN	TF:M01993	0.00234824	2.62926	10419	1775	944	ZBP1,ITGAM,PARP12,AOAH,IRGM1,OAS2,ZNFX1,LY6E,SLC11A1,STAT2,4933430I17RIK,CLCN7,AGRN,STRA6L,CFB,TMEM106A,SEMA4D,SUSD2,H2-K1,IRF7,IRF9,FBXW17,SEC24D,IFI47,SLFN8,RAI14,P2RX4,ADAR,OSBPL3,H2-T23,HELZ2,MOV10,OASL2,HPSE,ASS1,ITGAX,MET,WDR91,HCK,NLRC5,APOBEC3,TRAFD1,ACPP,PARP10,IVD,IL10RB,4931406C07RIK,IRAK3,CAMKK1,STAT1,FBLIM1,CYP4V3,TNFRSF1B,UPP1,PROCR,PML,NKAIN1,ATF3,PLPP3,SLC11A2,SPSB4,PHYH,ACP2,PCX,…
Factor: ZBP89; motif: CCCCKCCCCCNN; match class: 1	TF:M07397_1	0.00236889	2.62545	3882	1775	391	RASA4,RTP4,H2-T24,IKBKE,UBE2L6,RNF213,LY6E,AGRN,PLXND1,SEMA4D,IFIT3B,SUSD2,CBLN1,IRGM2,FSTL1,IGTP,MLKL,MOV10,TREML2,OASL2,MET,HCK,APOBEC3,TRAFD1,CTSB,AHNAK2,RELB,MCOLN2,UPP1,NKAIN1,PLPP3,SLC11A2,IFI27L2A,SRC,SLC6A8,TRIM30D,SLC31A2,ISG15,ST6GAL1,CTSL,RFTN1,NEURL3,GSTA3,RASSF8,SNAP47,PLS3,TNFAIP3,AKR1B8,PTGES,LTBP3,SPATA13,ARFGEF3,RBPMS,CHPT1,AIFM2,PRKCD,IFIH1,ALG2,ZRANB3,INHBA,ICAM1,TNS3,PLEKHO1,C…
Factor: SREBP-1; motif: CACSCCA; match class: 1	TF:M00749_1	0.00236954	2.62534	2482	1775	265	ZBP1,OAS1G,IKBKE,DHX58,LY6E,CCRL2,SEMA4D,TOR3A,RAI14,P2RX4,SLC2A6,ITGAX,PARP10,IVD,CTSB,AHNAK2,MCOLN2,IRAK3,CAMKK1,TRIM30A,ATF3,SLC11A2,PHYH,ACP5,GPR137B,SRC,FAM20C,SLC31A2,RAB7B,TAP1,PYCARD,RFTN1,NEURL3,RASSF8,NFKBIE,TNFAIP3,FUCA2,DOK7,MX2,LGALS9,TRPM2,FAM114A1,AIFM2,H2-AB1,RNF114,TNF,ADAMTSL5,CCL3,PRDX6B,SLC27A1,PTGR1,SDF2L1,FOCAD,HK1,WSB2,PFKL,NADK,PLEKHN1,PLCB2,BCAM,TNFRSF14,SIGLEC1,SP110,STO…
Factor: GKLF; motif: NNRRGRRNGNSNNN; match class: 1	TF:M07040_1	0.00278983	2.55442	8461	1775	782	RASA4,RTP4,ANPEP,XAF1,IKBKE,ITGAM,DHX58,IRGM1,EPSTI1,UBE2L6,RNF213,ZNFX1,LRPAP1,AGRN,PLXND1,CCRL2,CXCL16,SEMA4D,IFIT3B,SUSD2,H2-K1,IRF9,CBLN1,SEC24D,IFI47,RAI14,P2RX4,IRGM2,ADAR,FSTL1,TRIM34A,GBP10,H2-T23,IGTP,MLKL,MOV10,TREML2,OASL2,GPR176,HPSE,ASS1,LOX,MET,PTPRO,TRAFD1,IVD,DHDH,AHNAK2,CD38,XDH,PLXNA1,STAT1,ARL5C,TBC1D8,TNFRSF1B,UPP1,TRIM30A,OSGIN1,NKAIN1,ATF3,PLPP3,LRRC27,IFI27L2A,CHST11,PCX,SL…
Factor: PEA3; motif: RCCGGAAGYN	TF:M01991	0.00284676	2.54565	9964	1775	906	ZBP1,H2-T24,ANPEP,IKBKE,ITGAM,IL2RG,PARP12,AOAH,IRGM1,LPCAT2,OAS2,ZNFX1,STAT2,4933430I17RIK,CTSK,CLCN7,TAPBP,CCRL2,TMEM106A,CXCL16,SEMA4D,SUSD2,H2-K1,IRF9,FBXW17,TOR3A,IFI47,RAI14,P2RX4,MLKL,TREML2,ASS1,HCK,APOBEC3,TRAFD1,ACPP,PARP10,IL10RB,CTSB,4931406C07RIK,MCOLN2,CAMKK1,STAT1,CYP4V3,TNFRSF1B,OSGIN1,PLPP3,LRRC27,SPSB4,ACP2,PCX,SLFN5,MFSD7A,ACP5,MRPL52,GPR137B,IFI27,SRC,TENT5C,SLC6A8,PARP9,FAM20…
Factor: Sp5; motif: RNGGRGGNGGRGNNGGGGGAGGRG	TF:M10376	0.00284872	2.54535	4847	1775	475	H2-T24,ANPEP,DHX58,AOAH,ADGRE1,LY6E,SLC11A1,HP,AGRN,PLXND1,TMEM106A,CXCL16,SEMA4D,PTAFR,SUSD2,GBP6,IFI47,RAI14,P2RX4,IRGM2,FSTL1,TRIM34A,H2-T23,IGTP,MOV10,TREML2,OASL2,HPSE,LOX,IL21R,GBGT1,MET,DHDH,AHNAK2,RELB,NLRC3,CAMKK1,TNFRSF1B,UPP1,TRIM30A,OSGIN1,NKAIN1,PLPP3,IFI27L2A,SLC6A12,TENT5C,SLC6A8,TRIM30D,SLC31A2,ISG15,ST6GAL1,RFTN1,NEURL3,RASSF8,SNAP47,PLS3,TNFAIP3,AKR1B8,PTGES,LHFPL2,GPR84,RBPMS,F…
Factor: VDR; motif: GGGKNARNRRGGWSA	TF:M00444	0.00294666	2.53067	10039	1775	912	RASA4,SP100,OAS1A,RTP4,BST2,ANPEP,ITGAM,IL2RG,PARP12,DHX58,IRGM1,ADGRE1,UBE2L6,GPNMB,RNF213,SLC11A1,HP,LRPAP1,B430306N03RIK,CFB,TMEM106A,SEMA4D,PTAFR,IFIT3B,SUSD2,H2-K1,IRF7,IFI204,IRF9,CBLN1,SEC24D,TOR3A,IFI47,IRGM2,C3,ADAR,FSTL1,GBP10,GM5431,IGTP,NPY,HELZ2,MLKL,TREML2,OASL2,ASS1,LOX,IL21R,GBGT1,PILRB2,WDR91,HCK,NLRC5,CAR13,APOBEC3,IFI211,IVD,IL10RB,CTSB,NLRC3,4931406C07RIK,PLXNA1,CAMKK1,STAT1,T…
Factor: IRF-3; motif: NARAANSGAAACYN	TF:M02767	0.00314165	2.50284	2611	1775	276	OAS1A,RTP4,ZBP1,H2-T24,OAS1G,XAF1,ITGAM,PARP12,DHX58,IRGM1,EPSTI1,OAS3,LPCAT2,LGALS3BP,PILRB1,GPNMB,OAS2,PIRB,RNF213,STAT2,PLXND1,CCRL2,TMEM106A,SEMA4D,H2-K1,IRF7,IRF9,PIRA2,TOR3A,SLFN8,IRGM2,SLC2A6,TRIM34A,OSBPL3,GM5431,IGTP,HELZ2,MLKL,MOV10,GPR176,ASS1,IL21R,GBGT1,PILRB2,NLRC5,APOBEC3,PARP10,ADGRE4,PIRA1,TNFRSF1B,UPP1,PML,USP18,PLPP3,SLC11A2,IFI27L2A,DDX60,CMPK2,IFI27,RAB20,MX1,PARP9,GBP3,ISG15…
Factor: KROX; motif: CCCGCCCCCRCCCC	TF:M00982	0.00318024	2.49754	6000	1775	574	RASA4,OAS1A,RTP4,OAS1G,ANPEP,IKBKE,UBE2L6,ZNFX1,LY6E,LRPAP1,CLCN7,TAPBP,AGRN,PLXND1,CXCL16,SUSD2,H2-K1,CBLN1,SEC24D,RAI14,IRGM2,TRIM34A,H2-T23,IGTP,MOV10,OASL2,GPR176,LOX,WDR91,HCK,NLRC5,TRAFD1,PARP10,CTSB,AHNAK2,APH1C,RELB,MCOLN2,PLXNA1,CAMKK1,ARL5C,CYP4V3,TNFRSF1B,AA467197,NKAIN1,SLC11A2,IFI27L2A,ACP5,MRPL52,TUBB2A,SRC,TENT5C,SLC6A8,SLC7A8,CTSL,SGPL1,TAGAP,MAFB,RFTN1,CGNL1,NEURL3,PGAM1,SEPTIN8,…
Factor: BTEB3; motif: BNRNGGGAGGNGT	TF:M01865	0.00333595	2.47678	8952	1775	822	OAS1A,OAS1G,ANPEP,XAF1,ITGAM,IL2RG,DHX58,ADGRE1,UBE2L6,OAS3,PILRB1,PIRB,RNF213,SLC11A1,4933430I17RIK,CTSK,HP,TAPBP,B430306N03RIK,AGRN,STRA6L,CCRL2,CXCL16,SEMA4D,PTAFR,SUSD2,IRF7,IRF9,FBXW17,SEC24D,TOR3A,GBP6,RAI14,P2RX4,IRGM2,C3,ADAR,FSTL1,H2-T23,GM5431,IGTP,NPY,MOV10,TREML2,GPR176,HPSE,LOX,IL21R,WDR91,HCK,NLRC5,TRAFD1,PARP10,GBP9,PLPP1,DHDH,CTSB,AHNAK2,CD38,RELB,NLRC3,MCOLN2,XDH,PLXNA1,ARL5C,FBL…
Factor: NF-kappaB; motif: NGGGGAMTTTCCNN; match class: 1	TF:M00194_1	0.00337225	2.47208	342	1775	54	LRPAP1,TAPBP,GBP6,SLC2A6,GBP3,CD74,GSTA3,PLS3,TLR2,PRKCD,ADAMTSL5,NFKB2,RHOC,ACSL1,CXCL3,OIT3,TGM2,CD300LD,BCL3,GM13305,CES2C,MTMR14,NIPAL3,WDR66,FAM117A,GSAP,FAS,NIPSNAP1,IL12RB2,CASP4,NFKBIA,DCBLD2,IFNGR2,ZMIZ2,RNF31,NUAK1,CXCL1,GADD45B,ATP2A3,NQO2,CXCL10,PPFIBP2,FLVCR1,ABCB8,GSDMD,TTC7,TAGLN2,PRSS30,SEC23B,RASA3,CXCL2,9530068E07RIK,RGL1,SMOC1
Factor: IRF-7; motif: TNSGAAWNCGAAANTNNN	TF:M00453	0.0035903	2.44487	3380	1775	345	SP100,OAS1A,RTP4,BST2,ZBP1,H2-T24,OAS1G,IL2RG,PARP12,DHX58,IRGM1,ADGRE1,EPSTI1,UBE2L6,OAS3,PILRB1,OAS2,RNF213,ZNFX1,STAT2,TAPBP,CCRL2,CFB,TMEM106A,IFIT3B,IRF7,IFI204,IRF9,CBLN1,CLEC4D,TOR3A,SLFN8,IRGM2,SLC2A6,TRIM34A,GBP10,GM5431,IGTP,HELZ2,MLKL,MOV10,TREML2,OASL2,PHF11B,GBGT1,MET,PILRB2,PTPRO,NLRC5,APOBEC3,TRAFD1,IFI211,DHDH,CTSB,CYP4V3,TNFRSF1B,TRIM30A,PML,USP18,IFI27L2A,DDX60,ACP2,SLFN5,IFI27,…
Factor: RXRalpha; motif: NNNNNTGACCCCNNNNN	TF:M02791	0.00376426	2.42432	6937	1775	653	RTP4,BST2,ZBP1,ANPEP,XAF1,DHX58,IRGM1,EPSTI1,UBE2L6,LGALS3BP,PILRB1,OAS2,PIRB,SLC11A1,4933430I17RIK,HP,LRPAP1,CLCN7,B430306N03RIK,PLXND1,CCRL2,TMEM106A,CXCL16,SEMA4D,PTAFR,IFIT3B,SUSD2,H2-K1,FBXW17,PIRA2,SEC24D,RAI14,IRGM2,C3,TRIM34A,IGTP,MLKL,MOV10,TREML2,GPR176,PILRB2,ASNS,NLRC5,CAR13,APOBEC3,CTSB,RELB,4931406C07RIK,MCOLN2,XDH,PLXNA1,CAMKK1,ARL5C,FBLIM1,TNFRSF1B,UPP1,OSGIN1,PML,ATF3,LRRC27,IFI2…
Factor: BTEB2; motif: NGGGSWGGGNGGGGC	TF:M10280	0.00385054	2.41448	3048	1775	315	LY6E,4933430I17RIK,AGRN,TMEM106A,PTAFR,SUSD2,CBLN1,SEC24D,C3,FSTL1,TREML2,PHF11B,HPSE,ASS1,LOX,IL21R,MET,WDR91,NLRC5,CAR13,TRAFD1,IVD,PLPP1,AHNAK2,RELB,MCOLN2,CAMKK1,ARL5C,TNFRSF1B,NKAIN1,CHST11,MFSD7A,FAM20C,TAP1,SGPL1,TAGAP,MAFB,CGNL1,NEURL3,SEPTIN8,PRDX6,SNAP47,FAM114A1,HGSNAT,AIFM2,IFIH1,RNF19B,TNF,PDIA6,RNF34,ADAMTSL5,ANXA3,PHF11A,IRAK2,CYRIA,SLC27A1,PTGR1,RAB11FIP4,MMP2,HK1,NBAS,C77080,PRDX…
Factor: RREB-1; motif: GRSDSGGGKTGGGKGG	TF:M07062	0.00411674	2.38545	1798	1775	200	H2-T24,LY6E,CXCL16,SEMA4D,PTAFR,PIRA2,IFI47,SLFN8,FSTL1,H2-T23,NLRC5,PLPP1,CTSB,AHNAK2,PIRA1,UPP1,AA467197,PLPP3,IFI27L2A,SLC31A2,ISG15,SLC39A4,ST6GAL1,CGNL1,RASSF8,TNFAIP3,ATP6V1C1,LHFPL2,BLNK,RBPMS,IFIH1,H2-AB1,GM36079,ADAMTSL5,TRIB3,IRAK2,MMP2,CSF2RB,WSB2,IFIT1BL1,PLCB2,OAT,SOCS1,PSMB8,SURF4,MAP4K1,TMEM254A,TIFA,LAYN,ADI1,GRAMD1B,FABP5,CMTM3,CAR5B,PARP14,GALC,HTRA4,CD24A,SOAT1,MVP,COL6A3,GINM1…
Factor: USF2; motif: CASGYG	TF:M00726	0.00416229	2.38067	6270	1775	596	H2-T24,GPNMB,RNF213,ZNFX1,LY6E,CTSK,HP,CLCN7,TAPBP,B430306N03RIK,CFB,H2-K1,IRF7,IRF9,CBLN1,IFI47,RAI14,GM5431,TREML2,GPR176,ASS1,GBGT1,MET,PILRB2,NLRC5,APOBEC3,ACPP,PARP10,GBP9,DHDH,CTSB,AHNAK2,APH1C,RELB,4931406C07RIK,MCOLN2,IRAK3,CAMKK1,ARL5C,FBLIM1,CYP4V3,AA467197,NKAIN1,CHST11,PCX,LY6C2,ACP5,CMPK2,TUBB2A,RAB20,SLC6A8,FAM20C,SLC7A8,GBP3,SLC31A2,ST6GAL1,CTSL,HK3,CD52,RFTN1,SERPINB9,NEURL3,NFKBI…
Factor: USF2; motif: CASGYG; match class: 1	TF:M00726_1	0.00416229	2.38067	6270	1775	596	H2-T24,GPNMB,RNF213,ZNFX1,LY6E,CTSK,HP,CLCN7,TAPBP,B430306N03RIK,CFB,H2-K1,IRF7,IRF9,CBLN1,IFI47,RAI14,GM5431,TREML2,GPR176,ASS1,GBGT1,MET,PILRB2,NLRC5,APOBEC3,ACPP,PARP10,GBP9,DHDH,CTSB,AHNAK2,APH1C,RELB,4931406C07RIK,MCOLN2,IRAK3,CAMKK1,ARL5C,FBLIM1,CYP4V3,AA467197,NKAIN1,CHST11,PCX,LY6C2,ACP5,CMPK2,TUBB2A,RAB20,SLC6A8,FAM20C,SLC7A8,GBP3,SLC31A2,ST6GAL1,CTSL,HK3,CD52,RFTN1,SERPINB9,NEURL3,NFKBI…
Factor: ZNF151; motif: GGSGGNGGGGGAGGGGMGG	TF:M10412	0.00451113	2.34571	3816	1775	383	H2-T24,IKBKE,IL2RG,ADGRE1,LGALS3BP,RNF213,LY6E,AGRN,STRA6L,PLXND1,CCRL2,CXCL16,SEMA4D,IFIT3B,CBLN1,SEC24D,IRGM2,FSTL1,IGTP,MLKL,MOV10,TREML2,OASL2,GPR176,LOX,TRAFD1,CTSB,AHNAK2,RELB,MCOLN2,PLXNA1,TNFRSF1B,UPP1,TRIM30A,AA467197,NKAIN1,PLPP3,IFI27L2A,PCX,SRC,TENT5C,SLC6A8,SLFN2,TRIM30D,SLC31A2,ISG15,ST6GAL1,CTSL,PYCARD,RFTN1,NEURL3,SEPTIN8,RASSF8,SNAP47,AKR1B8,RBPMS,TRPM2,CHPT1,IFIH1,RNF114,TNF,GLU…
Factor: C-Myc; motif: NGCCACGTGNN	TF:M07601	0.00455251	2.34175	6192	1775	589	H2-T24,GPNMB,RNF213,ZNFX1,LY6E,CTSK,HP,CLCN7,TAPBP,B430306N03RIK,CFB,H2-K1,IRF7,IRF9,CBLN1,IFI47,RAI14,GM5431,TREML2,GPR176,ASS1,GBGT1,MET,PILRB2,NLRC5,APOBEC3,ACPP,PARP10,GBP9,DHDH,CTSB,AHNAK2,APH1C,RELB,4931406C07RIK,MCOLN2,IRAK3,CAMKK1,ARL5C,FBLIM1,CYP4V3,AA467197,NKAIN1,CHST11,PCX,LY6C2,ACP5,CMPK2,TUBB2A,RAB20,SLC6A8,FAM20C,SLC7A8,GBP3,SLC31A2,ST6GAL1,CTSL,HK3,CD52,RFTN1,SERPINB9,NEURL3,NFKBI…
Factor: Ets; motif: ACTTCCTS	TF:M00971	0.00457174	2.33992	2711	1775	284	ADGRE1,EPSTI1,LPCAT2,PIRB,B430306N03RIK,STRA6L,PLXND1,SUSD2,PIRA2,SEC24D,SLFN8,ADAR,FSTL1,GM5431,NPY,MLKL,PHF11B,GBGT1,MET,PILRB2,PARP10,ADGRE4,PLPP1,RELB,PIRA1,CYP4V3,OSGIN1,PROCR,PML,ACP2,LY6C2,ACP5,MRPL52,GPR137B,CSF2RB2,LY6I,PARP9,PYCARD,HK3,TDRD7,TAGAP,RFTN1,EAR6,PRDX6,PAPSS2,LY6C1,MX2,GPR132,LGALS9,RBPMS,GAA,LITAF,IKBKG,CHPT1,TNF,CANT1,NFKB2,CCL3,DACT2,ICAM1,PHF11A,SLC27A1,PAFAH2,ABCC3,NARF…
Factor: c-Myc:Max; motif: NNNNNNNCACGTGNNNNNNN	TF:M00615	0.00457239	2.33986	7207	1775	675	BST2,H2-T24,GPNMB,RNF213,ZNFX1,LY6E,CTSK,HP,CLCN7,TAPBP,B430306N03RIK,CFB,H2-K1,IRF7,IRF9,CBLN1,ANXA4,IFI47,RAI14,ADAR,GM5431,TREML2,GPR176,ASS1,GBGT1,MET,PILRB2,NLRC5,APOBEC3,ACPP,PARP10,GBP9,DHDH,CTSB,AHNAK2,APH1C,RELB,4931406C07RIK,MCOLN2,IRAK3,PLXNA1,CAMKK1,ARL5C,FBLIM1,CYP4V3,TNFRSF1B,TRIM30A,AA467197,NKAIN1,CHST11,PCX,LY6C2,ACP5,CMPK2,TUBB2A,RAB20,SLC6A8,FAM20C,SLC7A8,GBP3,SLC31A2,ST6GAL1,C…
Factor: c-Myc:Max; motif: NNNNNNNCACGTGNNNNNNN; match class: 1	TF:M00615_1	0.00457239	2.33986	7207	1775	675	BST2,H2-T24,GPNMB,RNF213,ZNFX1,LY6E,CTSK,HP,CLCN7,TAPBP,B430306N03RIK,CFB,H2-K1,IRF7,IRF9,CBLN1,ANXA4,IFI47,RAI14,ADAR,GM5431,TREML2,GPR176,ASS1,GBGT1,MET,PILRB2,NLRC5,APOBEC3,ACPP,PARP10,GBP9,DHDH,CTSB,AHNAK2,APH1C,RELB,4931406C07RIK,MCOLN2,IRAK3,PLXNA1,CAMKK1,ARL5C,FBLIM1,CYP4V3,TNFRSF1B,TRIM30A,AA467197,NKAIN1,CHST11,PCX,LY6C2,ACP5,CMPK2,TUBB2A,RAB20,SLC6A8,FAM20C,SLC7A8,GBP3,SLC31A2,ST6GAL1,C…
Factor: WT1; motif: CGCCCCCNCN	TF:M02036	0.00467326	2.33038	7541	1775	703	RASA4,RTP4,OAS1G,ANPEP,IKBKE,PARP12,IRGM1,ZNFX1,LY6E,CLCN7,TAPBP,AGRN,PLXND1,CXCL16,SUSD2,H2-K1,CBLN1,SEC24D,TOR3A,RAI14,TRIM34A,H2-T23,NPY,MOV10,GPR176,HPSE,ASS1,GBGT1,WDR91,NLRC5,CAR13,TRAFD1,PARP10,IL10RB,CTSB,AHNAK2,APH1C,RELB,MCOLN2,IRAK3,PLXNA1,CAMKK1,ARL5C,CYP4V3,UPP1,AA467197,NKAIN1,SLC11A2,IFI27L2A,ACP5,MRPL52,GPR137B,TUBB2A,SRC,RAB20,TENT5C,SLC6A8,FAM20C,SLC7A8,ESD,CTSL,SGPL1,TAGAP,MAFB…
Factor: c-Myc; motif: CACGTGGC	TF:M03867	0.00476357	2.32207	7685	1775	715	RASA4,H2-T24,ANPEP,ITGAM,AOAH,IRGM1,LGALS3BP,GPNMB,PIRB,RNF213,LY6E,SLC11A1,CTSK,HP,CLCN7,TAPBP,CFB,SEMA4D,SUSD2,IRF9,PIRA2,CBLN1,SEC24D,IFI47,RAI14,P2RX4,TRIM34A,H2-T23,GM5431,TREML2,PHF11B,GPR176,ASS1,GBGT1,MET,PILRB2,HCK,NLRC5,APOBEC3,PARP10,IL10RB,PLPP1,DHDH,CTSB,AHNAK2,APH1C,RELB,PIRA1,NLRC3,4931406C07RIK,MCOLN2,IRAK3,CAMKK1,FBLIM1,TBC1D8,PML,NKAIN1,SPSB4,CHST11,STAB1,PHYH,PCX,SLFN5,MFSD7A,A…
Factor: BTEB2; motif: GNAGGGGGNGGGSSNN	TF:M03814	0.00478359	2.32025	4984	1775	485	RTP4,IKBKE,IL2RG,IRGM1,ADGRE1,LPCAT2,GPNMB,PIRB,RNF213,LY6E,TAPBP,AGRN,CCRL2,TMEM106A,CXCL16,SEMA4D,SUSD2,PIRA2,CBLN1,IFI47,IRGM2,IGTP,HELZ2,MOV10,OASL2,GPR176,ASS1,ITGAX,MET,APOBEC3,IVD,CTSB,AHNAK2,CD38,APH1C,RELB,PIRA1,CAMKK1,STAT1,CYP4V3,TNFRSF1B,UPP1,NKAIN1,IFI27L2A,SPSB4,PCX,SRC,TENT5C,SLC6A8,TRIM30D,SLC39A4,SGPL1,TDRD7,CD52,RFTN1,NEURL3,RASSF8,PAPSS2,LTBP3,SPATA13,IFI206,LHFPL2,EBI3,SLFN3,H…
Factor: Wt1; motif: NNCCTCCCCCACNN	TF:M12438	0.00517284	2.28627	5987	1775	571	ZBP1,XAF1,IL2RG,IRGM1,ADGRE1,GPNMB,OAS2,PIRB,RNF213,AGRN,CCRL2,SEMA4D,PTAFR,PIRA2,TOR3A,IFI47,RAI14,P2RX4,IRGM2,C3,GBP10,H2-T23,IGTP,NPY,MLKL,MOV10,TREML2,OASL2,GPR176,HPSE,LOX,PTPRO,HCK,NLRC5,APOBEC3,IL10RB,DHDH,AHNAK2,PIRA1,NLRC3,4931406C07RIK,IRAK3,CAMKK1,ARL5C,FBLIM1,TNFRSF1B,UPP1,TRIM30A,PML,NKAIN1,PLPP3,LRRC27,IFI27L2A,SPSB4,PHYH,ACP2,SLC6A12,MRPL52,TUBB2A,SRC,CSF2RB2,TENT5C,SLC6A8,TRIM30D,…
Factor: STAT1; motif: NNNSANTTCCGGGAANTGNSN	TF:M00224	0.00525251	2.27963	5976	1775	570	OAS1A,BST2,IL2RG,IRGM1,PILRB1,RNF213,STAT2,HP,CLCN7,AGRN,PLXND1,CFB,SEMA4D,H2-K1,IRF9,FBXW17,SEC24D,ANXA4,RAI14,IRGM2,FSTL1,OSBPL3,IGTP,MLKL,OASL2,PILRB2,PTPRO,HCK,APOBEC3,IFI211,IL10RB,RELB,4931406C07RIK,XDH,TNFRSF1B,TRIM30A,AA467197,LRRC27,SLC11A2,PHYH,ACP2,LY6C2,ACP5,MRPL52,IFI27,RAB20,TENT5C,TRIM30D,SLC31A2,ISG15,SLC39A4,TAP1,SGPL1,LACC1,HK3,TDRD7,SEPTIN8,NFKBIE,PRDX6,SNAP47,RASD2,PAPSS2,GPR1…
Factor: Sp1; motif: GGGGCGGGGT; match class: 1	TF:M00008_1	0.00542521	2.26558	3395	1775	345	RASA4,LPCAT2,AGRN,PLXND1,SUSD2,CBLN1,IRGM2,FSTL1,IGTP,LOX,MET,WDR91,TRAFD1,PLPP1,AHNAK2,APH1C,RELB,MCOLN2,TBC1D8,LRRC27,SLC11A2,MFSD7A,TENT5C,SLC7A8,SGPL1,MAFB,CGNL1,NFKBIE,PRDX6,SNAP47,LHFPL2,RBPMS,SOD2,CHPT1,AIFM2,CDC42EP2,PDIA6,RNF34,LIPA,TRIB3,PLEKHO1,CYRIA,CALR,NARF,RAB11FIP4,IL11RA1,HK1,WSB2,PFKL,C77080,TEF,MAPKAPK2,TSPO,ACSL1,PIK3R5,SURF4,KIF3C,FLT4,EIF4E3,TXN1,TGM2,ARFGAP3,COG6,UNC13D,USP…
Factor: SP2; motif: GNNGGGGGCGGGGSN; match class: 1	TF:M03807_1	0.00559608	2.25212	2961	1775	306	LPCAT2,4933430I17RIK,AGRN,PLXND1,TMEM106A,CBLN1,MET,WDR91,TRAFD1,PLPP1,AHNAK2,APH1C,RELB,MCOLN2,CAMKK1,ARL5C,SLC11A2,CHST11,MFSD7A,TENT5C,NEURL3,NFKBIE,PRDX6,SNAP47,DOK7,RBPMS,HGSNAT,CHPT1,AIFM2,RNF19B,RNF114,CDC42EP2,RNF34,ALG2,CTSZ,RHOC,ANXA3,PLEKHO1,CYRIA,ABCC3,RAB11FIP4,TST,WSB2,CSTB,PFKL,C77080,OGFR,SLC2A1,TEF,MOCOS,AK4,ST6GALNAC4,TSPO,ACSL1,AGTRAP,SURF4,POU2F2,GNS,RRAD,PRKCB,FLT4,EIF4E3,TXN…
Factor: c-Myc:Max; motif: NNACCACGTGGTNN; match class: 1	TF:M00118_1	0.00571051	2.24333	7921	1775	734	H2-T24,LGALS3BP,GPNMB,RNF213,ZNFX1,LY6E,CTSK,HP,CLCN7,TAPBP,B430306N03RIK,CFB,H2-K1,IRF7,IRF9,CBLN1,IFI47,RAI14,P2RX4,FSTL1,H2-T23,GM5431,TREML2,GPR176,HPSE,ASS1,GBGT1,MET,PILRB2,NLRC5,APOBEC3,ACPP,PARP10,GBP9,ADGRE4,PLPP1,DHDH,CTSB,AHNAK2,APH1C,RELB,4931406C07RIK,MCOLN2,IRAK3,CAMKK1,ARL5C,FBLIM1,CYP4V3,OSGIN1,AA467197,NKAIN1,CHST11,PCX,LY6C2,ACP5,CMPK2,TUBB2A,RAB20,SLC6A8,FAM20C,SLC7A8,GBP3,SLC3…
Factor: c-Myc:Max; motif: NNACCACGTGGTNN	TF:M00118	0.00571051	2.24333	7921	1775	734	H2-T24,LGALS3BP,GPNMB,RNF213,ZNFX1,LY6E,CTSK,HP,CLCN7,TAPBP,B430306N03RIK,CFB,H2-K1,IRF7,IRF9,CBLN1,IFI47,RAI14,P2RX4,FSTL1,H2-T23,GM5431,TREML2,GPR176,HPSE,ASS1,GBGT1,MET,PILRB2,NLRC5,APOBEC3,ACPP,PARP10,GBP9,ADGRE4,PLPP1,DHDH,CTSB,AHNAK2,APH1C,RELB,4931406C07RIK,MCOLN2,IRAK3,CAMKK1,ARL5C,FBLIM1,CYP4V3,OSGIN1,AA467197,NKAIN1,CHST11,PCX,LY6C2,ACP5,CMPK2,TUBB2A,RAB20,SLC6A8,FAM20C,SLC7A8,GBP3,SLC3…
Factor: Tax/CREB; motif: RTGACGCATAYCCCC; match class: 1	TF:M00115_1	0.0063626	2.19637	2733	1775	285	RASA4,BST2,LY6E,STAT2,CLCN7,TMEM106A,PTAFR,IFIT3B,H2-K1,CBLN1,GBP6,GBP10,GPR176,ASS1,LOX,IL21R,HCK,IVD,PLXNA1,CAMKK1,OSGIN1,TUBB2A,RAB20,SLC7A8,SLC31A2,CTSL,PTGES,GPR84,FAM114A1,AQP9,TLR2,IFIT3,ECM1,TECPR1,TNF,CANT1,UBA7,PDPN,GLUL,PVR,SRXN1,ANXA3,CYRIA,TLR1,HK1,MCUB,C77080,SLC2A1,ARHGEF7,CST7,MGLL,RRAD,FLT4,MAP4K1,ARFGAP3,SOCS3,DRAM1,CPEB1,CPNE2,GLA,ITGB2,CDS1,RCBTB1,BID,MTHFR,NCSTN,CMTM3,RRAGD,S…
Factor: RelA-p65; motif: GGGANTTTCCNN	TF:M03563	0.00650772	2.18657	4491	1775	441	OAS1G,IKBKE,UBE2L6,PIRB,ZNFX1,4933430I17RIK,TAPBP,CCRL2,CFB,SUSD2,FBXW17,ANXA4,TOR3A,GBP6,IFI47,SLC2A6,GBP10,H2-T23,NPY,GPR176,CAR13,APOBEC3,IL10RB,GBP9,CD38,RELB,PLXNA1,ARL5C,TNFRSF1B,PROCR,AA467197,USP18,ATF3,LRRC27,SLC11A2,SLC6A12,SRC,RAB20,GBP2,SLFN2,FAM20C,GBP3,ISG15,SLC39A4,CD74,CTSL,LACC1,TDRD7,TAGAP,RFTN1,NEURL3,TNIP1,GSTA3,SEPTIN8,NFKBIE,PLS3,TNFAIP3,ATP6V1C1,PTGES,SPATA13,SMPDL3B,H2-T22…
Factor: Kid3; motif: CCACN	TF:M01160	0.0068052	2.16716	21608	1775	1774	RASA4,SP100,OAS1A,RTP4,BST2,ZBP1,H2-T24,OAS1G,ANPEP,XAF1,IKBKE,ITGAM,IL2RG,PARP12,DHX58,AOAH,IRGM1,ADGRE1,EPSTI1,UBE2L6,OAS3,LPCAT2,LGALS3BP,PILRB1,GPNMB,OAS2,PIRB,RNF213,ZNFX1,LY6E,SLC11A1,STAT2,4933430I17RIK,CTSK,HP,LRPAP1,CLCN7,TAPBP,B430306N03RIK,AGRN,STRA6L,PLXND1,CCRL2,CFB,TMEM106A,CXCL16,SEMA4D,PTAFR,IFIT3B,SUSD2,H2-K1,IRF7,IFI204,IRF9,FBXW17,PIRA2,CBLN1,CLEC4D,SEC24D,ANXA4,TOR3A,GBP6,IFI4…
Factor: HSF4; motif: CTGCMRN	TF:M07322	0.00693378	2.15903	17364	1775	1486	RASA4,SP100,OAS1A,RTP4,BST2,ZBP1,H2-T24,OAS1G,ANPEP,XAF1,IKBKE,ITGAM,PARP12,DHX58,AOAH,IRGM1,EPSTI1,UBE2L6,OAS3,LPCAT2,LGALS3BP,PILRB1,GPNMB,OAS2,PIRB,RNF213,ZNFX1,LY6E,SLC11A1,STAT2,HP,LRPAP1,CLCN7,B430306N03RIK,AGRN,STRA6L,PLXND1,CFB,TMEM106A,CXCL16,SEMA4D,PTAFR,IFIT3B,SUSD2,H2-K1,IRF7,IRF9,FBXW17,PIRA2,CBLN1,SEC24D,ANXA4,TOR3A,GBP6,IFI47,SLFN8,RAI14,P2RX4,IRGM2,SLC2A6,C3,ADAR,TRIM34A,GBP10,OSB…
Factor: Zfp536; motif: NCGGAKG	TF:M05541	0.00706702	2.15076	6330	1775	599	ITGAM,IRGM1,LPCAT2,OAS2,ZNFX1,LY6E,LRPAP1,AGRN,CFB,CXCL16,IRF9,FBXW17,CBLN1,SEC24D,IFI47,P2RX4,C3,FSTL1,MOV10,IL21R,WDR91,ASNS,CAR13,DHDH,CD38,4931406C07RIK,MCOLN2,STAT1,FBLIM1,NKAIN1,PLPP3,SLC11A2,SPSB4,STAB1,SLC6A12,ACP5,MRPL52,GPR137B,SRC,TENT5C,SLC6A8,ESD,CTSL,TDRD7,MAFB,RFTN1,CGNL1,TNIP1,NFKBIE,PRDX6,SNAP47,PLS3,TNFAIP3,ATP6V1C1,LTBP3,SPATA13,LHFPL2,RBPMS,GAA,SOD2,AIFM2,PRKCD,RNF19B,C1RA,TNF…
Factor: ERG; motif: ACCGGAART	TF:M01752	0.0070749	2.15028	9536	1775	867	H2-T24,ANPEP,IKBKE,ITGAM,IL2RG,PARP12,AOAH,LPCAT2,OAS2,ZNFX1,STAT2,CTSK,CLCN7,TAPBP,CCRL2,CFB,TMEM106A,SEMA4D,SUSD2,H2-K1,IFI204,FBXW17,IFI47,RAI14,P2RX4,SLC2A6,TRIM34A,MLKL,TREML2,GPR176,ASS1,HCK,APOBEC3,ACPP,IFI211,IL10RB,CTSB,MCOLN2,STAT1,CYP4V3,TNFRSF1B,OSGIN1,PLPP3,LRRC27,SPSB4,ACP2,PCX,SLFN5,MRPL52,IFI27,SRC,TENT5C,PARP9,GBP3,SLC31A2,RAB7B,SGPL1,LACC1,HK3,TAGAP,NEURL3,PGAM1,SEPTIN8,RASSF8,N…
Factor: SP1:SP3; motif: CCSCCCCCYCC	TF:M01219	0.00763032	2.11746	6699	1775	630	OAS1A,ANPEP,IKBKE,IRGM1,EPSTI1,UBE2L6,RNF213,ZNFX1,LY6E,AGRN,PLXND1,SEMA4D,IFIT3B,SUSD2,CBLN1,SEC24D,ADAR,FSTL1,GBP10,MLKL,OASL2,GPR176,LOX,MET,PTPRO,TRAFD1,PARP10,DHDH,APH1C,RELB,PLXNA1,CAMKK1,ARL5C,CYP4V3,TBC1D8,TNFRSF1B,OSGIN1,NKAIN1,PLPP3,LRRC27,SLC11A2,IFI27L2A,SPSB4,CHST11,PCX,TUBB2A,SRC,TENT5C,SLC6A8,FAM20C,SLC7A8,ISG15,RAB7B,ST6GAL1,CTSL,SGPL1,LACC1,TAGAP,CD52,RFTN1,NEURL3,PGAM1,GSTA3,SEP…
Factor: Max; motif: NNANCACGTGNTNN	TF:M00119	0.00788449	2.10323	7305	1775	681	H2-T24,GPNMB,RNF213,ZNFX1,LY6E,STAT2,CTSK,HP,CLCN7,TAPBP,B430306N03RIK,CFB,TMEM106A,H2-K1,IRF7,IFI204,IRF9,CBLN1,GBP6,IFI47,RAI14,GBP10,GM5431,NPY,TREML2,GPR176,ASS1,GBGT1,MET,PILRB2,NLRC5,APOBEC3,ACPP,IFI211,PARP10,GBP9,DHDH,CTSB,AHNAK2,APH1C,RELB,NLRC3,4931406C07RIK,MCOLN2,IRAK3,CAMKK1,ARL5C,FBLIM1,CYP4V3,AA467197,NKAIN1,CHST11,PCX,LY6C2,ACP5,CMPK2,TUBB2A,RAB20,SLC6A8,FAM20C,SLC7A8,GBP3,SLC31A2…
Factor: Max; motif: NNANCACGTGNTNN; match class: 1	TF:M00119_1	0.00788449	2.10323	7305	1775	681	H2-T24,GPNMB,RNF213,ZNFX1,LY6E,STAT2,CTSK,HP,CLCN7,TAPBP,B430306N03RIK,CFB,TMEM106A,H2-K1,IRF7,IFI204,IRF9,CBLN1,GBP6,IFI47,RAI14,GBP10,GM5431,NPY,TREML2,GPR176,ASS1,GBGT1,MET,PILRB2,NLRC5,APOBEC3,ACPP,IFI211,PARP10,GBP9,DHDH,CTSB,AHNAK2,APH1C,RELB,NLRC3,4931406C07RIK,MCOLN2,IRAK3,CAMKK1,ARL5C,FBLIM1,CYP4V3,AA467197,NKAIN1,CHST11,PCX,LY6C2,ACP5,CMPK2,TUBB2A,RAB20,SLC6A8,FAM20C,SLC7A8,GBP3,SLC31A2…
Factor: egr-3; motif: GTGGGY	TF:M03818	0.00812211	2.09033	15472	1775	1341	RASA4,SP100,OAS1A,RTP4,BST2,ZBP1,OAS1G,ANPEP,XAF1,IKBKE,ITGAM,IL2RG,PARP12,AOAH,IRGM1,EPSTI1,UBE2L6,OAS3,LPCAT2,LGALS3BP,OAS2,PIRB,RNF213,LY6E,SLC11A1,STAT2,4933430I17RIK,CTSK,HP,LRPAP1,TAPBP,B430306N03RIK,AGRN,STRA6L,PLXND1,CCRL2,TMEM106A,CXCL16,SEMA4D,PTAFR,IFIT3B,IRF7,IFI204,PIRA2,SEC24D,TOR3A,GBP6,IFI47,SLFN8,RAI14,P2RX4,IRGM2,SLC2A6,C3,ADAR,FSTL1,TRIM34A,GBP10,H2-T23,GM5431,IGTP,NPY,TREML2,P…
Factor: p53; motif: RGRCWWGYCYNGRCWWGYYY; match class: 1	TF:M01652_1	0.00870453	2.06025	4906	1775	476	RTP4,BST2,ZBP1,H2-T24,AOAH,GPNMB,ZNFX1,SLC11A1,STAT2,HP,LRPAP1,B430306N03RIK,STRA6L,SEMA4D,SUSD2,CBLN1,ADAR,FSTL1,IGTP,NPY,HELZ2,MLKL,WDR91,ASNS,HCK,APOBEC3,TRAFD1,PARP10,AHNAK2,CD38,APH1C,FBLIM1,TBC1D8,TNFRSF1B,OSGIN1,PROCR,PML,USP18,ATF3,LY6C2,MRPL52,MX1,SGMS2,PARP9,FAM20C,GBP3,CD74,TAP1,SGPL1,PYCARD,MAFB,NEURL3,SEPTIN8,SLC37A2,SNAP47,RASD2,LTBP3,LY6C1,GPR132,EBI3,RBPMS,LITAF,FAM114A1,HGSNAT,IK…
Factor: Klf17; motif: NGGGCGG; match class: 1	TF:M05407_1	0.00927964	2.03247	1735	1775	192	UBE2L6,ZNFX1,4933430I17RIK,LRPAP1,AGRN,CCRL2,SEC24D,IFI47,APH1C,TNFRSF1B,CHST11,GPR137B,TUBB2A,RAB20,SLC6A8,SLC31A2,MAFB,RFTN1,NEURL3,ATP6V1C1,PTGES,RNF19B,STAC2,RNF114,CDC42EP2,ANXA3,TMEM35B,SLC27A1,TST,HK1,NADK,OGFR,AK4,MFGE8,PIK3R5,SURF4,KIF3C,SOCS3,DENND3,LAYN,CPNE2,ACAA1A,LRRC8C,RCBTB1,ANXA7,ENDOD1,CALU,FGD6,CMTM3,PEA15A,NINJ1,LGMN,PRDX5,RPS6KA2,CD24A,SOAT1,H2-Q4,CCDC91,MCOLN1,AKIP1,BLVRB,P4…
Factor: AP2; motif: GCCYGSGGSN	TF:M08867	0.00956955	2.01911	7279	1775	678	SP100,RTP4,ZBP1,OAS1G,ANPEP,LPCAT2,GPNMB,RNF213,ZNFX1,B430306N03RIK,AGRN,PLXND1,CXCL16,H2-K1,RAI14,C3,FSTL1,OSBPL3,H2-T23,MOV10,TREML2,GPR176,ASS1,IL21R,MET,ASNS,APOBEC3,PARP10,IL10RB,PLPP1,CTSB,AHNAK2,APH1C,RELB,NLRC3,PLXNA1,CAMKK1,ARL5C,TBC1D8,OSGIN1,NKAIN1,PLPP3,SLC11A2,CHST11,PHYH,PCX,CMPK2,SRC,SLC6A8,FAM20C,SLC7A8,ST6GAL1,SGPL1,LACC1,MAFB,CD52,RFTN1,PGAM1,RASSF8,NFKBIE,SLC37A2,RASD2,AKR1B8,P…
Factor: SAP-1a; motif: NRRCCGGAAGYRN	TF:M10220	0.00993164	2.00298	9105	1775	830	SP100,H2-T24,IL2RG,PARP12,AOAH,LPCAT2,GPNMB,OAS2,RNF213,ZNFX1,SLC11A1,4933430I17RIK,TAPBP,PLXND1,TMEM106A,H2-K1,FBXW17,TOR3A,RAI14,SLC2A6,C3,TRIM34A,NPY,HELZ2,MLKL,MOV10,TREML2,APOBEC3,TRAFD1,ACPP,IVD,GBP9,CD38,NLRC3,4931406C07RIK,IRAK3,STAT1,TNFRSF1B,UPP1,OSGIN1,PROCR,NKAIN1,PLPP3,LRRC27,STAB1,ACP2,PCX,SLC6A12,SLFN5,ACP5,MRPL52,SRC,PARP9,FAM20C,SLC39A4,ST6GAL1,TAP1,ESD,CTSL,SGPL1,LACC1,TAGAP,SER…
Factor: Elf-1; motif: AGGAAG; match class: 1	TF:M01266_1	0.010817	1.96589	15706	1775	1358	RASA4,SP100,OAS1A,RTP4,ZBP1,H2-T24,OAS1G,ANPEP,IKBKE,ITGAM,IL2RG,PARP12,DHX58,AOAH,IRGM1,ADGRE1,EPSTI1,UBE2L6,OAS3,LPCAT2,PILRB1,GPNMB,OAS2,PIRB,RNF213,ZNFX1,LY6E,SLC11A1,STAT2,4933430I17RIK,CTSK,HP,LRPAP1,B430306N03RIK,STRA6L,PLXND1,CCRL2,CFB,TMEM106A,CXCL16,SEMA4D,PTAFR,SUSD2,IFI204,IRF9,FBXW17,PIRA2,CLEC4D,SEC24D,ANXA4,TOR3A,GBP6,IFI47,SLFN8,RAI14,SLC2A6,C3,ADAR,FSTL1,TRIM34A,GBP10,OSBPL3,H2-T…
Factor: PU.1; motif: AGGAAG; match class: 1	TF:M02031_1	0.010817	1.96589	15706	1775	1358	RASA4,SP100,OAS1A,RTP4,ZBP1,H2-T24,OAS1G,ANPEP,IKBKE,ITGAM,IL2RG,PARP12,DHX58,AOAH,IRGM1,ADGRE1,EPSTI1,UBE2L6,OAS3,LPCAT2,PILRB1,GPNMB,OAS2,PIRB,RNF213,ZNFX1,LY6E,SLC11A1,STAT2,4933430I17RIK,CTSK,HP,LRPAP1,B430306N03RIK,STRA6L,PLXND1,CCRL2,CFB,TMEM106A,CXCL16,SEMA4D,PTAFR,SUSD2,IFI204,IRF9,FBXW17,PIRA2,CLEC4D,SEC24D,ANXA4,TOR3A,GBP6,IFI47,SLFN8,RAI14,SLC2A6,C3,ADAR,FSTL1,TRIM34A,GBP10,OSBPL3,H2-T…
Factor: Tfap2a; motif: NGCCYSAGGCN	TF:M04156	0.0119578	1.92235	7827	1775	723	SP100,ZBP1,XAF1,IL2RG,AOAH,LPCAT2,RNF213,ZNFX1,LY6E,SLC11A1,B430306N03RIK,AGRN,STRA6L,PLXND1,CXCL16,PTAFR,IRF9,FBXW17,CBLN1,TOR3A,FSTL1,H2-T23,HELZ2,MOV10,TREML2,GPR176,HPSE,ASS1,IL21R,GBGT1,ASNS,CAR13,APOBEC3,PARP10,IVD,PLPP1,DHDH,CTSB,AHNAK2,RELB,NLRC3,PLXNA1,CAMKK1,TBC1D8,OSGIN1,PML,PLPP3,LRRC27,SLC11A2,SPSB4,CHST11,PHYH,ACP2,SLC6A12,LY6I,SLC6A8,SLFN2,GBP3,SLC39A4,ST6GAL1,ESD,SGPL1,LACC1,TDRD7…
Factor: Pax-3; motif: TCGTCACRCTTHM	TF:M00360	0.0138292	1.8592	12893	1775	1136	SP100,OAS1A,ZBP1,DHX58,AOAH,IRGM1,UBE2L6,LPCAT2,PILRB1,GPNMB,PIRB,RNF213,ZNFX1,LY6E,SLC11A1,4933430I17RIK,CTSK,HP,CLCN7,TAPBP,B430306N03RIK,AGRN,STRA6L,PLXND1,CCRL2,CXCL16,PTAFR,SUSD2,H2-K1,IRF7,FBXW17,PIRA2,CLEC4D,SEC24D,TOR3A,GBP6,IFI47,RAI14,P2RX4,C3,GBP10,OSBPL3,H2-T23,GM5431,HELZ2,ASS1,LOX,ITGAX,GBGT1,PILRB2,WDR91,ASNS,HCK,CAR13,APOBEC3,TRAFD1,ACPP,IL10RB,ADGRE4,PLPP1,CTSB,AHNAK2,APH1C,RELB,…
Factor: PU.1; motif: NNNNYYYACTTCCTCTTTY	TF:M01172	0.0138344	1.85904	4615	1775	449	ANPEP,ITGAM,ADGRE1,EPSTI1,UBE2L6,PILRB1,OAS2,PIRB,TAPBP,B430306N03RIK,STRA6L,CXCL16,SEMA4D,H2-K1,IRF9,PIRA2,CLEC4D,ANXA4,TOR3A,SLFN8,TRIM34A,H2-T23,GM5431,MLKL,OASL2,HPSE,GBGT1,MET,PILRB2,IL10RB,ADGRE4,PLPP1,AHNAK2,PIRA1,NLRC3,XDH,TNFRSF1B,OSGIN1,IFI27L2A,CHST11,LY6C2,GPR137B,RAB20,SGMS2,TDRD7,TAGAP,RFTN1,SERPINB9,NEURL3,EAR6,PGAM1,RASSF8,PRDX6,RASD2,AKR1B8,PAPSS2,SPATA13,LGALS9,EBI3,ARFGEF3,RBPM…
Factor: Zic1; motif: KGGGTGGTC	TF:M00448	0.0151804	1.81872	10849	1775	971	RASA4,OAS1A,BST2,H2-T24,OAS1G,DHX58,AOAH,IRGM1,EPSTI1,UBE2L6,LPCAT2,LGALS3BP,GPNMB,OAS2,ZNFX1,SLC11A1,STAT2,CTSK,LRPAP1,TAPBP,AGRN,STRA6L,PLXND1,CCRL2,SEMA4D,IFIT3B,SUSD2,H2-K1,FBXW17,CBLN1,ANXA4,TOR3A,IFI47,SLFN8,RAI14,P2RX4,SLC2A6,C3,TRIM34A,HELZ2,MLKL,MOV10,TREML2,GPR176,HPSE,ASS1,LOX,ITGAX,IL21R,GBGT1,MET,PTPRO,HCK,TRAFD1,PARP10,IVD,IL10RB,DHDH,CD38,NLRC3,MCOLN2,IRAK3,CAMKK1,ARL5C,TBC1D8,TNFR…
Factor: CP2; motif: GCHCDAMCCAG	TF:M00072	0.0153176	1.81481	9480	1775	859	SP100,ZBP1,ANPEP,XAF1,DHX58,AOAH,IRGM1,ADGRE1,OAS3,LGALS3BP,PIRB,RNF213,SLC11A1,STAT2,HP,LRPAP1,TAPBP,B430306N03RIK,PLXND1,CCRL2,CFB,CXCL16,SEMA4D,PTAFR,SUSD2,IRF9,FBXW17,CBLN1,TOR3A,GBP6,P2RX4,SLC2A6,TRIM34A,GBP10,HELZ2,TREML2,OASL2,PHF11B,GPR176,HPSE,ASS1,IL21R,GBGT1,MET,ASNS,HCK,IFI211,PARP10,IVD,IL10RB,GBP9,PLPP1,APH1C,RELB,MCOLN2,XDH,STAT1,ARL5C,FBLIM1,TBC1D8,TNFRSF1B,UPP1,PROCR,PLPP3,SLC11A…
Factor: IRF-3; motif: RAAARGGAAANNGAAASNGA	TF:M10269	0.0158014	1.8013	1348	1775	154	SP100,OAS1A,RTP4,BST2,H2-T24,PARP12,IRGM1,ADGRE1,EPSTI1,UBE2L6,OAS3,STAT2,TAPBP,IFIT3B,H2-K1,IRF9,CLEC4D,IFI47,GBP10,GM5431,MLKL,OASL2,IL21R,APOBEC3,PARP10,USP18,DDX60,GBP2,GBP3,ISG15,CTSL,CD52,NEURL3,MX2,EBI3,TAPBPL,IFIT3,AIFM2,IFIH1,OAS1B,GLUL,INHBA,TPCN2,ARL8B,TNFRSF26,WSB2,TNFSF15,PFKL,OAS1C,OGFR,TNFRSF14,APOL9B,SP110,SOCS1,VTI1A,PSMB8,TNFRSF9,GNS,RAB38,IFIT1,BID,CALHM6,ABHD4,PARP14,IFI35,HER…
Factor: DEC1; motif: NCNCACRTGNSC; match class: 1	TF:M08870_1	0.0160769	1.7938	2106	1775	225	TAPBP,STRA6L,CCRL2,CXCL16,CBLN1,TREML2,GPR176,ASS1,IL10RB,RELB,4931406C07RIK,CAMKK1,SPSB4,STAB1,PHYH,CMPK2,ST6GAL1,CTSL,HK3,CD52,NEURL3,NFKBIE,PRDX6,TNFAIP3,GPR132,LGALS9,ARFGEF3,GAA,PRKCD,PDPN,ICAM1,PRDX6B,CALR,ADHFE1,TLR1,CSTB,PFKL,NADK,C77080,TEF,APOL9B,CD68,ITGAD,MGLL,PTGIR,TOR1AIP2,KIF3C,GNS,EIF4E3,FKBP11,ZFP532,MIF,COG6,CPEB1,GM16867,GLA,RCBTB1,RPN1,BID,CSF1,MTHFR,RAB3GAP2,PRDX5,VASH2,PDXK,…
Factor: Elk-1; motif: GGAAGN; match class: 1	TF:M03819_1	0.0166994	1.7773	8770	1775	800	OAS1A,ZBP1,H2-T24,ANPEP,IKBKE,DHX58,ADGRE1,EPSTI1,PILRB1,OAS2,PIRB,STAT2,LRPAP1,STRA6L,CCRL2,CFB,TMEM106A,CXCL16,H2-K1,IRF9,CLEC4D,ANXA4,SLFN8,P2RX4,IRGM2,ADAR,GM5431,IGTP,NPY,MLKL,TREML2,OASL2,HPSE,ITGAX,PILRB2,WDR91,ASNS,NLRC5,ACPP,PARP10,IL10RB,CTSB,AHNAK2,RELB,MCOLN2,PLXNA1,STAT1,CYP4V3,TNFRSF1B,TRIM30A,OSGIN1,PML,AA467197,SPSB4,CHST11,ACP2,PCX,LY6C2,ACP5,MRPL52,GPR137B,CSF2RB2,RAB20,MX1,LY6I…
Factor: Gli2; motif: GACCACCCANG	TF:M01703	0.016928	1.77139	3517	1775	352	OAS1A,H2-T24,OAS1G,LPCAT2,STAT2,LRPAP1,CLCN7,TAPBP,B430306N03RIK,AGRN,STRA6L,IFIT3B,SUSD2,FBXW17,ANXA4,TOR3A,IFI47,RAI14,TREML2,GPR176,IL21R,MET,PTPRO,HCK,IVD,IL10RB,NLRC3,PLXNA1,NKAIN1,PLPP3,CHST11,SLC6A12,TUBB2A,MX1,SLC7A8,TAGAP,NEURL3,TNIP1,SEPTIN8,SLC37A2,RASD2,FUCA2,SMPDL3B,LGALS9,LITAF,SERPINA3F,AQP9,PRKCD,H2-AB1,STAC2,PDIA6,CANT1,PDPN,FAM234A,GLUL,F7,GGA2,TNS3,CLMP,MMP14,PTGR1,RAB11FIP4,SY…
Factor: Blimp-1; motif: RAAAGNGAAAGTNN	TF:M10349	0.0181045	1.74221	1743	1775	191	ANPEP,ADGRE1,GPNMB,TAPBP,B430306N03RIK,TMEM106A,CXCL16,CLEC4D,TOR3A,GBP10,H2-T23,GM5431,ITGAX,MET,APOBEC3,PARP10,CYP4V3,GBP2,MX1,SLFN2,TAP1,CTSL,PYCARD,MAFB,SLC37A2,MX2,LGALS9,MFSD1,TAPBPL,AIFM2,GLUL,CCL3,INHBA,PHF11A,MMP14,MMP2,TNFRSF26,CSF2RB,B3GNT3,TNFSF15,PFKL,OGFR,SP110,PSMB8,MAP4K1,OASL1,DRAM1,MINDY1,H2-AA,RCBTB1,ANXA7,IFIT1,BID,CSF1,2610524H06RIK,PARP3,ARF4,PARP14,TLR9,BCL2A1B,GDPD1,HIF1AN…
Factor: AHR; motif: CACGCN	TF:M01855	0.0181222	1.74179	8485	1775	776	BST2,H2-T24,ANPEP,ADGRE1,OAS3,LPCAT2,OAS2,PIRB,ZNFX1,SLC11A1,STAT2,LRPAP1,TAPBP,CFB,H2-K1,IRF9,FBXW17,CBLN1,SEC24D,TOR3A,RAI14,IRGM2,SLC2A6,H2-T23,IGTP,NPY,MLKL,MOV10,OASL2,LOX,MET,WDR91,PTPRO,HCK,PARP10,PLPP1,CTSB,AHNAK2,APH1C,4931406C07RIK,MCOLN2,IRAK3,PLXNA1,CAMKK1,STAT1,ARL5C,UPP1,OSGIN1,AA467197,NKAIN1,ATF3,PLPP3,SLC11A2,SPSB4,CHST11,PCX,ACP5,GPR137B,TUBB2A,CSF2RB2,RAB20,TENT5C,SLC6A8,SGMS2,…
Factor: ARNTLIKE; motif: NNNSCACGTG	TF:M08868	0.0189461	1.72248	5219	1775	500	H2-T24,GPNMB,RNF213,ZNFX1,LY6E,CTSK,HP,CLCN7,TAPBP,B430306N03RIK,CFB,H2-K1,IRF9,CBLN1,IFI47,RAI14,TREML2,GBGT1,MET,PILRB2,NLRC5,ACPP,PARP10,GBP9,CTSB,AHNAK2,APH1C,RELB,4931406C07RIK,MCOLN2,IRAK3,CAMKK1,ARL5C,CYP4V3,AA467197,NKAIN1,CHST11,PCX,LY6C2,ACP5,CMPK2,TUBB2A,RAB20,SLC6A8,FAM20C,GBP3,SLC31A2,ST6GAL1,CTSL,HK3,CD52,RFTN1,PRDX6,SNAP47,TNFAIP3,ATP6V1C1,PTGES,LY6C1,SMPDL3B,MX2,GPR132,LGALS9,GAA,…
Factor: RelA-p65; motif: KGGRNTTTCCC; match class: 1	TF:M10399_1	0.0196082	1.70756	482	1775	67	IKBKE,TAPBP,SLC2A6,GBP10,GPR176,CD38,RAB20,PLS3,TNFAIP3,ATP6V1C1,PTGES,SERPINA3F,TLR2,GM36079,NFKB2,RHOC,ICAM1,CLMP,IL1B,SLC2A1,VWA8,TIFA,H2-AA,RASGEF1B,MARCO,STX11,ARAP1,MTMR14,TSKU,ARRB1,KLHL12,ACOT11,MAGED1,TMEM104,CASP4,NFKBIA,SLC43A3,PBDC1,TMED8,COL15A1,NCF4,ARG2,ELP5,SPACA9,MT2,NUAK1,CXCL1,PYGB,COQ7,HPS1,TSC1,SLC35A2,CD69,ATP6V1A,ECHDC3,TRAF3,CYBA,ADSSL1,ANXA1,KYAT3,GEM,PRSS30,VRK3,CXCL2,CT…
Factor: AP-2alpha; motif: NNNSCCTGRGGC	TF:M10175	0.020582	1.68651	4956	1775	477	SP100,ZBP1,XAF1,IKBKE,IL2RG,OAS3,LPCAT2,OAS2,RNF213,HP,B430306N03RIK,CXCL16,SEMA4D,IRF9,CBLN1,FSTL1,HELZ2,MOV10,TREML2,GPR176,IL21R,GBGT1,ASNS,NLRC5,APOBEC3,PARP10,PLPP1,RELB,NLRC3,4931406C07RIK,PLXNA1,OSGIN1,NKAIN1,LRRC27,SLC11A2,CHST11,ACP2,SLC6A12,CMPK2,IFI27,LY6I,SLC6A8,SLFN2,SLC7A8,SLC39A4,ST6GAL1,LACC1,TDRD7,MAFB,CD52,NEURL3,PGAM1,SEPTIN8,NFKBIE,SLC37A2,PLS3,PTGES,LTBP3,LY6C1,EBI3,ARFGEF3,T…
Factor: c-Rel; motif: SGGRNTTTCC	TF:M00053	0.0209852	1.67809	3469	1775	347	BST2,ANPEP,IKBKE,UBE2L6,PIRB,TAPBP,CFB,SUSD2,FBXW17,TOR3A,GBP6,IFI47,P2RX4,SLC2A6,H2-T23,MOV10,GPR176,HCK,CAR13,IVD,IL10RB,GBP9,CD38,RELB,ARL5C,TNFRSF1B,ATF3,SLC6A12,IFI27,SRC,RAB20,SLFN2,FAM20C,ISG15,SLC39A4,CD74,CTSL,LACC1,TDRD7,NEURL3,TNIP1,SEPTIN8,NFKBIE,SLC37A2,PLS3,TNFAIP3,ATP6V1C1,PTGES,EBI3,LITAF,FAM114A1,SERPINA3F,TLR2,GM36079,STAC2,RNF114,TNF,GLUL,NFKB2,RHOC,TRIB3,ICAM1,CLMP,TMEM35B,CAL…
Factor: LKLF; motif: CNCCACCCS; match class: 1	TF:M08819_1	0.0214823	1.66792	1974	1775	212	OAS1A,H2-T24,PARP12,DHX58,LGALS3BP,LY6E,CTSK,CCRL2,CXCL16,TREML2,ITGAX,MET,CTSB,AHNAK2,CD38,MCOLN2,CAMKK1,AA467197,PLPP3,SLC31A2,ISG15,ST6GAL1,NEURL3,SNAP47,TNFAIP3,LHFPL2,BLNK,RBPMS,TRPM2,PRKCD,IFIH1,H2-AB1,GM36079,TNF,ADAMTSL5,IRAK2,CALR,PTGR1,MMP2,SDF2L1,WSB2,ERGIC1,NADK,C77080,OAT,AK4,PSMB8,CXCL3,TMEM254A,TIFA,DENND3,ADORA2A,TMEM106C,FGD6,RRAGD,PEA15A,GPR35,CAR5B,LGMN,PDIA3,TLR9,HVCN1,ITPR3,S…
Factor: MZF-1; motif: TGGGGAR	TF:M01733	0.0217082	1.66338	10390	1775	932	RASA4,ITGAM,IL2RG,DHX58,UBE2L6,OAS3,PILRB1,GPNMB,RNF213,LY6E,SLC11A1,LRPAP1,TAPBP,B430306N03RIK,STRA6L,CFB,TMEM106A,PTAFR,SUSD2,IFI204,IRF9,FBXW17,CBLN1,CLEC4D,SEC24D,TOR3A,SLFN8,RAI14,P2RX4,IRGM2,SLC2A6,C3,ADAR,FSTL1,TRIM34A,H2-T23,IGTP,NPY,HELZ2,MLKL,TREML2,OASL2,PHF11B,HPSE,LOX,ITGAX,IL21R,MET,PILRB2,PTPRO,NLRC5,TRAFD1,IFI211,PARP10,IL10RB,PLPP1,DHDH,AHNAK2,CD38,XDH,IRAK3,PLXNA1,CAMKK1,FBLIM1,…
Factor: USF; motif: NNRNCACGTGNYNN; match class: 1	TF:M00122_1	0.0223956	1.64984	2544	1775	264	H2-T24,RNF213,ZNFX1,HP,CLCN7,B430306N03RIK,IRF7,IRF9,IFI47,RAI14,GM5431,GPR176,GBGT1,MET,PILRB2,NLRC5,ACPP,CTSB,4931406C07RIK,MCOLN2,ARL5C,FBLIM1,NKAIN1,CHST11,PCX,ACP5,TUBB2A,RAB20,FAM20C,SLC31A2,CTSL,SERPINB9,NEURL3,TNFAIP3,ATP6V1C1,SMPDL3B,GPR132,GAA,MFSD1,ECM1,FTH1,GGA2,CALR,SLC35B1,NARF,ARL8B,TST,TLR1,GNPDA1,CSTB,ABCD4,C77080,PLEKHN1,TEF,CST7,ITGAD,AGTRAP,TNFRSF9,PTGIR,GNS,MAP4K1,TMEM254A,SL…
Factor: USF; motif: NNRNCACGTGNYNN	TF:M00122	0.0223956	1.64984	2544	1775	264	H2-T24,RNF213,ZNFX1,HP,CLCN7,B430306N03RIK,IRF7,IRF9,IFI47,RAI14,GM5431,GPR176,GBGT1,MET,PILRB2,NLRC5,ACPP,CTSB,4931406C07RIK,MCOLN2,ARL5C,FBLIM1,NKAIN1,CHST11,PCX,ACP5,TUBB2A,RAB20,FAM20C,SLC31A2,CTSL,SERPINB9,NEURL3,TNFAIP3,ATP6V1C1,SMPDL3B,GPR132,GAA,MFSD1,ECM1,FTH1,GGA2,CALR,SLC35B1,NARF,ARL8B,TST,TLR1,GNPDA1,CSTB,ABCD4,C77080,PLEKHN1,TEF,CST7,ITGAD,AGTRAP,TNFRSF9,PTGIR,GNS,MAP4K1,TMEM254A,SL…
Factor: BTEB2; motif: RGGGNGKGGN; match class: 1	TF:M07277_1	0.02258	1.64628	3123	1775	316	RASA4,LPCAT2,RNF213,AGRN,PLXND1,TMEM106A,SEMA4D,CBLN1,HELZ2,WDR91,TRAFD1,IL10RB,PLPP1,CTSB,AHNAK2,APH1C,RELB,ARL5C,UPP1,NKAIN1,SLC11A2,CHST11,SLC6A12,TENT5C,ISG15,CTSL,CGNL1,NEURL3,NFKBIE,SNAP47,TNFAIP3,DOK7,CHPT1,AIFM2,RNF34,FAM234A,ALG2,CTSZ,RHOC,PLEKHO1,CYRIA,ABCC3,RAB11FIP4,WSB2,PFKL,C77080,OGFR,PLEKHN1,SLC2A1,TEF,BCAM,MOCOS,AK4,TPRA1,ST6GALNAC4,TSPO,PSMB8,ACSL1,SURF4,KIF3C,POU2F2,RRAD,EIF4E3…
Factor: GATA-1; motif: SNNGATNNNN	TF:M00075	0.0226861	1.64424	6694	1775	625	RASA4,SP100,OAS1A,RTP4,ZBP1,OAS1G,IKBKE,PARP12,LPCAT2,ZNFX1,LY6E,STAT2,4933430I17RIK,LRPAP1,TAPBP,B430306N03RIK,AGRN,STRA6L,CFB,TMEM106A,SEMA4D,H2-K1,FBXW17,ANXA4,SLFN8,SLC2A6,GBP10,NPY,HPSE,GBGT1,MET,WDR91,PTPRO,HCK,CAR13,APOBEC3,ACPP,IL10RB,GBP9,PLPP1,DHDH,APH1C,RELB,NLRC3,CAMKK1,STAT1,TNFRSF1B,TRIM30A,PROCR,PLPP3,SLC11A2,SPSB4,CHST11,PHYH,ACP2,SLFN5,LY6C2,ACP5,GPR137B,CMPK2,CSF2RB2,RAB20,TENT5…
Factor: N-Myc; motif: NNCCACGTGNNN	TF:M00055	0.0227621	1.64279	4292	1775	419	H2-T24,GPNMB,LY6E,HP,CLCN7,B430306N03RIK,CFB,IRF9,CBLN1,RAI14,GM5431,ASS1,GBGT1,MET,PILRB2,NLRC5,PARP10,DHDH,AHNAK2,APH1C,4931406C07RIK,MCOLN2,IRAK3,CAMKK1,NKAIN1,CHST11,PCX,ACP5,CMPK2,TUBB2A,RAB20,SLC6A8,FAM20C,SLC7A8,GBP3,SLC31A2,ST6GAL1,CTSL,HK3,CD52,RFTN1,SERPINB9,PRDX6,SMPDL3B,GPR132,LGALS9,GAA,MFSD1,PRKCD,STAC2,RNF114,C1RA,FTH1,TNF,PDPN,ADAMTSL5,PVR,NFKB2,TNS3,CLEC4N,CLEC4E,NARF,ARL8B,ADHFE…
Factor: NF-kappaB1; motif: GGGAAANYCCC	TF:M10311	0.0228215	1.64166	311	1775	48	IKBKE,TOR3A,GBP6,SLC2A6,RELB,RAB20,SLC39A4,NEURL3,TNIP1,TLR2,GM36079,TNF,NFKB2,RHOC,B2M,CXCL3,TNFRSF9,CSF1,ACOT7,H2-Q4,GM13305,GINM1,STX11,TBC1D10A,CES2C,MTMR14,P2RX7,FAM117A,GSAP,DOCK6,CASP4,NFKBIA,FUZ,ZFP275,IFNGR2,BOK,CXCL1,GADD45B,ATP2A3,NQO2,TSC1,DDB1,CD69,PROSER2,ADSSL1,GEM,CXCL2,FCGR3
Factor: ER-alpha; motif: GGNNNNNNTGACCYN	TF:M03820	0.0239841	1.62008	2657	1775	274	ZBP1,OAS1G,DHX58,EPSTI1,OAS3,LPCAT2,PIRB,LRPAP1,STRA6L,PLXND1,CCRL2,CFB,IRF9,PIRA2,GBP6,RAI14,ADAR,GBP10,H2-T23,MOV10,OASL2,GBGT1,MET,IL10RB,PIRA1,NLRC3,MCOLN2,TRIM30A,PROCR,DDX60,ACP2,LY6C2,IFI27,TUBB2A,SRC,MX1,SLC6A8,ISG15,RAB7B,CD74,SGPL1,PYCARD,HK3,RFTN1,SERPINB9,SNAP47,RASD2,FUCA2,BLNK,EBI3,ARFGEF3,TRPM2,MFSD1,SLFN3,LITAF,SOD2,CHPT1,PRKCD,CDC42EP2,PDPN,ADAMTSL5,DACT2,TNS3,PHF11A,IRAK2,ABCC3,…
Factor: Spz1; motif: DNNGGRGGGWWNNNN; match class: 1	TF:M00446_1	0.024147	1.61714	2913	1775	297	OAS1A,OAS1G,IL2RG,PARP12,EPSTI1,UBE2L6,PIRB,B430306N03RIK,IRF7,PIRA2,CBLN1,SEC24D,IFI47,RAI14,FSTL1,TRIM34A,GBP10,GM5431,MOV10,TREML2,MET,PTPRO,HCK,PLPP1,PIRA1,NLRC3,MCOLN2,PLXNA1,CAMKK1,CYP4V3,SLC11A2,IFI27L2A,STAB1,SLC6A12,SLFN2,SLC31A2,ISG15,SLC39A4,TAGAP,SNAP47,PLS3,TNFAIP3,FUCA2,LTBP3,LY6C1,LHFPL2,RBPMS,TRPM2,LITAF,SERPINA3F,STAC2,FTH1,TNF,RHOC,TMEM35B,SLC27A1,MMP14,ARL8B,RAB11FIP4,TST,TMCO3…
Factor: c-Myc; motif: CACGTGGC; match class: 1	TF:M03867_1	0.0260418	1.58433	2671	1775	275	H2-T24,ITGAM,GPNMB,RNF213,LY6E,HP,CLCN7,CFB,IRF9,CBLN1,RAI14,H2-T23,TREML2,GPR176,ASS1,GBGT1,PILRB2,NLRC5,DHDH,AHNAK2,APH1C,4931406C07RIK,MCOLN2,IRAK3,CAMKK1,FBLIM1,TBC1D8,NKAIN1,PCX,ACP5,CMPK2,RAB20,TENT5C,FAM20C,SLC31A2,PRDX6,TNFAIP3,GPR132,GAA,MFSD1,C1RA,PDPN,NFKB2,TNS3,CALR,ARL8B,TLR1,GNPDA1,CSTB,TNFSF12,CD180,PRDX1,TEF,HYAL1,MFGE8,AGTRAP,TOR1AIP2,GNS,PRKCB,FKBP11,MIF,CPEB1,STEAP3,TNFRSF8,RAB…
Factor: Tfap2a; motif: NGCCYSAGGCN; match class: 1	TF:M04156_1	0.0261533	1.58247	5654	1775	536	SP100,ZBP1,XAF1,IL2RG,AOAH,LPCAT2,RNF213,ZNFX1,LY6E,SLC11A1,B430306N03RIK,PLXND1,CXCL16,IRF9,FBXW17,CBLN1,FSTL1,H2-T23,MOV10,TREML2,GPR176,HPSE,ASS1,IL21R,GBGT1,ASNS,CAR13,APOBEC3,PARP10,PLPP1,DHDH,CTSB,AHNAK2,RELB,NLRC3,CAMKK1,PLPP3,LRRC27,SLC11A2,SPSB4,CHST11,PHYH,ACP2,SLC6A12,LY6I,SLC6A8,SLFN2,SLC39A4,ST6GAL1,ESD,LACC1,CD52,PGAM1,SEPTIN8,NFKBIE,SLC37A2,TNFAIP3,AKR1B8,PTGES,LY6C1,LHFPL2,BLNK,EB…
Factor: CP2; motif: NNNNCCAGNCNN; match class: 1	TF:M07602_1	0.0268215	1.57152	3660	1775	363	SP100,OAS1A,BST2,DHX58,OAS3,LGALS3BP,GPNMB,SLC11A1,HP,AGRN,SUSD2,PIRA2,CBLN1,IFI47,ADAR,GBP10,HELZ2,MOV10,ASS1,LOX,IL21R,WDR91,TRAFD1,PARP10,IL10RB,PLPP1,APH1C,PIRA1,MCOLN2,PML,PLPP3,DDX60,SLC6A12,MRPL52,IFI27,RAB20,SLC31A2,TAP1,NEURL3,SLC37A2,TNFAIP3,FUCA2,LTBP3,DOK7,H2-T22,GPR84,ARFGEF3,RBPMS,GAA,SOD2,ECM1,CDC42EP2,LIPA,ALG2,CYRIA,SLC27A1,MMP14,IL11RA1,TMCO3,B3GNT3,HK1,WSB2,TIMP2,GNPDA1,CSTB,TN…
Factor: AP-2alphaA; motif: ANNGCCTNAGGSNNT; match class: 1	TF:M01045_1	0.027022	1.56828	1776	1775	193	XAF1,IL2RG,OAS3,LY6E,IRF9,FBXW17,PHF11B,GBGT1,PARP10,PLPP1,APH1C,RELB,NLRC3,LRRC27,SLC11A2,SPSB4,ACP2,SLC6A12,SLC6A8,SLFN2,SLC39A4,ST6GAL1,LACC1,MAFB,CD52,PGAM1,PLS3,AKR1B8,GAA,RNF19B,ECM1,TECPR1,FTH1,CANT1,GLUL,F7,ADAMTSL5,NFKB2,TRIB3,ABCC3,ERGIC1,PLEKHN1,TEF,OAT,HYAL1,MGLL,SOCS1,TSPO,MFGE8,PIK3R5,FGGY,DENND3,LAYN,STEAP3,LDHA,CDS1,RCBTB1,RPN1,2610524H06RIK,TTC41,NINJ1,SLFN1,ACSS2,BCL3,GDPD1,TNFS…
Factor: IRF-3; motif: NARAANSGAAACYN; match class: 1	TF:M02767_1	0.0282195	1.54945	202	1775	35	RTP4,ZBP1,H2-T24,OAS1G,XAF1,PARP12,LGALS3BP,IRF9,TRIM34A,MOV10,GBGT1,APOBEC3,USP18,DDX60,MX1,ISG15,MX2,TNF,OAS1B,UBA7,OAS1C,OASL1,PHF11D,ZC3HAV1,LRMDA,H2-Q4,GPR65,PNP,AGPAT3,SELENOW,DISP1,HAX1,GLRP1,CCDC126,LIPE
Factor: Elk-1; motif: RACCGGAAGTR	TF:M01165	0.0313767	1.50339	8877	1775	806	BST2,IL2RG,PARP12,AOAH,LGALS3BP,ZNFX1,CLCN7,STRA6L,CFB,TMEM106A,CXCL16,SEMA4D,SUSD2,IFI204,FBXW17,CBLN1,SEC24D,SLFN8,SLC2A6,ADAR,TRIM34A,GM5431,TREML2,IL21R,MET,WDR91,APOBEC3,TRAFD1,IFI211,AHNAK2,RELB,MCOLN2,IRAK3,STAT1,TRIM30A,PML,SPSB4,ACP2,SLFN5,ACP5,MRPL52,SRC,RAB20,SLC6A8,PARP9,TRIM30D,GBP3,SLC31A2,TAP1,SGPL1,HK3,CD52,PGAM1,SEPTIN8,NFKBIE,SLC37A2,TNFAIP3,RASD2,ATP6V1C1,AKR1B8,LTBP3,SPATA13,B…
Factor: SREBP-2; motif: NTCACCYNNNN; match class: 1	TF:M03852_1	0.0314613	1.50222	1802	1775	195	SP100,ZBP1,H2-T24,DHX58,OAS3,LY6E,SEMA4D,SUSD2,H2-K1,PIRA2,P2RX4,SLC2A6,GM5431,MET,AHNAK2,PIRA1,NLRC3,CAMKK1,TRIM30A,NKAIN1,ATF3,ACP5,TENT5C,SLFN2,TAP1,RFTN1,SERPINB9,LTBP3,H2-T22,LGALS9,SLFN3,SOD2,ECM1,UBA7,ADAMTSL5,CALR,FOCAD,PFKL,MAPKAPK2,ST6GALNAC4,CXCL3,ZFP532,UNC13D,STEAP3,CALU,BID,FABP5,FGD6,TTC41,CMTM3,HYOU1,HSPA5,RRAGD,PEA15A,GCH1,PARP3,ACSS2,ITPR3,PCYT1A,RPS6KA2,GALC,CD24A,ACOT7,H2-Q4,C…
Factor: AP-2alphaA; motif: ANMGCCTNAGGCKNT	TF:M01047	0.032796	1.48418	7295	1775	674	SP100,ZBP1,XAF1,IL2RG,AOAH,LPCAT2,RNF213,ZNFX1,LY6E,SLC11A1,B430306N03RIK,STRA6L,PLXND1,CXCL16,PTAFR,IRF9,FBXW17,CBLN1,FSTL1,H2-T23,HELZ2,MOV10,TREML2,GPR176,HPSE,ASS1,IL21R,GBGT1,ASNS,CAR13,APOBEC3,PARP10,IVD,PLPP1,DHDH,CTSB,AHNAK2,RELB,NLRC3,XDH,PLXNA1,CAMKK1,TBC1D8,OSGIN1,PML,AA467197,NKAIN1,PLPP3,LRRC27,SLC11A2,SPSB4,CHST11,PHYH,ACP2,SLC6A12,LY6I,SLC6A8,SLFN2,GBP3,SLC39A4,ST6GAL1,ESD,LACC1,TD…
Factor: AP-2alphaA; motif: ANMGCCTNAGGCKNT; match class: 1	TF:M01047_1	0.032796	1.48418	7295	1775	674	SP100,ZBP1,XAF1,IL2RG,AOAH,LPCAT2,RNF213,ZNFX1,LY6E,SLC11A1,B430306N03RIK,STRA6L,PLXND1,CXCL16,PTAFR,IRF9,FBXW17,CBLN1,FSTL1,H2-T23,HELZ2,MOV10,TREML2,GPR176,HPSE,ASS1,IL21R,GBGT1,ASNS,CAR13,APOBEC3,PARP10,IVD,PLPP1,DHDH,CTSB,AHNAK2,RELB,NLRC3,XDH,PLXNA1,CAMKK1,TBC1D8,OSGIN1,PML,AA467197,NKAIN1,PLPP3,LRRC27,SLC11A2,SPSB4,CHST11,PHYH,ACP2,SLC6A12,LY6I,SLC6A8,SLFN2,GBP3,SLC39A4,ST6GAL1,ESD,LACC1,TD…
Factor: CLOCKBMAL; motif: NNNWCACGTGGN	TF:M08869	0.0331362	1.4797	1944	1775	208	CLCN7,GM5431,TREML2,ASS1,NLRC5,MCOLN2,IRAK3,CAMKK1,PCX,CMPK2,SLC31A2,ST6GAL1,SERPINB9,SMPDL3B,LGALS9,GAA,MFSD1,PRKCD,C1RA,FTH1,ADAMTSL5,PVR,CLEC4N,CLEC4E,TLR1,GNPDA1,ABCD4,PFKL,PLEKHN1,TEF,MGLL,AGTRAP,TOR1AIP2,KIF3C,BATF2,MAP4K1,TMEM254A,ZFP286,ZFP532,CPEB1,STEAP3,TNFRSF8,RAB38,RCBTB1,MTHFR,SLC39A11,RRAGD,LGMN,PDIA3,BCL2A1B,PRDX5,VASH2,PDXK,RPS6KA2,LAMP1,CCDC65,AKIP1,EGLN3,TATDN2,NME6,PDE7B,ARAP1…
Factor: P50; motif: GGRRANTCCCNN; match class: 1	TF:M03557_1	0.0342346	1.46553	1035	1775	122	ANPEP,AGRN,CFB,SUSD2,H2-K1,GBP6,GBP10,NPY,MOV10,IL10RB,SLC11A2,SLC39A4,CD74,LACC1,PYCARD,TNIP1,H2-T22,GPR84,LITAF,SERPINA3F,TLR2,PRKCD,GM36079,ADAMTSL5,NFKB2,INHBA,CALR,GBP5,GBE1,IFIT1BL1,CST7,BCAM,APOL9B,MOCOS,CCL9,CXCL3,RRAD,MAP4K1,TREML4,TXN1,GLA,H2-AA,SLC39A11,PEA15A,NINJ1,BCL3,GOT1,TNFSF13,GM13305,NFKBIZ,AKIP1,EGLN3,IRF1,MS4A6C,H2-M2,IFNLR1,MAN1A,ABCB1A,ATP6AP1,AFG3L1,APOL9A,FAS,H2-T10,NIPSN…
Factor: DEC2; motif: SNTCACGTGS	TF:M01843	0.0350354	1.45549	4265	1775	415	RASA4,IRGM1,OAS3,RNF213,ZNFX1,CTSK,CLCN7,TAPBP,IRF7,P2RX4,GM5431,NPY,TREML2,GPR176,IL21R,NLRC5,ACPP,PARP10,PLPP1,DHDH,CTSB,CD38,RELB,NLRC3,4931406C07RIK,IRAK3,CAMKK1,ARL5C,FBLIM1,CYP4V3,AA467197,STAB1,PCX,CMPK2,CSF2RB2,RAB20,SLC31A2,LACC1,MAFB,CD52,NEURL3,EAR6,TNIP1,NFKBIE,PRDX6,SNAP47,PLS3,TNFAIP3,ATP6V1C1,PTGES,GAA,MFSD1,LITAF,HGSNAT,AIFM2,PRKCD,H2-AB1,GM36079,ECM1,FTH1,CANT1,F7,PVR,NFKB2,GGA2,…
Factor: PUR1; motif: GGGNCAGNN; match class: 1	TF:M01721_1	0.0355459	1.44921	1838	1775	198	ANPEP,IRGM1,UBE2L6,OAS2,CTSK,LRPAP1,CBLN1,IRGM2,IGTP,HELZ2,MLKL,MOV10,ASS1,LOX,NLRC5,ACPP,AHNAK2,TNFRSF1B,ACP2,TUBB2A,SRC,RAB20,SLC6A8,MAFB,RFTN1,LTBP3,LY6C1,LHFPL2,RBPMS,CHPT1,TNF,F7,ADAMTSL5,ZRANB3,RHOC,ICAM1,SLC27A1,SDF2L1,FOCAD,IL11RA1,TMCO3,WSB2,TNFSF12,OAT,TPRA1,FAM219A,PTGIR,POU2F2,RRAD,PRKCB,EIF4E3,UNC13D,USP35,GM16867,PGK1,STEAP3,CDS1,CMTM3,TLR9,VASH2,FAM181B,PCYT1A,SLC44A1,PAM,STX11,NAG…
Factor: MafB; motif: GNTGAC	TF:M01227	0.0355953	1.44861	13322	1775	1166	SP100,OAS1A,RTP4,ZBP1,OAS1G,ANPEP,XAF1,IKBKE,ITGAM,PARP12,DHX58,AOAH,IRGM1,ADGRE1,EPSTI1,UBE2L6,LGALS3BP,PILRB1,GPNMB,OAS2,PIRB,RNF213,LY6E,4933430I17RIK,CTSK,HP,CLCN7,TAPBP,B430306N03RIK,AGRN,STRA6L,CCRL2,TMEM106A,CXCL16,SEMA4D,PTAFR,IFIT3B,H2-K1,IRF7,IFI204,IRF9,PIRA2,CBLN1,TOR3A,GBP6,P2RX4,IRGM2,C3,ADAR,OSBPL3,H2-T23,GM5431,IGTP,NPY,HELZ2,MLKL,TREML2,GPR176,ITGAX,GBGT1,MET,PILRB2,ASNS,NLRC5,AP…
Factor: EGR3; motif: NCMCRCCCACTNMN; match class: 1	TF:M08877_1	0.0370634	1.43105	1486	1775	165	EPSTI1,4933430I17RIK,TAPBP,AGRN,PLXND1,PIRA2,IFI47,RAI14,HCK,NLRC5,PIRA1,4931406C07RIK,PML,STAB1,MRPL52,IFI27,RAB20,FAM20C,SGPL1,RFTN1,NEURL3,PTGES,LHFPL2,CDC42EP2,ANXA3,TMEM35B,CYRIA,SLC27A1,TST,GBE1,HK1,WSB2,IFIT1BL1,IL1B,NADK,C77080,PLEKHN1,AK4,ACSL1,LAYN,ITGB2,CALU,CMTM3,RRAGD,PEA15A,SLFN1,HVCN1,PRDX5,RPS6KA2,ABCC5,TNFSF13,SOAT1,H2-Q4,CUL9,AKIP1,BLVRB,P4HB,RSAD2,POGK,VPS45,RNF149,LRSAM1,ABCB1…
Factor: Elf-1; motif: AWCCCGGAAGTN	TF:M07415	0.0381243	1.4188	8345	1775	761	ZBP1,H2-T24,IKBKE,ITGAM,IL2RG,AOAH,EPSTI1,OAS3,LPCAT2,OAS2,PIRB,RNF213,ZNFX1,STAT2,HP,CLCN7,TAPBP,CFB,TMEM106A,SUSD2,H2-K1,IFI47,RAI14,P2RX4,SLC2A6,C3,TRIM34A,MLKL,TREML2,OASL2,ASS1,ITGAX,PILRB2,HCK,NLRC5,TRAFD1,IL10RB,MCOLN2,STAT1,TNFRSF1B,UPP1,OSGIN1,PML,PLPP3,LRRC27,ACP2,MFSD7A,ACP5,MRPL52,SRC,GBP2,MX1,TENT5C,SLFN2,CTSL,SGPL1,LACC1,PYCARD,HK3,TDRD7,TAGAP,SERPINB9,NEURL3,PGAM1,SEPTIN8,NFKBIE,PR…
Factor: Fli-1; motif: GNNRCCGGAAGYGS	TF:M10234	0.0384567	1.41503	6461	1775	603	SP100,H2-T24,AOAH,UBE2L6,GPNMB,OAS2,ZNFX1,SLC11A1,PLXND1,TMEM106A,H2-K1,TOR3A,RAI14,C3,TRIM34A,NPY,HELZ2,MLKL,TREML2,OASL2,NLRC5,IL10RB,GBP9,CTSB,CD38,4931406C07RIK,TNFRSF1B,PROCR,NKAIN1,ATF3,PLPP3,LRRC27,STAB1,ACP2,PCX,MFSD7A,LY6C2,ACP5,MRPL52,RAB20,SGMS2,SLC39A4,ST6GAL1,CTSL,SGPL1,LACC1,TAGAP,SERPINB9,PGAM1,SEPTIN8,SLC37A2,PLS3,RASD2,ATP6V1C1,FUCA2,LHFPL2,EBI3,RBPMS,GAA,SLFN3,TLR2,AIFM2,PRKCD,T…
Factor: ELK-1; motif: ACCGGAWRTN; match class: 1	TF:M01981_1	0.0388057	1.4111	9022	1775	817	PARP12,IRGM1,EPSTI1,ZNFX1,LY6E,SLC11A1,STAT2,CTSK,CLCN7,TAPBP,AGRN,CCRL2,CXCL16,SEMA4D,H2-K1,IFI204,IRF9,FBXW17,IFI47,RAI14,IRGM2,IGTP,HELZ2,MLKL,MOV10,ASS1,WDR91,APOBEC3,ACPP,IFI211,PARP10,IL10RB,CD38,NLRC3,MCOLN2,IRAK3,CAMKK1,STAT1,CYP4V3,TBC1D8,TNFRSF1B,UPP1,OSGIN1,NKAIN1,PLPP3,LRRC27,SLC11A2,SPSB4,CHST11,ACP2,MFSD7A,MRPL52,SRC,TENT5C,CTSL,LACC1,TDRD7,NEURL3,NFKBIE,SLC37A2,SNAP47,PLS3,FUCA2,RB…
Factor: Spi-B; motif: ASNGGAASTN	TF:M02041	0.0415189	1.38175	9962	1775	894	RTP4,BST2,H2-T24,ANPEP,IKBKE,ITGAM,PARP12,AOAH,ADGRE1,EPSTI1,OAS3,LPCAT2,PILRB1,OAS2,PIRB,ZNFX1,CTSK,LRPAP1,B430306N03RIK,STRA6L,PLXND1,CCRL2,CFB,TMEM106A,CXCL16,IFIT3B,SUSD2,IRF7,IFI204,FBXW17,PIRA2,CLEC4D,SEC24D,TOR3A,GBP6,IFI47,SLFN8,P2RX4,IRGM2,SLC2A6,ADAR,FSTL1,TRIM34A,GBP10,OSBPL3,GM5431,IGTP,NPY,MLKL,TREML2,PHF11B,ITGAX,GBGT1,MET,PILRB2,IFI211,PARP10,IVD,IL10RB,GBP9,ADGRE4,PLPP1,CTSB,RELB,…
Factor: IRF6; motif: NNNACTCYCGGKNNN; match class: 1	TF:M02874_1	0.0416675	1.3802	7153	1775	661	RASA4,RTP4,ITGAM,PARP12,STAT2,LRPAP1,CLCN7,AGRN,PLXND1,CXCL16,SEMA4D,CBLN1,RAI14,ADAR,FSTL1,OSBPL3,NPY,MLKL,MOV10,OASL2,GPR176,HPSE,ASS1,LOX,ITGAX,IL21R,WDR91,ASNS,APOBEC3,TRAFD1,IVD,IL10RB,DHDH,CTSB,AHNAK2,APH1C,4931406C07RIK,MCOLN2,PLXNA1,ARL5C,FBLIM1,TBC1D8,PML,PLPP3,LRRC27,SLC11A2,SPSB4,CHST11,PCX,ACP5,GPR137B,TUBB2A,SRC,RAB20,TENT5C,SLC6A8,ST6GAL1,TAP1,SGPL1,CGNL1,PGAM1,SEPTIN8,NFKBIE,PRDX6,…
Factor: Mxi1; motif: NCACGTGGSNGNNNN	TF:M09695	0.0419796	1.37696	3057	1775	308	H2-T24,CFB,H2-K1,CBLN1,RAI14,TREML2,ASS1,GBGT1,MET,PILRB2,NLRC5,PARP10,AHNAK2,APH1C,RELB,4931406C07RIK,MCOLN2,IRAK3,CAMKK1,NKAIN1,CHST11,LY6C2,ACP5,TUBB2A,RAB20,SLC6A8,GBP3,SLC31A2,ST6GAL1,CTSL,HK3,RFTN1,PRDX6,ATP6V1C1,LY6C1,SMPDL3B,GPR132,LGALS9,MFSD1,PRKCD,STAC2,RNF114,C1RA,PDPN,ADAMTSL5,PVR,NFKB2,GGA2,TNS3,ARL8B,SDF2L1,TST,GNPDA1,CSTB,ABCD4,TNFSF12,PFKL,NADK,CD180,PRDX1,PLEKHN1,CST7,AK4,CD68,M…
Factor: HDAC1; motif: KGCARGGTC	TF:M07041	0.0460739	1.33655	12124	1775	1069	RASA4,OAS1A,RTP4,ZBP1,OAS1G,XAF1,IKBKE,PARP12,AOAH,IRGM1,EPSTI1,OAS3,PILRB1,GPNMB,OAS2,PIRB,RNF213,ZNFX1,LY6E,LRPAP1,TAPBP,B430306N03RIK,AGRN,STRA6L,PLXND1,CFB,TMEM106A,CXCL16,SEMA4D,H2-K1,IRF7,IRF9,FBXW17,PIRA2,CBLN1,CLEC4D,ANXA4,TOR3A,IFI47,SLFN8,RAI14,P2RX4,IRGM2,SLC2A6,ADAR,TRIM34A,OSBPL3,H2-T23,GM5431,IGTP,NPY,HELZ2,MOV10,OASL2,PHF11B,GPR176,HPSE,ASS1,LOX,IL21R,GBGT1,PILRB2,WDR91,ASNS,NLRC5,…
Factor: DEC; motif: NNNSCACSTGAS	TF:M08872	0.0479548	1.31917	7387	1775	680	OAS1G,ITGAM,PARP12,DHX58,AOAH,OAS3,RNF213,LY6E,STAT2,CTSK,LRPAP1,CLCN7,TAPBP,B430306N03RIK,STRA6L,CCRL2,CFB,CXCL16,PTAFR,SUSD2,FBXW17,PIRA2,CBLN1,ANXA4,TOR3A,RAI14,P2RX4,IRGM2,TRIM34A,H2-T23,GM5431,IGTP,TREML2,OASL2,GPR176,HPSE,ASS1,ITGAX,IL21R,GBGT1,PILRB2,WDR91,PTPRO,NLRC5,CAR13,ACPP,PARP10,DHDH,CTSB,CD38,APH1C,RELB,PIRA1,XDH,IRAK3,CAMKK1,FBLIM1,TRIM30A,AA467197,ATF3,PLPP3,IFI27L2A,SPSB4,PHYH,P…
Factor: AhR:Arnt; motif: GRGKATYGCGTGMCWNSCC	TF:M00237	0.0480889	1.31796	5860	1775	551	RASA4,BST2,PARP12,IRGM1,UBE2L6,OAS3,LGALS3BP,OAS2,ZNFX1,SLC11A1,STAT2,TAPBP,AGRN,PLXND1,CXCL16,SEMA4D,H2-K1,SEC24D,P2RX4,NPY,MLKL,MOV10,PTPRO,AHNAK2,NLRC3,4931406C07RIK,PLXNA1,CAMKK1,CYP4V3,UPP1,NKAIN1,USP18,PLPP3,SPSB4,ACP2,PCX,ACP5,TENT5C,PARP9,SLC31A2,SLC39A4,TAP1,CTSL,LACC1,PYCARD,HK3,MAFB,RFTN1,NEURL3,PGAM1,TNFAIP3,PTGES,DOK7,LHFPL2,LGALS9,RBPMS,SLFN3,SOD2,STAC2,RNF114,TECPR1,TNF,PDIA6,RNF34…
Factor: SREBP-1; motif: NATCACGTGAY	TF:M00220	0.0498284	1.30252	2033	1775	215	IKBKE,IL2RG,OAS3,GPNMB,RNF213,ZNFX1,4933430I17RIK,CLCN7,TMEM106A,H2-K1,IRF7,PIRA2,RAI14,GM5431,HELZ2,GPR176,NLRC5,IVD,CTSB,RELB,PIRA1,FBLIM1,ATF3,CMPK2,SRC,RAB20,TNFAIP3,BLNK,GAA,MFSD1,IKBKG,TLR2,FTH1,GGA2,SRXN1,CALR,SLC35B1,NARF,ADHFE1,MMP2,TLR1,IL7R,CD68,CXCL3,POU2F2,GNS,IER3,MAP4K1,TGM2,ZFP286,GLA,RCBTB1,MTHFR,CMTM3,HYOU1,PARP3,BCL2A1B,PDXK,HTRA4,LAMP1,COA5,CARD19,ACOT7,H2-Q4,CCDC91,MCOLN1,MYO…
Factor: MYF6; motif: NNNRACAGNCNCNCC; match class: 1	TF:M02885_1	0.0499464	1.3015	7020	1775	649	ANPEP,IKBKE,PARP12,IRGM1,OAS3,LPCAT2,LY6E,4933430I17RIK,CTSK,HP,LRPAP1,TAPBP,B430306N03RIK,PLXND1,CFB,CXCL16,IFIT3B,CBLN1,IFI47,RAI14,SLC2A6,GBP10,H2-T23,GM5431,GPR176,ASS1,LOX,MET,ASNS,CAR13,PARP10,GBP9,CD38,APH1C,RELB,NLRC3,CAMKK1,TBC1D8,UPP1,PROCR,USP18,LRRC27,SLC11A2,STAB1,DDX60,PCX,SLC6A12,MFSD7A,ACP5,MRPL52,CMPK2,IFI27,CSF2RB2,GBP2,SLC6A8,FAM20C,GBP3,SLC39A4,CD74,ST6GAL1,ESD,CTSL,MAFB,RFTN1…

## Sheet: FLAM_IFNg
term_name	term_id	adjusted_p_value	negative_log10_of_adjusted_p_value	term_size	query_size	intersection_size	intersections
Factor: ZF5; motif: GSGCGCGR	TF:M00716	1.32e-55	54.8805	14843	2972	2392	STAT1,SAMHD1,TRAFD1,RASA4,PARP12,BST2,LPCAT2,MLKL,STAT2,IRGM1,IRF1,APOBEC3,H2-K1,H2-Q4,H2-T24,H2-T23,CTSC,IL21R,TAP1,TOR3A,FBXW17,TAGAP,OAS1A,TAPBPL,TAP2,ZNFX1,UBE2L6,GBP3,TPST1,PARP10,MOV10,LY6E,GM21188,PARP9,IRF7,NLRC5,GBP8,GBP9,RNF19B,CD86,CALHM6,SOCS1,CD74,TRIM34A,HK3,GBP5,H2-T22,PARP11,TMEM106A,CLCN7,PHF11B,OAS3,PSMB9,TMEM67,MTHFR,CXCL16,H2-M3,IKBKE,CYP4V3,SLFN8,NMI,B2M,ARHGEF12,CIITA,PGAP2,…
Factor: E2F-1; motif: GNGGGCGGGRMN	TF:M10209	2.25e-52	51.6484	14255	2972	2311	STAT1,SAMHD1,ZBP1,TRAFD1,RASA4,PARP12,BST2,LPCAT2,MLKL,STAT2,IRGM1,IFI47,IRF1,IGTP,IRGM2,APOBEC3,TAPBP,H2-K1,H2-Q4,H2-T24,H2-T23,CTSC,IL21R,TAP1,TOR3A,FBXW17,TAGAP,TAPBPL,TAP2,ZNFX1,UBE2L6,GBP3,TPST1,MOV10,LY6E,GM21188,PARP9,IRF7,NLRC5,GBP8,GBP9,RNF19B,CALHM6,SOCS1,TRIM34A,RNF213,PARP11,TMEM106A,CLCN7,XDH,TRIM21,PSMB9,TMEM67,SLFN1,HERC6,MTHFR,CXCL16,GBGT1,H2-M3,PNP,CYP4V3,SLFN8,B2M,ARHGEF12,CIITA…
Factor: BEN; motif: CAGCGRNV	TF:M01240	6.18e-44	43.2089	16242	2972	2519	STAT1,SP100,SAMHD1,TRAFD1,RASA4,PARP12,BST2,LPCAT2,MLKL,STAT2,IRGM1,IFI47,IRF1,IGTP,IRGM2,APOBEC3,TAPBP,H2-K1,H2-Q4,H2-T24,H2-T23,XAF1,IL21R,TAP1,RTP4,EPSTI1,TOR3A,FBXW17,IFIT3B,OAS1A,TAPBPL,TAP2,ZNFX1,UBE2L6,TPST1,MOV10,LY6E,H2-AB1,GM21188,PARP9,H2-EB1,IRF7,NLRC5,GBP8,GBP9,RNF19B,CD86,CALHM6,SOCS1,OAS1G,CD74,TRIM34A,RNF213,HK3,ADGRE1,GBP5,H2-T22,PARP11,TMEM106A,CLCN7,OAS3,PSMB9,TMEM67,PNP2,HERC6…
Factor: E2F-3; motif: GGCGGGN	TF:M02089	7.34e-44	43.1341	11292	2972	1902	SAMHD1,ZBP1,TRAFD1,RASA4,PARP12,BST2,LPCAT2,IRF1,IGTP,IRGM2,APOBEC3,H2-K1,H2-Q4,H2-T24,H2-T23,CTSC,IL21R,TAP1,TOR3A,TAGAP,TAPBPL,TAP2,ZNFX1,UBE2L6,GBP3,TPST1,MOV10,LY6E,GM21188,IRF7,GBP8,GBP9,RNF19B,CALHM6,SOCS1,RNF213,PARP11,TMEM106A,CLCN7,PSMB9,MTHFR,CXCL16,CYP4V3,ARHGEF12,CIITA,PGAP2,SP140,CD52,RNF34,RNF114,STX2,H2-Q5,RMDN3,EIF4E3,PTPRO,HPSE,UNC13D,ADAR,DAXX,PSMB8,HELZ2,AGRN,TNS3,IFI27L2A,IFIH…
Factor: BCL6B; motif: NNNNCCGCCCCWNNNN	TF:M02844	7.61e-43	42.1184	13692	2972	2208	SP100,ZBP1,TRAFD1,RASA4,BST2,LPCAT2,MLKL,STAT2,IFI47,IRF1,IGTP,IRGM2,DHX58,APOBEC3,TAPBP,H2-K1,H2-Q4,H2-T24,H2-T23,XAF1,CTSC,TAP1,RTP4,EPSTI1,TOR3A,GBP2,TAGAP,IL2RG,OAS1A,TAP2,ZNFX1,UBE2L6,GBP3,TPST1,PARP10,MOV10,LY6E,H2-AB1,GM21188,IRF7,GBP8,GBP9,RNF19B,CD86,SOCS1,CD74,RNF213,GBP5,PARP11,TMEM106A,PHF11B,XDH,PSMB9,TMEM67,PNP2,HERC6,MTHFR,CXCL16,GBGT1,GM4951,IKBKE,PNP,CYP4V3,TLR9,MNDAL,GBP11,ARHGE…
Factor: Sp1; motif: CCCCGCCCCN	TF:M00933	3.05e-42	41.5162	8781	2972	1552	ZBP1,TRAFD1,RASA4,BST2,LPCAT2,IGTP,IRGM2,APOBEC3,H2-Q4,H2-T24,CTSC,TAP1,TOR3A,IL2RG,TAP2,ZNFX1,UBE2L6,MOV10,GM21188,RNF19B,CD86,SOCS1,RNF213,ADGRE1,PARP11,TMEM106A,PSMB9,CYP4V3,TLR9,ARHGEF12,CIITA,PGAP2,SP140,CD52,RNF34,RNF114,STX2,DTX3L,RMDN3,EIF4E3,HPSE,UNC13D,DAXX,PIRB,HELZ2,LAIR1,AGRN,TNS3,RNASE6,SEMA4D,TRIM30D,LAP3,PLAAT3,FLT1,PARP8,DRAM1,TREML2,LMO2,OGFR,GM12185,UNC93B1,CYRIA,IRF5,TNFRSF1B,…
Factor: Sp1; motif: NNGGGGCGGGGNN	TF:M00932	1.01e-41	40.9963	8960	2972	1575	SAMHD1,ZBP1,TRAFD1,RASA4,BST2,LPCAT2,IGTP,IRGM2,APOBEC3,H2-K1,H2-Q4,H2-T24,CTSC,IL21R,TAP1,TAPBPL,TAP2,ZNFX1,UBE2L6,MOV10,GM21188,RNF19B,SOCS1,RNF213,PARP11,TMEM106A,PSMB9,MTHFR,CYP4V3,TLR9,CIITA,PGAP2,SP140,CD52,RNF34,RNF114,STX2,RMDN3,EIF4E3,HPSE,UNC13D,ADAR,DAXX,HELZ2,AGRN,TNS3,IFIH1,SEMA4D,RASGEF1B,LAP3,PLAAT3,FLT1,DRAM1,TREML2,LMO2,ASB13,OGFR,OASL2,UNC93B1,CYRIA,IRF5,TNFRSF1B,GSDMD,NEURL3,CO…
Factor: FOXN4; motif: NNWANNCGWMCGCGTCNNNNMT	TF:M04662	1.45e-41	40.8376	15998	2972	2483	SAMHD1,ZBP1,TRAFD1,RASA4,PARP12,LPCAT2,MLKL,STAT2,IRGM1,IFI47,IRF1,DHX58,APOBEC3,TAPBP,H2-K1,H2-Q4,H2-T24,H2-T23,CTSC,IFI204,TAP1,EPSTI1,TOR3A,FBXW17,TAGAP,OAS1A,TAPBPL,ZNFX1,UBE2L6,GBP3,TPST1,PARP10,MOV10,LY6E,H2-AB1,GM21188,PARP9,H2-EB1,IRF7,NLRC5,RNF19B,CD86,CALHM6,SOCS1,CD74,TRIM34A,HK3,H2-T22,PARP11,IL18BP,TMEM106A,CLCN7,OAS3,PSMB9,TMEM67,SLFN1,PNP2,HERC6,MTHFR,CXCL16,PNP,CYP4V3,SLFN8,UBA7,N…
Factor: CPBP; motif: SNCCCNN; match class: 1	TF:M01822_1	2.02e-41	40.6947	19901	2972	2891	STAT1,SP100,SAMHD1,ZBP1,TRAFD1,RASA4,PARP12,BST2,LPCAT2,MLKL,STAT2,IRGM1,IFI47,IRF1,IGTP,IRGM2,DHX58,APOBEC3,TAPBP,H2-K1,H2-Q4,H2-T24,H2-T23,XAF1,CTSC,IL21R,IFI204,TAP1,RTP4,EPSTI1,ENTPD1,TOR3A,GBP2,FBXW17,TAGAP,IL2RG,GM5431,IFIT3B,OAS1A,TAPBPL,TAP2,ZNFX1,UBE2L6,GBP3,TPST1,PARP10,MOV10,LY6E,H2-AB1,GM21188,PARP9,H2-EB1,IRF7,GBP6,NLRC5,GBP8,GBP9,RNF19B,CD86,CALHM6,SOCS1,OAS1G,CD74,GBP10,TRIM34A,RNF…
Factor: ELK-1; motif: ACCGGAWRTN	TF:M01981	1.48e-40	39.8296	14698	2972	2324	STAT1,SP100,SAMHD1,ZBP1,TRAFD1,RASA4,PARP12,BST2,LPCAT2,MLKL,STAT2,IRGM1,IFI47,IRF1,IGTP,IRGM2,APOBEC3,TAPBP,H2-K1,H2-Q4,H2-T24,CTSC,IL21R,IFI204,TAP1,RTP4,EPSTI1,ENTPD1,TOR3A,FBXW17,TAGAP,IL2RG,TAP2,ZNFX1,TPST1,PARP10,MOV10,LY6E,GM21188,PARP9,GBP6,NLRC5,RNF19B,CD86,CALHM6,SOCS1,HK3,SERPINA3F,PARP11,IL18BP,TMEM106A,CLCN7,PHF11B,XDH,PSMB9,TMEM67,PNP2,HERC6,MTHFR,CXCL16,IFI211,H2-M3,IKBKE,PNP,CYP4V…
Factor: Sp1; motif: NGGGGGCGGGGYN	TF:M00196	1.57e-40	39.8038	8810	2972	1549	ZBP1,TRAFD1,RASA4,BST2,LPCAT2,STAT2,IRF1,IGTP,IRGM2,APOBEC3,H2-K1,H2-Q4,H2-T24,CTSC,IL21R,TAP1,TAPBPL,TAP2,ZNFX1,UBE2L6,MOV10,GM21188,IRF7,RNF19B,SOCS1,RNF213,PARP11,TMEM106A,PSMB9,CYP4V3,CIITA,PGAP2,SP140,CD52,RNF34,RNF114,STX2,H2-Q5,RMDN3,EIF4E3,HPSE,UNC13D,DAXX,HELZ2,AGRN,TNS3,IFIH1,SEMA4D,RASGEF1B,LAP3,PLAAT3,FLT1,PARP8,DRAM1,TREML2,ASB13,OGFR,OASL2,UNC93B1,CYRIA,IRF5,TNFRSF1B,GSDMD,NEURL3,CO…
Factor: Sp1; motif: GGGGCGGGGC	TF:M00931	1.55e-38	37.8107	8678	2972	1522	SAMHD1,ZBP1,TRAFD1,RASA4,BST2,LPCAT2,IGTP,IRGM2,APOBEC3,H2-K1,H2-Q4,H2-T24,CTSC,IL21R,TAP1,TAPBPL,TAP2,ZNFX1,UBE2L6,MOV10,GM21188,RNF19B,SOCS1,RNF213,PARP11,TMEM106A,PSMB9,CYP4V3,CIITA,PGAP2,SP140,CD52,RNF34,RNF114,STX2,H2-Q5,RMDN3,EIF4E3,HPSE,UNC13D,ADAR,DAXX,HELZ2,AGRN,TNS3,IFIH1,SEMA4D,RASGEF1B,LAP3,PLAAT3,FLT1,PARP8,DRAM1,TREML2,ASB13,OGFR,UNC93B1,CYRIA,IRF5,TNFRSF1B,GSDMD,NEURL3,COA5,GM36079…
Factor: IRF-2; motif: NAAANNGAAAGTGAAASTRN	TF:M10268	2.62e-37	36.5816	606	2972	210	ZBP1,PARP12,BST2,MLKL,STAT2,IRGM1,IGTP,IRGM2,DHX58,APOBEC3,TAPBP,H2-K1,H2-Q4,XAF1,TAP1,RTP4,EPSTI1,GBP2,GM5431,IFIT3B,OAS1A,TAPBPL,TAP2,UBE2L6,GBP3,PARP10,MOV10,PARP9,GBP8,GBP9,CALHM6,SOCS1,OAS1G,GBP10,TRIM34A,ADGRE1,GBP5,H2-T22,IL18BP,TRIM21,PSMB9,TMEM67,GM4951,H2-M3,UBA7,NMI,GBP11,SP140,SP110,TNFRSF14,DTX3L,PSMB8,DDX60,H2-T10,TGTP1,SIRPB1A,IRF9,OGFR,GM12185,OASL2,UNC93B1,PSMB10,GBP7,GPR15,SIRPB…
Factor: E2F-1; motif: GNGGGCGGGRMN; match class: 1	TF:M10209_1	4.34e-37	36.3629	10651	2972	1788	SAMHD1,TRAFD1,RASA4,PARP12,BST2,LPCAT2,MLKL,IFI47,IRF1,IGTP,IRGM2,TAPBP,H2-K1,H2-Q4,CTSC,TAP1,TOR3A,FBXW17,TAGAP,TAPBPL,ZNFX1,UBE2L6,TPST1,MOV10,LY6E,IRF7,RNF19B,SOCS1,RNF213,PARP11,TMEM106A,PSMB9,TMEM67,MTHFR,ARHGEF12,CIITA,PGAP2,CD52,PML,RNF34,RNF114,STX2,DTX3L,RMDN3,EIF4E3,PTPRO,UNC13D,DAXX,PSMB8,HELZ2,AGRN,TNS3,IFIH1,SEMA4D,RASGEF1B,LAP3,PLAAT3,FLT1,PARP8,DRAM1,TREML2,MARCHF5,OGFR,UNC93B1,CYR…
Factor: ZF5; motif: NRNGNGCGCGCWN	TF:M00333	6.1e-37	36.2147	14484	2972	2284	STAT1,SAMHD1,TRAFD1,RASA4,PARP12,LPCAT2,MLKL,STAT2,IRGM1,IFI47,IRF1,APOBEC3,H2-K1,H2-Q4,H2-T23,CTSC,IL21R,TAP1,RTP4,EPSTI1,TOR3A,GBP2,FBXW17,TAGAP,IL2RG,OAS1A,TAP2,ZNFX1,UBE2L6,GBP3,TPST1,PARP10,MOV10,LY6E,H2-AB1,PARP9,H2-EB1,IRF7,NLRC5,RNF19B,CD86,CALHM6,SOCS1,OAS1G,RNF213,HK3,ADGRE1,H2-T22,PARP11,CLCN7,OAS3,PSMB9,TMEM67,SLFN1,HERC6,CXCL16,GBGT1,H2-M3,CYP4V3,SLFN8,UBA7,NMI,B2M,ARHGEF12,PGAP2,SP1…
Factor: Sp1; motif: NGGGGCGGGGN	TF:M07395	2.35e-36	35.6281	9145	2972	1578	ZBP1,TRAFD1,RASA4,BST2,LPCAT2,MLKL,STAT2,IRF1,IGTP,IRGM2,APOBEC3,TAPBP,H2-K1,H2-Q4,H2-T24,CTSC,IL21R,TAP1,TAPBPL,TAP2,ZNFX1,UBE2L6,MOV10,GM21188,IRF7,RNF19B,SOCS1,RNF213,PARP11,TMEM106A,PSMB9,MTHFR,CYP4V3,CIITA,PGAP2,CD52,RNF34,RNF114,STX2,RMDN3,EIF4E3,HPSE,UNC13D,DAXX,HELZ2,TRPM2,AGRN,TNS3,IFIH1,SEMA4D,RASGEF1B,LAP3,PLAAT3,FLT1,PARP8,DRAM1,TREML2,IL10RA,ASB13,OGFR,OASL2,UNC93B1,CYRIA,IRF5,TNFRSF…
Factor: ZF5; motif: GSGCGCGR; match class: 1	TF:M00716_1	5.18e-36	35.2858	12083	2972	1974	STAT1,SAMHD1,TRAFD1,RASA4,PARP12,BST2,LPCAT2,MLKL,STAT2,IRF1,APOBEC3,H2-K1,H2-Q4,H2-T23,CTSC,TAP1,TOR3A,FBXW17,ZNFX1,UBE2L6,GBP3,TPST1,MOV10,LY6E,GM21188,PARP9,NLRC5,RNF19B,CALHM6,SOCS1,CD74,H2-T22,CLCN7,PSMB9,CXCL16,H2-M3,CYP4V3,SLFN8,NMI,ARHGEF12,CIITA,PGAP2,SP140,RNF34,RNF114,H2-Q6,STX2,H2-Q5,DTX3L,RMDN3,EIF4E3,PTPRO,HPSE,AB124611,UNC13D,DAXX,PSMB8,DDX60,H2-T10,TRPM2,AGRN,TNS3,IFIH1,SEMA4D,RAS…
Factor: KLF3; motif: NNNNNNGGGCGGGGCNNGN	TF:M10278	5.29e-35	34.2769	7344	2972	1316	SAMHD1,ZBP1,TRAFD1,RASA4,LPCAT2,IGTP,IRGM2,APOBEC3,H2-K1,H2-Q4,H2-T24,IL21R,TAP1,TAPBPL,TAP2,ZNFX1,UBE2L6,GM21188,RNF19B,SOCS1,RNF213,PARP11,TMEM106A,PSMB9,H2-M3,IKBKE,CIITA,PGAP2,SP140,RNF34,RNF114,STX2,EIF4E3,HPSE,UNC13D,DAXX,HELZ2,AGRN,IFIH1,SEMA4D,RASGEF1B,LAP3,FLT1,DRAM1,LMO2,ASB13,OGFR,UNC93B1,CYRIA,IRF5,TNFRSF1B,GSDMD,NEURL3,COA5,GM36079,H2-Q1,IRF2,ISG15,NOD2,IFI30,RHOV,STX11,SLC12A9,ICAM1…
Factor: BCL6B; motif: NNNNCCGCCCCWNNNN; match class: 1	TF:M02844_1	1.06e-34	33.9732	8549	2972	1487	TRAFD1,RASA4,LPCAT2,MLKL,STAT2,IRF1,DHX58,APOBEC3,TAPBP,H2-K1,H2-Q4,H2-T23,TAP1,GBP2,TAP2,ZNFX1,UBE2L6,MOV10,LY6E,GBP8,GBP9,RNF19B,SOCS1,TMEM106A,PHF11B,XDH,PSMB9,PNP2,MTHFR,IKBKE,PNP,CYP4V3,TLR9,ARHGEF12,CIITA,C1RA,PGAP2,SP140,CD52,TRIM30A,SP110,RNF34,BATF2,AREL1,STX2,EIF4E3,HPSE,AB124611,DAXX,HELZ2,LAIR1,TRPM2,AGRN,C3,LAP3,FLT1,PARP8,IL10RA,GPR35,MARCHF5,OGFR,CYRIA,IRF5,GSDMD,DNASE1L3,SLFN2,GBP…
Factor: CTCF; motif: NAGGGGGCGCNNKNNNN	TF:M08995	1.72e-33	32.7635	14346	2972	2253	STAT1,SAMHD1,ZBP1,TRAFD1,RASA4,PARP12,LPCAT2,STAT2,IRGM1,IFI47,IRF1,IGTP,IRGM2,APOBEC3,TAPBP,H2-K1,H2-Q4,H2-T24,H2-T23,XAF1,CTSC,TAP1,RTP4,EPSTI1,ENTPD1,TOR3A,FBXW17,TAGAP,IL2RG,OAS1A,TAPBPL,TAP2,ZNFX1,GBP3,TPST1,PARP10,MOV10,LY6E,H2-AB1,GM21188,PARP9,NLRC5,RNF19B,CD86,SOCS1,OAS1G,CD74,GBP10,TRIM34A,RNF213,HK3,ADGRE1,PARP11,IL18BP,CLCN7,OAS3,XDH,SLFN1,HERC6,MTHFR,CXCL16,GBGT1,H2-M3,IKBKE,PNP,CYP4…
Factor: Elk-1; motif: NCCGGAAGTGN; match class: 1	TF:M10219_1	2.21e-33	32.6547	7699	2972	1360	STAT1,LPCAT2,MLKL,IRF1,H2-Q4,TAP1,EPSTI1,TAGAP,ZNFX1,GM21188,PARP9,CALHM6,SOCS1,HK3,GBP5,PARP11,TMEM106A,CLCN7,PSMB9,PNP2,MTHFR,PNP,CYP4V3,TLR9,SLFN8,NMI,B2M,ARHGEF12,CIITA,PGAP2,SP140,OAS2,PML,MS4A6B,RNF114,BATF2,TNFRSF14,AREL1,DTX3L,RMDN3,PTPRO,AB124611,UNC13D,DAXX,PSMB8,IFI205,TNS3,MS4A6D,RNASE6,IFIH1,PILRB1,RASGEF1B,LAP3,FLT1,PARP8,GPR35,IRF9,MARCHF5,CFB,LY9,OASL2,CYRIA,THEMIS2,IRF5,TNFRSF1B,…
Factor: Sp1; motif: GGGGCGGGGT	TF:M00008	7.54e-33	32.1229	8368	2972	1453	SAMHD1,ZBP1,TRAFD1,RASA4,BST2,LPCAT2,IGTP,IRGM2,APOBEC3,H2-T24,XAF1,CTSC,TAP1,FBXW17,IL2RG,ZNFX1,GBP3,TPST1,MOV10,LY6E,GM21188,NLRC5,GBP8,GBP9,SOCS1,TRIM34A,RNF213,PARP11,TMEM106A,OAS3,PSMB9,MTHFR,H2-M3,CYP4V3,PGAP2,SP140,OAS2,CD52,RNF34,RNF114,TNFRSF14,STX2,H2-Q5,EIF4E3,HPSE,UNC13D,ADAR,DAXX,HELZ2,AGRN,SEMA4D,PILRB1,LAP3,PLAAT3,PARP8,DRAM1,TREML2,LMO2,OGFR,ITPR1,UNC93B1,CYRIA,IRF5,GSDMD,COA5,GM3…
Factor: GKLF; motif: NNNRGGNGNGGSN	TF:M07289	8.66e-33	32.0626	15310	2972	2369	STAT1,TRAFD1,RASA4,PARP12,BST2,LPCAT2,MLKL,STAT2,IRGM1,IFI47,IRF1,IGTP,IRGM2,DHX58,APOBEC3,TAPBP,H2-K1,H2-Q4,H2-T24,H2-T23,XAF1,CTSC,IL21R,TAP1,RTP4,EPSTI1,TOR3A,TAGAP,IL2RG,IFIT3B,OAS1A,TAPBPL,TAP2,ZNFX1,UBE2L6,TPST1,PARP10,MOV10,LY6E,H2-AB1,GM21188,IRF7,GBP6,NLRC5,GBP8,GBP9,RNF19B,CD86,SOCS1,OAS1G,CD74,TRIM34A,RNF213,HK3,ADGRE1,SERPINA3F,GBP5,H2-AA,PARP11,IL18BP,TMEM106A,XDH,TRIM21,PSMB9,TMEM67…
Factor: BTEB2; motif: RGGGNGKGGN	TF:M07277	1.13e-32	31.9488	7610	2972	1344	TRAFD1,RASA4,LPCAT2,IGTP,IRGM2,H2-K1,H2-T24,TAP1,RTP4,TAPBPL,TAP2,ZNFX1,MOV10,RNF19B,SOCS1,RNF213,PARP11,TMEM106A,PSMB9,IKBKE,CYP4V3,TLR9,CIITA,PGAP2,CD52,RNF34,RNF114,AREL1,STX2,EIF4E3,UNC13D,DAXX,PSMB8,HELZ2,AGRN,IFI205,SEMA4D,LAP3,FLT1,LMO2,OGFR,GM12185,ITPR1,UNC93B1,CYRIA,IRF5,PSMB10,NEURL3,COA5,CCRL2,1600014C10RIK,IRF8,ISG15,AIF1,NOD2,STX11,SLC12A9,ICAM1,TENT5C,CMPK2,ERO1B,TGM2,PLD4,ADCY4,DB…
Factor: SP2; motif: GNNGGGGGCGGGGSN	TF:M03807	1.58e-32	31.8015	7110	2972	1271	TRAFD1,RASA4,LPCAT2,IGTP,IRGM2,H2-K1,H2-Q4,H2-T24,IL21R,TAP1,TAPBPL,ZNFX1,UBE2L6,MOV10,RNF19B,SOCS1,RNF213,TMEM106A,PSMB9,CYP4V3,CIITA,PGAP2,RNF34,RNF114,STX2,EIF4E3,UNC13D,DAXX,HELZ2,AGRN,IFIH1,SEMA4D,RASGEF1B,LAP3,FLT1,ASB13,OGFR,UNC93B1,CYRIA,IRF5,TNFRSF1B,GSDMD,NEURL3,COA5,1600014C10RIK,H2-Q1,ISG15,AIF1,NOD2,IFI30,STX11,SLC12A9,ICAM1,TENT5C,CMPK2,ERO1B,FLT4,TGM2,PLD4,ADCY4,PTAFR,USP18,DBNL,PA…
Factor: Sp1; motif: GGNGGGGGNGGGGGMGGGGCNGGG	TF:M10375	3.21e-32	31.4929	10761	2972	1781	ZBP1,TRAFD1,RASA4,PARP12,MLKL,IRGM1,IFI47,IGTP,IRGM2,H2-K1,H2-Q4,H2-T24,H2-T23,CTSC,IL21R,RTP4,EPSTI1,TOR3A,IL2RG,IFIT3B,OAS1A,TAPBPL,TAP2,ZNFX1,UBE2L6,TPST1,PARP10,MOV10,LY6E,H2-AB1,GM21188,GBP8,GBP9,RNF19B,CD86,SOCS1,CD74,TRIM34A,RNF213,ADGRE1,TMEM106A,TRIM21,PSMB9,PNP2,HERC6,MTHFR,CXCL16,H2-M3,IKBKE,MS4A6C,IFIT1BL1,NMI,GBP11,ARHGEF12,CIITA,C1RA,PGAP2,SP140,CD52,TRIM30A,SP110,RNF34,AOAH,RNF114,…
Factor: E2F-3; motif: GGCGGGN; match class: 1	TF:M02089_1	4.11e-31	30.3862	6914	2972	1236	TRAFD1,RASA4,BST2,LPCAT2,H2-Q4,ZNFX1,TPST1,MOV10,LY6E,RNF19B,SOCS1,PARP11,TMEM106A,MTHFR,ARHGEF12,CIITA,PGAP2,RNF34,RNF114,STX2,RMDN3,EIF4E3,UNC13D,HELZ2,AGRN,IFIH1,SEMA4D,LAP3,FLT1,MARCHF5,OGFR,UNC93B1,CYRIA,IRF5,TNFRSF1B,NEURL3,COA5,1600014C10RIK,IRF8,IRF2,NOD2,STX11,SLC12A9,TENT5C,ERO1B,FLT4,NOD1,TGM2,EHD4,DBNL,PAK1,TSPO,ST3GAL5,TOR1AIP1,DDIT3,AIG1,CHPT1,AGTRAP,1110038F14RIK,MAX,ENC1,PLEKHA2,K…
Factor: Sp2; motif: NYSGCCCCGCCCCCY	TF:M03567	9.15e-31	30.0386	6434	2972	1164	TRAFD1,RASA4,LPCAT2,IGTP,IRGM2,APOBEC3,H2-K1,H2-Q4,H2-T24,TAP1,ZNFX1,RNF19B,SOCS1,RNF213,TMEM106A,PSMB9,CYP4V3,CIITA,PGAP2,RNF34,RNF114,STX2,RMDN3,EIF4E3,UNC13D,DAXX,HELZ2,AGRN,IFIH1,SEMA4D,RASGEF1B,LAP3,FLT1,ASB13,OGFR,UNC93B1,CYRIA,IRF5,TNFRSF1B,GSDMD,NEURL3,COA5,1600014C10RIK,IRF8,H2-Q1,ISG15,NOD2,IFI30,STX11,SLC12A9,ICAM1,TENT5C,CMPK2,ERO1B,FLT4,TGM2,PLD4,PAK1,PARP14,TSPO,ST3GAL5,TXNIP,DDIT3,…
Factor: Kaiso; motif: SARNYCTCGCGAGAN	TF:M10276	3.36e-30	29.4736	13501	2972	2132	STAT1,SAMHD1,ZBP1,TRAFD1,PARP12,MLKL,STAT2,IRF1,APOBEC3,TAPBP,H2-K1,H2-Q4,XAF1,CTSC,EPSTI1,TAP2,ZNFX1,UBE2L6,TPST1,PARP10,MOV10,LY6E,GM21188,PARP9,NLRC5,RNF19B,CD86,CALHM6,SOCS1,CD74,TRIM34A,H2-AA,H2-T22,PARP11,IL18BP,CLCN7,OAS3,XDH,TMEM67,PNP2,HERC6,MTHFR,CXCL16,IFI211,GM4951,PNP,TLR9,UBA7,NMI,B2M,ARHGEF12,CIITA,C1RA,SP140,PML,SP110,RNF34,RNF114,AREL1,OASL1,H2-Q6,STX2,H2-Q5,DTX3L,RMDN3,EIF4E3,HP…
Factor: ERG; motif: ACCGGAART	TF:M01752	8.6e-30	29.0653	9536	2972	1602	STAT1,SAMHD1,PARP12,LPCAT2,MLKL,STAT2,IFI47,IRF1,APOBEC3,TAPBP,H2-K1,H2-Q4,H2-T24,CTSC,IFI204,FBXW17,TAGAP,IL2RG,ZNFX1,GBP3,PARP9,CALHM6,SOCS1,TRIM34A,HK3,SERPINA3F,PARP11,IL18BP,TMEM106A,CLCN7,PNP2,HERC6,MTHFR,IFI211,IKBKE,PNP,CYP4V3,NMI,MNDAL,ARHGEF12,CIITA,SP140,OAS2,MS4A6B,AOAH,RNF114,BATF2,TNFRSF14,AREL1,H2-Q6,H2-Q5,DTX3L,RMDN3,EIF4E3,UNC13D,DAXX,PSMB8,IFI205,MS4A6D,RNASE6,IFIH1,SEMA4D,RASGE…
Factor: LKLF; motif: NGGGCGG	TF:M05391	9.13e-30	29.0396	7260	2972	1280	SP100,SAMHD1,ZBP1,TRAFD1,RASA4,LPCAT2,IRF1,TAPBP,H2-K1,H2-T23,XAF1,TAP1,TOR3A,FBXW17,TAPBPL,TAP2,ZNFX1,UBE2L6,TPST1,H2-AB1,GM21188,NLRC5,RNF19B,CD86,SOCS1,CD74,H2-T22,PARP11,TMEM106A,PSMB9,GBGT1,PGAP2,SP110,RNF114,H2-Q6,STX2,H2-Q5,DTX3L,EIF4E3,HPSE,UNC13D,ADAR,DAXX,DDX60,HELZ2,TRPM2,AGRN,TNS3,TGTP1,IFIH1,PILRB1,RASGEF1B,AKT3,LAP3,FLT1,DRAM1,TREML2,IL10RA,IRF9,MARCHF5,OGFR,UNC93B1,IRF5,TNFRSF1B,NT…
Factor: CPBP; motif: NGGGCGG	TF:M05301	9.13e-30	29.0396	7260	2972	1280	SP100,SAMHD1,ZBP1,TRAFD1,RASA4,LPCAT2,IRF1,TAPBP,H2-K1,H2-T23,XAF1,TAP1,TOR3A,FBXW17,TAPBPL,TAP2,ZNFX1,UBE2L6,TPST1,H2-AB1,GM21188,NLRC5,RNF19B,CD86,SOCS1,CD74,H2-T22,PARP11,TMEM106A,PSMB9,GBGT1,PGAP2,SP110,RNF114,H2-Q6,STX2,H2-Q5,DTX3L,EIF4E3,HPSE,UNC13D,ADAR,DAXX,DDX60,HELZ2,TRPM2,AGRN,TNS3,TGTP1,IFIH1,PILRB1,RASGEF1B,AKT3,LAP3,FLT1,DRAM1,TREML2,IL10RA,IRF9,MARCHF5,OGFR,UNC93B1,IRF5,TNFRSF1B,NT…
Factor: Sp3; motif: AGGGCGG	TF:M05665	9.13e-30	29.0396	7260	2972	1280	SP100,SAMHD1,ZBP1,TRAFD1,RASA4,LPCAT2,IRF1,TAPBP,H2-K1,H2-T23,XAF1,TAP1,TOR3A,FBXW17,TAPBPL,TAP2,ZNFX1,UBE2L6,TPST1,H2-AB1,GM21188,NLRC5,RNF19B,CD86,SOCS1,CD74,H2-T22,PARP11,TMEM106A,PSMB9,GBGT1,PGAP2,SP110,RNF114,H2-Q6,STX2,H2-Q5,DTX3L,EIF4E3,HPSE,UNC13D,ADAR,DAXX,DDX60,HELZ2,TRPM2,AGRN,TNS3,TGTP1,IFIH1,PILRB1,RASGEF1B,AKT3,LAP3,FLT1,DRAM1,TREML2,IL10RA,IRF9,MARCHF5,OGFR,UNC93B1,IRF5,TNFRSF1B,NT…
Factor: SP6; motif: WGGGCGG	TF:M05455	9.13e-30	29.0396	7260	2972	1280	SP100,SAMHD1,ZBP1,TRAFD1,RASA4,LPCAT2,IRF1,TAPBP,H2-K1,H2-T23,XAF1,TAP1,TOR3A,FBXW17,TAPBPL,TAP2,ZNFX1,UBE2L6,TPST1,H2-AB1,GM21188,NLRC5,RNF19B,CD86,SOCS1,CD74,H2-T22,PARP11,TMEM106A,PSMB9,GBGT1,PGAP2,SP110,RNF114,H2-Q6,STX2,H2-Q5,DTX3L,EIF4E3,HPSE,UNC13D,ADAR,DAXX,DDX60,HELZ2,TRPM2,AGRN,TNS3,TGTP1,IFIH1,PILRB1,RASGEF1B,AKT3,LAP3,FLT1,DRAM1,TREML2,IL10RA,IRF9,MARCHF5,OGFR,UNC93B1,IRF5,TNFRSF1B,NT…
Factor: BEN; motif: CAGCGRNV; match class: 1	TF:M01240_1	1.65e-29	28.783	12010	2972	1935	STAT1,SP100,SAMHD1,TRAFD1,RASA4,PARP12,BST2,LPCAT2,STAT2,IRGM1,IFI47,IRF1,APOBEC3,TAPBP,H2-K1,H2-T23,XAF1,IL21R,TAP1,TOR3A,TAPBPL,ZNFX1,UBE2L6,MOV10,LY6E,H2-AB1,PARP9,IRF7,NLRC5,RNF19B,CD86,SOCS1,TRIM34A,RNF213,GBP5,H2-T22,TMEM106A,CLCN7,PSMB9,TMEM67,PNP2,HERC6,MTHFR,CXCL16,GBGT1,PNP,MS4A6C,CYP4V3,NMI,B2M,ARHGEF12,LGALS3BP,PGAP2,SP140,RNF34,RNF114,H2-Q6,STX2,H2-Q5,DTX3L,RMDN3,EIF4E3,PTPRO,HPSE,AB…
Factor: GKLF; motif: WGGGYGKGGCCN	TF:M09692	1.77e-29	28.7518	8986	2972	1524	ZBP1,TRAFD1,RASA4,PARP12,BST2,LPCAT2,STAT2,IRF1,IGTP,IRGM2,TAPBP,H2-K1,H2-Q4,H2-T24,IL21R,TAP1,ENTPD1,GBP2,FBXW17,IFIT3B,OAS1A,TAPBPL,ZNFX1,UBE2L6,MOV10,LY6E,IRF7,NLRC5,RNF19B,SOCS1,RNF213,ADGRE1,TMEM106A,PHF11B,OAS3,PSMB9,MTHFR,H2-M3,IKBKE,CYP4V3,B2M,C1RA,PGAP2,SP140,OAS2,CD52,RNF34,RNF114,STX2,RMDN3,EIF4E3,UNC13D,DAXX,PSMB8,PIRB,HELZ2,LAIR1,TRPM2,AGRN,RNASE6,IFIH1,SEMA4D,RASGEF1B,LAP3,FLT1,DRAM…
Factor: ELK-1; motif: ACCGGAWRTN; match class: 1	TF:M01981_1	1.18e-28	27.929	9022	2972	1525	STAT1,SAMHD1,PARP12,MLKL,STAT2,IRGM1,IFI47,IGTP,IRGM2,APOBEC3,TAPBP,H2-K1,CTSC,IFI204,EPSTI1,FBXW17,ZNFX1,TPST1,PARP10,MOV10,LY6E,GM21188,CALHM6,SOCS1,PARP11,IL18BP,CLCN7,PNP2,MTHFR,CXCL16,IFI211,H2-M3,PNP,CYP4V3,NMI,B2M,ARHGEF12,CIITA,AREL1,H2-Q6,H2-Q5,EIF4E3,UNC13D,DAXX,PSMB8,HELZ2,AGRN,CD180,IFIH1,SEMA4D,FCGR4,RASGEF1B,LAP3,PARP8,IRF9,MARCHF5,ASB13,OGFR,LY9,ITPR1,CYRIA,TNFRSF1B,GSDMD,PSMB10,GB…
Factor: SP2; motif: GGGCGGGAC	TF:M01783	1.23e-28	27.9118	8128	2972	1399	STAT1,TRAFD1,RASA4,PARP12,LPCAT2,STAT2,IRGM1,IGTP,IRGM2,TAPBP,H2-K1,H2-Q4,H2-T24,IL21R,TAP1,IL2RG,TAPBPL,ZNFX1,UBE2L6,PARP9,RNF19B,SOCS1,RNF213,PARP11,TMEM106A,PSMB9,MTHFR,B2M,LGALS3BP,PGAP2,RNF34,RNF114,STX2,DTX3L,RMDN3,EIF4E3,UNC13D,DAXX,HELZ2,AGRN,TNS3,IFIH1,SEMA4D,PILRB1,MX1,C3,LAP3,FLT1,PARP8,DRAM1,TREML2,IL10RA,ASB13,OGFR,OASL2,UNC93B1,CYRIA,IRF5,TNFRSF1B,COA5,CCRL2,H2-Q1,ISG15,ARHGEF37,IFI…
Factor: Elk-1; motif: NCCGGAAGTGN	TF:M10219	5.77e-28	27.2388	14552	2972	2255	STAT1,SP100,SAMHD1,ZBP1,PARP12,BST2,LPCAT2,MLKL,IFI47,IRF1,IGTP,IRGM2,DHX58,APOBEC3,TAPBP,H2-K1,H2-Q4,H2-T24,CTSC,IFI204,TAP1,EPSTI1,ENTPD1,TOR3A,GBP2,FBXW17,TAGAP,IL2RG,TAPBPL,TAP2,ZNFX1,GBP3,MOV10,LY6E,GM21188,PARP9,H2-EB1,GBP6,NLRC5,GBP8,GBP9,CD86,CALHM6,SOCS1,TRIM34A,RNF213,HK3,SERPINA3F,GBP5,PARP11,IL18BP,TMEM106A,CLCN7,PHF11B,OAS3,PSMB9,SLFN1,PNP2,HERC6,MTHFR,CXCL16,IFI211,H2-M3,IKBKE,PNP,M…
Factor: GKLF; motif: GCCMCRCCCNNN	TF:M01588	9.67e-28	27.0147	7857	2972	1356	ZBP1,TRAFD1,RASA4,PARP12,BST2,LPCAT2,STAT2,IRF1,IGTP,IRGM2,TAPBP,H2-K1,H2-Q4,H2-T24,IL21R,TAP1,ENTPD1,FBXW17,OAS1A,TAPBPL,ZNFX1,UBE2L6,MOV10,LY6E,IRF7,NLRC5,RNF19B,SOCS1,RNF213,TMEM106A,PHF11B,OAS3,PSMB9,MTHFR,H2-M3,IKBKE,B2M,C1RA,PGAP2,SP140,OAS2,RNF34,RNF114,STX2,RMDN3,EIF4E3,UNC13D,DAXX,PIRB,HELZ2,LAIR1,TRPM2,AGRN,RNASE6,IFIH1,SEMA4D,RASGEF1B,LAP3,FLT1,DRAM1,LMO2,ASB13,OGFR,CFB,UNC93B1,CYRIA,T…
Factor: FOXN4; motif: NNWANNCGWMCGCGTCNNNNMT; match class: 1	TF:M04662_1	1.38e-27	26.861	12782	2972	2027	SAMHD1,TRAFD1,RASA4,PARP12,LPCAT2,MLKL,STAT2,IRGM1,IRF1,APOBEC3,TAPBP,H2-K1,H2-Q4,H2-T23,CTSC,TAP1,TOR3A,ZNFX1,GBP3,TPST1,MOV10,PARP9,NLRC5,RNF19B,CD86,CALHM6,SOCS1,CD74,TRIM34A,H2-T22,PARP11,PSMB9,TMEM67,PNP2,MTHFR,CXCL16,CYP4V3,B2M,ARHGEF12,C1RA,RNF34,RNF114,TNFSF10,H2-Q6,STX2,H2-Q5,DTX3L,RMDN3,EIF4E3,PTPRO,HPSE,DAXX,PSMB8,H2-T10,AGRN,TNS3,RNASE6,IFIH1,SEMA4D,RASGEF1B,LAP3,FLT1,PARP8,DRAM1,IL10…
Factor: Pax-4; motif: NNNNNYCACCCB; match class: 1	TF:M00378_1	2.13e-27	26.6712	14437	2972	2238	SP100,SAMHD1,ZBP1,TRAFD1,RASA4,PARP12,BST2,LPCAT2,STAT2,IRGM1,IFI47,IRF1,DHX58,APOBEC3,TAPBP,H2-K1,H2-Q4,H2-T24,H2-T23,XAF1,CTSC,TAP1,EPSTI1,ENTPD1,TOR3A,GBP2,IL2RG,GM5431,IFIT3B,OAS1A,TAPBPL,TAP2,ZNFX1,UBE2L6,GBP3,TPST1,PARP10,MOV10,LY6E,H2-AB1,GM21188,PARP9,H2-EB1,NLRC5,RNF19B,CD86,SOCS1,OAS1G,CD74,TRIM34A,RNF213,ADGRE1,GBP5,H2-T22,IL18BP,PHF11B,OAS3,PSMB9,TMEM67,PNP2,HERC6,MTHFR,CXCL16,GBGT1,I…
Factor: GKLF; motif: NNNRNWGGGTGKGGC	TF:M10279	1.7e-26	25.7689	9301	2972	1553	ZBP1,TRAFD1,RASA4,PARP12,BST2,LPCAT2,MLKL,STAT2,IRGM1,IFI47,IRF1,TAPBP,H2-Q4,IL21R,TAP1,RTP4,ENTPD1,GBP2,FBXW17,IFIT3B,OAS1A,TAPBPL,TAP2,ZNFX1,UBE2L6,MOV10,LY6E,H2-AB1,IRF7,NLRC5,RNF19B,SOCS1,OAS1G,RNF213,ADGRE1,TMEM106A,PHF11B,OAS3,PSMB9,PNP2,HERC6,MTHFR,CXCL16,H2-M3,IKBKE,PNP,CYP4V3,B2M,C1RA,PGAP2,SP140,OAS2,CD52,SP110,RNF34,RNF114,STX2,RMDN3,EIF4E3,PTPRO,HPSE,AB124611,UNC13D,DAXX,PSMB8,PIRB,HE…
Factor: GKLF; motif: NNNRGGNGNGGSN; match class: 1	TF:M07289_1	1.07e-25	24.9725	10990	2972	1780	STAT1,TRAFD1,RASA4,PARP12,BST2,MLKL,IRGM1,IFI47,IRF1,IGTP,IRGM2,DHX58,APOBEC3,TAPBP,H2-Q4,H2-T24,H2-T23,XAF1,CTSC,IL21R,RTP4,EPSTI1,TOR3A,IL2RG,IFIT3B,OAS1A,TAP2,UBE2L6,TPST1,MOV10,LY6E,H2-AB1,GM21188,IRF7,NLRC5,GBP8,GBP9,RNF19B,CD86,SOCS1,CD74,TRIM34A,RNF213,ADGRE1,PARP11,IL18BP,TMEM67,PNP2,HERC6,MTHFR,CXCL16,FCGR1,IKBKE,PNP,MS4A6C,CYP4V3,TLR9,IFIT1BL1,NMI,MNDAL,GBP11,ARHGEF12,CIITA,C1RA,LGALS3B…
Factor: Sp1; motif: GGNGGGGGNGGGGGMGGGGCNGGG; match class: 1	TF:M10375_1	2.33e-25	24.6322	7410	2972	1280	TRAFD1,RASA4,IRGM1,IGTP,IRGM2,H2-Q4,H2-T24,H2-T23,IL21R,RTP4,IFIT3B,TAP2,ZNFX1,UBE2L6,MOV10,LY6E,GM21188,RNF19B,CD86,SOCS1,RNF213,ADGRE1,TMEM106A,PSMB9,PNP2,MTHFR,CXCL16,IKBKE,MS4A6C,NMI,GBP11,ARHGEF12,CIITA,C1RA,PGAP2,CD52,TRIM30A,SP110,RNF34,AOAH,RNF114,H2-Q6,STX2,H2-Q5,EIF4E3,HPSE,DAXX,PSMB8,TRPM2,AGRN,TNS3,IFI27L2A,IFIH1,SEMA4D,TRIM30D,FLT1,PARP8,DRAM1,SERPINA3G,TREML2,LMO2,IL10RA,OGFR,GM1218…
Factor: SAP-1a; motif: NRRCCGGAAGYRN	TF:M10220	3.39e-25	24.4694	9105	2972	1519	STAT1,SP100,TRAFD1,PARP12,LPCAT2,MLKL,IRF1,APOBEC3,TAPBP,H2-K1,H2-Q4,H2-T24,CTSC,TAP1,TOR3A,FBXW17,TAGAP,IL2RG,TAPBPL,TAP2,ZNFX1,MOV10,PARP9,GBP8,GBP9,CALHM6,SOCS1,TRIM34A,RNF213,PARP11,TMEM106A,TRIM21,PSMB9,PNP2,HERC6,MTHFR,PNP,NMI,ARHGEF12,CIITA,OAS2,MS4A6B,RNF34,AOAH,IFI206,BATF2,TNFRSF14,AREL1,H2-Q6,DTX3L,RMDN3,UNC13D,DAXX,HELZ2,IFI205,MS4A6D,RNASE6,IFIH1,CCR2,RASGEF1B,C3,LAP3,PARP8,TREML2,LM…
Factor: PEA3; motif: RCCGGAAGYN	TF:M01991	4.82e-25	24.3173	9964	2972	1637	STAT1,SAMHD1,ZBP1,TRAFD1,PARP12,LPCAT2,MLKL,STAT2,IRGM1,IFI47,IRF1,APOBEC3,TAPBP,H2-K1,H2-Q4,H2-T24,CTSC,TOR3A,FBXW17,TAGAP,IL2RG,ZNFX1,TPST1,PARP10,PARP9,CALHM6,SOCS1,HK3,SERPINA3F,PARP11,IL18BP,TMEM106A,CLCN7,TMEM67,PNP2,HERC6,MTHFR,CXCL16,IKBKE,PNP,CYP4V3,NMI,ARHGEF12,CIITA,SP140,OAS2,AOAH,RNF114,BATF2,TNFRSF14,AREL1,H2-Q6,H2-Q5,DTX3L,RMDN3,EIF4E3,UNC13D,DAXX,PSMB8,MS4A6D,RNASE6,IFIH1,SEMA4D,R…
Factor: Elk-1; motif: NNNNCCGGAARTNN	TF:M00025	7.44e-25	24.1282	9833	2972	1618	STAT1,SAMHD1,ZBP1,TRAFD1,PARP12,LPCAT2,MLKL,STAT2,IFI47,IRF1,IGTP,IRGM2,APOBEC3,TAPBP,H2-K1,H2-Q4,H2-T24,CTSC,TAP1,ENTPD1,FBXW17,TAGAP,IL2RG,ZNFX1,TPST1,PARP10,PARP9,CALHM6,SOCS1,HK3,SERPINA3F,PARP11,IL18BP,TMEM106A,CLCN7,PHF11B,PSMB9,TMEM67,PNP2,HERC6,MTHFR,CXCL16,IKBKE,PNP,CYP4V3,NMI,ARHGEF12,CIITA,OAS2,AOAH,RNF114,BATF2,TNFRSF14,AREL1,H2-Q6,H2-Q5,DTX3L,RMDN3,EIF4E3,UNC13D,DAXX,PSMB8,AGRN,MS4A6…
Factor: Sp1; motif: NNGGGGCGGGGNN; match class: 1	TF:M00932_1	9.73e-25	24.0118	4380	2972	827	TRAFD1,RASA4,LPCAT2,H2-Q4,ZNFX1,RNF19B,SOCS1,RNF213,PARP11,TMEM106A,CIITA,PGAP2,RNF34,RNF114,STX2,EIF4E3,HELZ2,AGRN,SEMA4D,LAP3,FLT1,OGFR,CYRIA,IRF5,NEURL3,IRF2,ISG15,NOD2,STX11,SLC12A9,TENT5C,TGM2,PAK1,TSPO,ST3GAL5,DDIT3,CHPT1,AGTRAP,1110038F14RIK,ENC1,ARL4C,CBLN1,EXTL3,MET,JADE2,POU2F2,ENPP5,AIFM2,ISOC1,MFSD7A,LRRK1,BCL9,BID,ACER3,SEMA4A,TOX4,SLC29A3,VHL,CNP,UHRF1BP1,MGST1,LPIN2,TMEM184B,RELB,C…
Factor: Sp1; motif: CCCCGCCCCN; match class: 1	TF:M00933_1	9.92e-25	24.0034	4006	2972	769	TRAFD1,RASA4,LPCAT2,IGTP,IRGM2,H2-Q4,MOV10,SOCS1,RNF213,PARP11,TMEM106A,CIITA,PGAP2,RNF34,RNF114,STX2,EIF4E3,HPSE,HELZ2,LAIR1,AGRN,SEMA4D,TRIM30D,LAP3,FLT1,TREML2,OGFR,UNC93B1,CYRIA,IRF5,GSDMD,NEURL3,IRF8,HCK,ISG15,NOD2,SLC12A9,TENT5C,PAK1,SRC,TSPO,ST3GAL5,SPATA13,CHPT1,1110038F14RIK,MAX,ENC1,F11R,CBLN1,MET,JADE2,POU2F2,ENPP5,AIFM2,LRRK1,BCL9,BID,ACER3,SEMA4A,ARID5B,TOX4,SLC29A3,VHL,CNP,UHRF1BP1,…
Factor: GABP-alpha; motif: CTTCCK	TF:M01660	1.83e-24	23.7371	10764	2972	1743	STAT1,PARP12,LPCAT2,MLKL,IFI47,IRF1,APOBEC3,TAPBP,H2-K1,H2-Q4,CTSC,IFI204,TAP1,ENTPD1,TOR3A,FBXW17,TAGAP,IL2RG,TAP2,ZNFX1,MOV10,LY6E,GM21188,PARP9,IRF7,CD86,CALHM6,SOCS1,HK3,PARP11,IL18BP,TMEM106A,TRIM21,PSMB9,PNP2,HERC6,MTHFR,PNP,NMI,B2M,ARHGEF12,CIITA,PGAP2,SP140,OAS2,RNF34,AOAH,BATF2,TNFRSF14,AREL1,H2-Q6,DTX3L,RMDN3,PTPRO,AB124611,UNC13D,DAXX,TNS3,MS4A6D,RNASE6,IFIH1,SLAMF8,SEMA4D,RASGEF1B,LAP…
Factor: ZF5; motif: NRNGNGCGCGCWN; match class: 1	TF:M00333_1	3.41e-24	23.4669	11212	2972	1802	STAT1,SAMHD1,PARP12,LPCAT2,IRF1,H2-K1,H2-Q4,CTSC,TAP1,RTP4,TOR3A,FBXW17,ZNFX1,UBE2L6,TPST1,NLRC5,RNF19B,CALHM6,SOCS1,OAS3,PSMB9,HERC6,CXCL16,CYP4V3,SLFN8,NMI,B2M,ARHGEF12,PGAP2,SP110,RNF34,RNF114,BATF2,TNFSF10,OASL1,H2-Q6,STX2,RMDN3,EIF4E3,HPSE,DAXX,PSMB8,DDX60,LAIR1,TRPM2,AGRN,TNS3,IFIH1,SEMA4D,RASGEF1B,C3,LAP3,FLT1,PARP8,DRAM1,TREML2,MARCHF5,ASB13,OGFR,LY9,ITPR1,UNC93B1,THEMIS2,CTSH,IRF5,TNFRSF…
Factor: Klf7; motif: NNNRCCMCGCCCNNNN	TF:M02773	6.28e-24	23.2021	4203	2972	796	BST2,LPCAT2,IGTP,IRGM2,APOBEC3,H2-Q4,CTSC,TAP1,TAPBPL,GM21188,RNF213,PARP11,TMEM106A,PSMB9,PGAP2,SP140,RNF34,RNF114,STX2,UNC13D,DAXX,HELZ2,AGRN,SEMA4D,LAP3,PLAAT3,TREML2,UNC93B1,IRF5,TNFRSF1B,GSDMD,GM36079,HCK,NOD2,RHOV,STX11,ICAM1,TENT5C,ERO1B,FLT4,PTAFR,PAK1,ST3GAL5,TXNIP,PLEKHN1,CHPT1,IRAK2,ENC1,KLRA2,CRYBG1,LRRC25,ARL4C,CBLN1,CD40,EXTL3,JADE2,ENPP5,AIFM2,ISOC1,MFSD7A,BCL9,BID,ACER3,C130026I21…
Factor: Elf-1; motif: AWCCCGGAAGTN	TF:M07415	8.52e-24	23.0694	8345	2972	1405	STAT1,SAMHD1,ZBP1,TRAFD1,LPCAT2,MLKL,STAT2,IFI47,IRF1,TAPBP,H2-K1,H2-Q4,H2-T24,CTSC,EPSTI1,GBP2,TAGAP,IL2RG,TAPBPL,ZNFX1,GM21188,NLRC5,CALHM6,TRIM34A,RNF213,HK3,SERPINA3F,PARP11,TMEM106A,CLCN7,OAS3,SLFN1,PNP2,HERC6,MTHFR,IKBKE,PNP,NMI,MNDAL,ARHGEF12,CIITA,OAS2,PML,AOAH,RNF114,BATF2,TNFRSF14,AREL1,H2-Q6,RMDN3,EIF4E3,UNC13D,DAXX,PSMB8,PIRB,TRPM2,IFI205,IFIH1,MX1,FCGR4,C3,LAP3,PARP8,TREML2,LMO2,GPR3…
Factor: CTCF; motif: NAGGGGGCGCNNKNNNN; match class: 1	TF:M08995_1	1.22e-23	22.9134	9366	2972	1547	STAT1,SAMHD1,ZBP1,TRAFD1,RASA4,LPCAT2,IRGM1,IRF1,IGTP,IRGM2,APOBEC3,TAPBP,H2-Q4,H2-T23,CTSC,RTP4,EPSTI1,IL2RG,ZNFX1,TPST1,PARP10,MOV10,LY6E,H2-AB1,NLRC5,RNF19B,CD86,SOCS1,GBP10,RNF213,PARP11,CXCL16,IKBKE,CYP4V3,ARHGEF12,CIITA,PGAP2,SP140,TRIM30A,RNF34,RNF114,H2-Q6,STX2,H2-Q5,RMDN3,HPSE,AB124611,UNC13D,HELZ2,LAIR1,AGRN,MS4A6D,IFI27L2A,SEMA4D,RASGEF1B,TRIM30D,LAP3,FLT1,PARP8,SERPINA3G,IL10RA,MARCHF…
Factor: c-ets-1; motif: ACCGGAWRYN	TF:M01986	1.93e-23	22.7152	8401	2972	1411	STAT1,ZBP1,TRAFD1,PARP12,LPCAT2,MLKL,STAT2,IRGM1,IFI47,IRF1,TAPBP,H2-K1,H2-Q4,H2-T24,CTSC,FBXW17,TAGAP,IL2RG,ZNFX1,TPST1,CALHM6,SOCS1,SERPINA3F,PARP11,TMEM106A,PNP2,HERC6,MTHFR,IKBKE,PNP,NMI,ARHGEF12,CIITA,OAS2,AOAH,RNF114,BATF2,TNFRSF14,AREL1,H2-Q6,H2-Q5,RMDN3,EIF4E3,UNC13D,DAXX,IFIH1,SEMA4D,LAP3,FLT1,PARP8,TREML2,MARCHF5,ASB13,LY9,CYRIA,THEMIS2,TNFRSF1B,PSMB10,GBP7,PFKFB3,NEURL3,COA5,H2-Q7,GM36…
Factor: Sp1; motif: GGGGCGGGGC; match class: 1	TF:M00931_1	2.09e-23	22.6803	4199	2972	793	TRAFD1,RASA4,LPCAT2,H2-Q4,ZNFX1,RNF19B,SOCS1,PARP11,TMEM106A,CIITA,PGAP2,RNF34,RNF114,STX2,EIF4E3,HELZ2,AGRN,LAP3,FLT1,OGFR,CYRIA,IRF5,NEURL3,IRF2,NOD2,STX11,SLC12A9,TENT5C,TGM2,PAK1,TSPO,ST3GAL5,CHPT1,AGTRAP,1110038F14RIK,ENC1,ARL4C,CBLN1,EXTL3,MET,JADE2,POU2F2,ENPP5,AIFM2,MFSD7A,LRRK1,BCL9,BID,ACER3,SEMA4A,TOX4,SLC29A3,VHL,CNP,UHRF1BP1,LPIN2,TMEM184B,RELB,CFAP410,PHC2,TMEM221,IQGAP2,TRIM14,IGF2…
Factor: E2F; motif: GGCGSG	TF:M00803	2.4e-23	22.619	10440	2972	1693	STAT1,SAMHD1,RASA4,PARP12,LPCAT2,STAT2,IRF1,TAPBP,H2-K1,H2-Q4,H2-T23,CTSC,TOR3A,ZNFX1,UBE2L6,MOV10,NLRC5,RNF19B,CALHM6,CLCN7,PNP2,MTHFR,CXCL16,PNP,CYP4V3,SLFN8,NMI,B2M,ARHGEF12,PGAP2,H2-Q6,STX2,H2-Q5,RMDN3,EIF4E3,PTPRO,HPSE,DAXX,PSMB8,AGRN,TNS3,SEMA4D,RASGEF1B,LAP3,PLAAT3,FLT1,PARP8,DRAM1,MARCHF5,ASB13,OGFR,GM12185,ITPR1,CYRIA,CTSH,IRF5,TNFRSF1B,GSDMD,PFKFB3,COA5,H2-Q7,1600014C10RIK,IRF8,H2-Q1,IR…
Factor: IRF-9; motif: NNRAAWCGAAACTNA	TF:M02771	2.81e-23	22.5506	406	2972	139	PARP12,BST2,MLKL,IRGM1,DHX58,H2-T24,XAF1,RTP4,EPSTI1,TOR3A,GBP2,IFIT3B,PARP10,MOV10,PARP9,IRF7,RNF213,H2-T22,TMEM106A,OAS3,HERC6,GM4951,SLFN8,LGALS3BP,OAS2,TNFSF10,OASL1,DTX3L,DDX60,HELZ2,H2-T10,TGTP1,IFIH1,MX1,IRF9,MARCHF5,GM12185,CCRL2,PHF11D,ISG15,IFIT3,NOD1,SLC2A6,USP18,TSPO,ABTB2,ZC3HAV1,MX2,MITD1,DUSP28,ISOC1,MILR1,TLR3,IFIT1,CD274,GPR65,TRIM34B,TMEM184B,ISG20,SERPING1,RFX5,TRIM25,EIF2AK2,Z…
Factor: Sp1; motif: NGGGGGCGGGGYN; match class: 1	TF:M00196_1	3.11e-23	22.5072	4256	2972	801	TRAFD1,RASA4,LPCAT2,H2-Q4,ZNFX1,RNF19B,SOCS1,TMEM106A,CIITA,PGAP2,RNF34,RNF114,STX2,EIF4E3,HELZ2,AGRN,LAP3,FLT1,OGFR,CYRIA,IRF5,NEURL3,NOD2,STX11,SLC12A9,ICAM1,TENT5C,FLT4,TGM2,PLD4,PAK1,TSPO,ST3GAL5,RGS2,CHPT1,AGTRAP,1110038F14RIK,ENC1,CRYBG1,ARL4C,CBLN1,EXTL3,MET,JADE2,POU2F2,ENPP5,AIFM2,ISOC1,MFSD7A,LRRK1,BCL9,BID,ACER3,TOX4,TMEM243,SLC29A3,VHL,CNP,UHRF1BP1,LPIN2,TMEM184B,RELB,CFAP410,PHC2,TME…
Factor: GKLF; motif: WGGGYGKGGCCN; match class: 1	TF:M09692_1	4.15e-23	22.382	3611	2972	700	TRAFD1,RASA4,LPCAT2,TAPBP,H2-Q4,TAP1,TAPBPL,ZNFX1,RNF19B,SOCS1,RNF213,TMEM106A,PHF11B,PSMB9,MTHFR,PGAP2,RNF34,RNF114,STX2,RMDN3,EIF4E3,UNC13D,HELZ2,AGRN,IFIH1,SEMA4D,RASGEF1B,LAP3,LMO2,UNC93B1,CYRIA,THEMIS2,IRF5,NEURL3,HCK,NOD2,IFI30,STX11,TENT5C,TGM2,DBNL,TSPO,DDIT3,AIG1,PLEKHN1,CHPT1,1110038F14RIK,HEXB,TBC1D8,LRRC25,ARL4C,CBLN1,CD40,AIDA,MET,ASS1,POU2F2,AIFM2,MFSD7A,BCL9,BID,ACER3,9930111J21RIK…
Factor: MAZ; motif: NKGGGAGGGGRGGR	TF:M02023	4.85e-23	22.314	7957	2972	1346	ZBP1,TRAFD1,RASA4,PARP12,MLKL,IRGM1,IFI47,IGTP,IRGM2,APOBEC3,IL21R,RTP4,EPSTI1,TAGAP,IL2RG,IFIT3B,OAS1A,TAP2,ZNFX1,UBE2L6,MOV10,IRF7,GBP8,GBP9,CD86,SOCS1,CD74,GBP10,TRIM34A,RNF213,H2-AA,TMEM106A,PHF11B,OAS3,XDH,PSMB9,PNP2,HERC6,CXCL16,FCGR1,IKBKE,MS4A6C,CYP4V3,TLR9,NMI,GBP11,CIITA,C1RA,PGAP2,OAS2,CD52,TRIM30A,SP110,RNF34,H2-Q6,STX2,H2-Q5,DTX3L,EIF4E3,HPSE,ADAR,DAXX,PSMB8,TRPM2,AGRN,TNS3,IFI27L2A,…
Factor: Sp1; motif: NGGGGCGGGGN; match class: 1	TF:M07395_1	6.06e-23	22.2176	4545	2972	844	TRAFD1,RASA4,LPCAT2,H2-Q4,ZNFX1,RNF19B,SOCS1,TMEM106A,CIITA,PGAP2,RNF34,RNF114,STX2,EIF4E3,HELZ2,AGRN,LAP3,FLT1,PARP8,OGFR,CYRIA,IRF5,NEURL3,STX11,SLC12A9,ICAM1,TENT5C,TGM2,PAK1,TSPO,ST3GAL5,CHPT1,AGTRAP,1110038F14RIK,CRYBG1,ARL4C,CBLN1,EXTL3,AIDA,MET,JADE2,POU2F2,ENPP5,AIFM2,ISOC1,MFSD7A,LRRK1,BCL9,BID,ACER3,TOX4,TMEM243,SLC29A3,VHL,CNP,UHRF1BP1,LPIN2,TMEM184B,RELB,CFAP410,PHC2,TMEM221,IQGAP2,TR…
Factor: Pax-4; motif: NNNNNYCACCCB	TF:M00378	6.25e-23	22.2042	18695	2972	2726	STAT1,SP100,SAMHD1,ZBP1,TRAFD1,RASA4,PARP12,BST2,LPCAT2,MLKL,STAT2,IRGM1,IFI47,IRF1,IGTP,IRGM2,DHX58,APOBEC3,TAPBP,H2-K1,H2-Q4,H2-T24,H2-T23,XAF1,CTSC,IL21R,IFI204,TAP1,RTP4,EPSTI1,ENTPD1,TOR3A,GBP2,TAGAP,IL2RG,GM5431,IFIT3B,OAS1A,TAPBPL,TAP2,ZNFX1,UBE2L6,GBP3,TPST1,PARP10,MOV10,LY6E,H2-AB1,GM21188,PARP9,H2-EB1,IRF7,GBP6,NLRC5,RNF19B,CD86,SOCS1,OAS1G,CD74,TRIM34A,RNF213,HK3,ADGRE1,SERPINA3F,GBP5,…
Factor: TEL1; motif: CNCGGAANNN	TF:M01993	1.37e-22	21.8628	10419	2972	1686	STAT1,SAMHD1,ZBP1,TRAFD1,PARP12,STAT2,IRGM1,IFI47,APOBEC3,H2-K1,H2-Q4,H2-T23,CTSC,TAP1,FBXW17,ZNFX1,TPST1,PARP10,MOV10,LY6E,H2-EB1,IRF7,NLRC5,CALHM6,SOCS1,HK3,SERPINA3F,GBP5,H2-AA,PARP11,IL18BP,TMEM106A,CLCN7,TRIM21,PSMB9,PNP2,MTHFR,H2-M3,PNP,CYP4V3,SLFN8,UBA7,NMI,B2M,ARHGEF12,CIITA,PGAP2,SP140,OAS2,PML,RNF34,AOAH,TNFSF10,OASL1,H2-Q6,H2-Q5,RMDN3,EIF4E3,HPSE,AB124611,UNC13D,ADAR,DAXX,PSMB8,HELZ2,A…
Factor: ZBP89; motif: CCCCKCCCCCNN	TF:M07397	4.52e-22	21.3448	8100	2972	1361	STAT1,TRAFD1,RASA4,BST2,LPCAT2,MLKL,IRF1,IGTP,IRGM2,APOBEC3,H2-T24,H2-T23,RTP4,EPSTI1,TOR3A,IL2RG,IFIT3B,TAP2,UBE2L6,MOV10,LY6E,H2-AB1,GM21188,CD86,SOCS1,CD74,RNF213,ADGRE1,PARP11,PNP2,HERC6,CXCL16,FCGR1,IKBKE,PNP,MS4A6C,CYP4V3,TLR9,ARHGEF12,CIITA,LGALS3BP,PGAP2,OAS2,RNF114,H2-Q6,STX2,H2-Q5,DTX3L,PTPRO,HPSE,UNC13D,ADAR,PSMB8,PIRB,LAIR1,TRPM2,AGRN,TNS3,IFI27L2A,RNASE6,IFIH1,SEMA4D,TRIM30D,LAP3,PAR…
Factor: KLF3; motif: NNNNNNGGGCGGGGCNNGN; match class: 1	TF:M10278_1	8.68e-22	21.0615	3136	2972	619	TRAFD1,RASA4,LPCAT2,H2-Q4,ZNFX1,RNF19B,SOCS1,TMEM106A,CIITA,PGAP2,RNF34,RNF114,STX2,EIF4E3,UNC13D,HELZ2,AGRN,LAP3,CYRIA,IRF5,NEURL3,IRF2,STX11,SLC12A9,TENT5C,TGM2,TSPO,CHPT1,1110038F14RIK,ARL4C,CBLN1,MET,JADE2,POU2F2,AIFM2,MFSD7A,LRRK1,BCL9,BID,ACER3,TOX4,SLC29A3,VHL,CNP,UHRF1BP1,LPIN2,TMEM184B,RELB,CFAP410,PHC2,TRIM14,IGF2BP2,ACE,LIMD2,HSPA2,ATP8A1,LAPTM4A,GPR155,ITM2B,USB1,MAFB,CAPN5,PACSIN1,SL…
Factor: WT1; motif: GNGGGGGCGGGG	TF:M03893	1.37e-21	20.8646	6668	2972	1153	TRAFD1,RASA4,LPCAT2,IRF1,APOBEC3,H2-K1,H2-Q4,H2-T23,TOR3A,TAGAP,ZNFX1,UBE2L6,PARP10,MOV10,LY6E,RNF19B,TMEM106A,IKBKE,CYP4V3,ARHGEF12,CIITA,PGAP2,SP140,RNF114,H2-Q6,H2-Q5,HPSE,UNC13D,AGRN,IFI205,IFIH1,RASGEF1B,LAP3,PARP8,DRAM1,OGFR,IRF5,GSDMD,NEURL3,H2-Q7,1600014C10RIK,IRF8,HCK,H2-Q1,IRF2,ISG15,NOD2,IFI30,HOPX,SLC12A9,ICAM1,TENT5C,CMPK2,ERO1B,FLT4,NOD1,PLD4,PAK1,ARID5A,SRC,PARP14,ST3GAL5,DDIT3,AIG…
Factor: SP2; motif: GGGCGGGAC; match class: 1	TF:M01783_1	1.54e-21	20.8128	3300	2972	644	STAT1,TRAFD1,RASA4,LPCAT2,IRGM1,H2-Q4,TAP1,ZNFX1,RNF19B,SOCS1,RNF213,PARP11,TMEM106A,PSMB9,PGAP2,RNF34,RNF114,STX2,RMDN3,EIF4E3,UNC13D,DAXX,HELZ2,AGRN,SEMA4D,LAP3,FLT1,DRAM1,OGFR,CYRIA,IRF5,STX11,SLC12A9,TENT5C,ERO1B,TGM2,TSPO,CHPT1,1110038F14RIK,TBC1D8,ARL4C,CBLN1,ASS1,POU2F2,AIFM2,ISOC1,MFSD7A,BCL9,BID,ACER3,TOX4,TMEM243,SLC29A3,VHL,UHRF1BP1,LPIN2,RELB,CFAP410,PHC2,TRIM14,CMTM3,HSPA2,GPR155,ITM…
Factor: IRF-1; motif: NRAANNGAAASTGAAASYNN	TF:M10267	2.08e-21	20.6829	1285	2972	307	ZBP1,PARP12,BST2,MLKL,STAT2,IRGM1,IGTP,IRGM2,DHX58,APOBEC3,TAPBP,H2-K1,H2-Q4,H2-T24,XAF1,IFI204,TAP1,RTP4,EPSTI1,TOR3A,GBP2,GM5431,IFIT3B,OAS1A,TAPBPL,TAP2,ZNFX1,UBE2L6,GBP3,PARP10,MOV10,PARP9,GBP6,GBP8,GBP9,CALHM6,SOCS1,OAS1G,GBP10,TRIM34A,ADGRE1,GBP5,H2-T22,IL18BP,OAS3,TRIM21,PSMB9,TMEM67,HERC6,IFI211,GM4951,H2-M3,IFIT1BL1,UBA7,NMI,B2M,GBP11,SP140,CD52,SP110,BATF2,TNFRSF14,DTX3L,PTPRO,PSMB8,DDX…
Factor: SP1; motif: GGGGYGGGGNS	TF:M01303	2.66e-21	20.5754	7163	2972	1223	TRAFD1,RASA4,PARP12,LPCAT2,IRF1,IGTP,IRGM2,DHX58,H2-T24,XAF1,IL21R,TAP1,TOR3A,OAS1A,UBE2L6,PARP10,LY6E,H2-AB1,GM21188,IRF7,SOCS1,TRIM34A,RNF213,IL18BP,TMEM106A,PSMB9,PNP2,HERC6,PNP,TLR9,GBP11,ARHGEF12,CIITA,C1RA,LGALS3BP,PGAP2,RNF34,RNF114,BATF2,TNFRSF14,H2-Q6,STX2,EIF4E3,AB124611,DAXX,TRPM2,AGRN,TNS3,IFI27L2A,SEMA4D,LAP3,PLAAT3,FLT1,PARP8,LMO2,IL10RA,GPR35,ASB13,OGFR,CFB,CYRIA,CTSH,IRF5,TNFRSF1B…
Factor: GKLF; motif: GCCMCRCCCNNN; match class: 1	TF:M01588_1	7.5e-21	20.1249	2986	2972	591	TRAFD1,RASA4,LPCAT2,H2-Q4,TAP1,TAPBPL,ZNFX1,RNF19B,SOCS1,RNF213,TMEM106A,PSMB9,MTHFR,PGAP2,RNF34,RNF114,STX2,EIF4E3,UNC13D,HELZ2,AGRN,IFIH1,SEMA4D,RASGEF1B,LAP3,UNC93B1,CYRIA,THEMIS2,IRF5,NEURL3,NOD2,IFI30,STX11,TENT5C,TGM2,TSPO,DDIT3,PLEKHN1,CHPT1,1110038F14RIK,HEXB,TBC1D8,ARL4C,CBLN1,AIDA,MET,ASS1,POU2F2,AIFM2,MFSD7A,BCL9,BID,ACER3,TOX4,SLC29A3,VHL,UHRF1BP1,LPIN2,PPT1,RELB,CFAP410,PHC2,TMEM221,…
Factor: Ets2; motif: ACCGGAWRYN	TF:M01989	2.51e-20	19.6007	7908	2972	1324	STAT1,PARP12,LPCAT2,MLKL,STAT2,IRGM1,IFI47,IRF1,TAPBP,H2-K1,H2-Q4,CTSC,FBXW17,TAGAP,IL2RG,ZNFX1,TPST1,PARP9,CALHM6,SOCS1,SERPINA3F,PARP11,IL18BP,TMEM106A,PNP2,HERC6,MTHFR,IKBKE,PNP,NMI,ARHGEF12,CIITA,OAS2,AOAH,RNF114,BATF2,TNFRSF14,AREL1,H2-Q6,DTX3L,RMDN3,UNC13D,DAXX,MS4A6D,RNASE6,IFIH1,SEMA4D,RASGEF1B,LAP3,PARP8,TREML2,MARCHF5,ASB13,LY9,CYRIA,THEMIS2,IRF5,TNFRSF1B,PSMB10,GBP7,NEURL3,COA5,1600014…
Factor: SP2; motif: GNNGGGGGCGGGGSN; match class: 1	TF:M03807_1	6.29e-20	19.2015	2961	2972	583	TRAFD1,LPCAT2,H2-Q4,RNF19B,TMEM106A,CIITA,PGAP2,RNF34,RNF114,EIF4E3,AGRN,LAP3,FLT1,OGFR,CYRIA,IRF5,NEURL3,IFI30,STX11,TENT5C,FLT4,TGM2,PAK1,TSPO,ST3GAL5,CHPT1,AGTRAP,1110038F14RIK,ARL4C,CBLN1,MET,POU2F2,AIFM2,MFSD7A,LRRK1,BCL9,BID,ACER3,TOX4,TMEM243,VHL,UHRF1BP1,LPIN2,TMEM184B,RELB,CFAP410,PHC2,TRIM14,IGF2BP2,ACE,LIMD2,ARL5C,HSPA2,ATP8A1,GPR155,ITM2B,USB1,SOCS3,CAPN5,PACSIN1,SLC2A1,ABR,DOK1,THAP3…
Factor: MAZ; motif: GGGGAGGG	TF:M00649	6.41e-20	19.1929	8420	2972	1394	SAMHD1,ZBP1,RASA4,STAT2,IFI47,IRF1,IGTP,IRGM2,APOBEC3,H2-K1,H2-Q4,H2-T23,IL21R,RTP4,TOR3A,IL2RG,TAP2,ZNFX1,UBE2L6,MOV10,LY6E,IRF7,CD86,CD74,TRIM34A,RNF213,ADGRE1,H2-T22,PARP11,XDH,PSMB9,HERC6,CXCL16,FCGR1,TLR9,NMI,MNDAL,GBP11,ARHGEF12,CIITA,C1RA,PGAP2,TRIM30A,SP110,RNF34,TNFRSF14,AREL1,STX2,DTX3L,PTPRO,HPSE,UNC13D,DAXX,PSMB8,PIRB,HELZ2,LAIR1,TRPM2,AGRN,TNS3,IFI27L2A,RNASE6,SEMA4D,MX1,C3,TRIM30D,L…
Factor: IRF6; motif: NNNACTCYCGGKNNN	TF:M02874	1.03e-19	18.9858	13418	2972	2069	STAT1,SP100,SAMHD1,ZBP1,TRAFD1,RASA4,PARP12,MLKL,STAT2,IRF1,DHX58,APOBEC3,TAPBP,H2-K1,H2-Q4,H2-T24,IL21R,TAP1,RTP4,EPSTI1,ENTPD1,TOR3A,GBP2,TAGAP,OAS1A,ZNFX1,UBE2L6,TPST1,MOV10,LY6E,H2-AB1,GM21188,PARP9,GBP6,RNF19B,CALHM6,SOCS1,OAS1G,GBP10,RNF213,H2-AA,H2-T22,IL18BP,TMEM106A,CLCN7,OAS3,XDH,PSMB9,TMEM67,SLFN1,MTHFR,CXCL16,GBGT1,IFI211,GM4951,IKBKE,PNP,TLR9,IFIT1BL1,B2M,ARHGEF12,PGAP2,OAS2,CD52,PML…
Factor: c-Ets-1(p54); motif: NCMGGAWGYN	TF:M00032	1.06e-19	18.9757	8493	2972	1403	STAT1,SP100,MLKL,IRGM1,IRF1,H2-T24,IFI204,RTP4,EPSTI1,IL2RG,TAPBPL,ZNFX1,GBP3,TPST1,PARP9,NLRC5,GBP8,GBP9,TRIM34A,RNF213,HK3,PARP11,TMEM106A,SLFN1,PNP2,HERC6,MTHFR,IFI211,IKBKE,PNP,NMI,MNDAL,ARHGEF12,SP140,MS4A6B,RNF34,AOAH,RNF114,BATF2,AREL1,DTX3L,EIF4E3,AB124611,ADAR,DAXX,PIRB,TRPM2,IFI205,MS4A6D,RNASE6,IFIH1,SEMA4D,MX1,FCGR4,C3,LAP3,FLT1,PARP8,TREML2,LMO2,GPR35,IRF9,CFB,LY9,OASL2,UNC93B1,CYRIA…
Factor: ZAC; motif: KGGGCCR	TF:M05547	1.76e-19	18.7551	6693	2972	1145	SAMHD1,PARP12,BST2,DHX58,H2-K1,H2-Q4,H2-T23,CTSC,IL21R,TOR3A,TAGAP,ZNFX1,TPST1,MOV10,PARP9,RNF19B,SOCS1,TMEM106A,MTHFR,GBGT1,ARHGEF12,LGALS3BP,RNF114,H2-Q6,STX2,H2-Q5,RMDN3,PTPRO,HPSE,DAXX,PSMB8,TRPM2,AGRN,LAP3,FLT1,PARP8,MARCHF5,CFB,ITPR1,UNC93B1,TNFRSF1B,H2-Q7,CCRL2,IRF8,HCK,H2-Q1,IRF2,H2-D1,HOPX,ICAM1,TENT5C,CMPK2,FLT4,TIFA,ADCY4,PLXDC2,EHD4,DBNL,PAK1,ST3GAL5,PTPN18,TOR1AIP1,DDIT3,ABTB2,RGS2,J…
Factor: MOVO-B; motif: GNGGGGG	TF:M01104	1.99e-19	18.7013	7656	2972	1283	TRAFD1,RASA4,PARP12,IRGM1,IRF1,H2-T23,EPSTI1,TAGAP,TAP2,ZNFX1,LY6E,RNF19B,CALHM6,SOCS1,TRIM34A,RNF213,PARP11,PNP2,ARHGEF12,CIITA,SP140,SP110,HPSE,UNC13D,DAXX,PSMB8,AGRN,TNS3,IFI27L2A,SEMA4D,RASGEF1B,LAP3,FLT1,PARP8,MARCHF5,OGFR,ITPR1,UNC93B1,CYRIA,IRF5,PSMB10,PFKFB3,NEURL3,IRF8,IRF2,ISG15,AIF1,NOD2,HOPX,SLC12A9,ICAM1,TENT5C,CMPK2,ERO1B,NOD1,PLD4,IFNAR2,TIFA,PLXDC2,PAK1,ARID5A,ST3GAL5,TRIM12A,JUNB…
Factor: WT1; motif: CGCCCCCNCN	TF:M02036	5.59e-19	18.253	7541	2972	1264	TRAFD1,RASA4,PARP12,IRGM1,IRF1,TAPBP,H2-K1,H2-Q4,H2-T23,CTSC,RTP4,TOR3A,TAGAP,ZNFX1,PARP10,MOV10,LY6E,NLRC5,RNF19B,SOCS1,OAS1G,TRIM34A,PARP11,CLCN7,CXCL16,GBGT1,H2-M3,IKBKE,CYP4V3,ARHGEF12,CIITA,PGAP2,SP140,RNF114,H2-Q6,H2-Q5,RMDN3,HPSE,UNC13D,AGRN,IFI205,TNS3,IFI27L2A,IFIH1,RASGEF1B,FLT1,PARP8,OGFR,GM12185,ITPR1,IRF5,PSMB10,PFKFB3,NEURL3,H2-Q7,1600014C10RIK,IRF8,H2-Q1,NOD2,HOPX,SLC12A9,ICAM1,TEN…
Factor: ZF5; motif: GYCGCGCARNGCNN	TF:M02933	1.02e-18	17.9914	9518	2972	1540	SAMHD1,TRAFD1,PARP12,LPCAT2,IRF1,H2-K1,H2-Q4,H2-T23,CTSC,TAP1,FBXW17,ZNFX1,TPST1,H2-AB1,PARP9,RNF19B,CALHM6,SOCS1,H2-AA,CLCN7,PSMB9,MTHFR,CYP4V3,SLFN8,NMI,ARHGEF12,PGAP2,AOAH,RNF114,AREL1,OASL1,H2-Q6,H2-Q5,DTX3L,RMDN3,EIF4E3,PTPRO,HPSE,DAXX,PSMB8,TRPM2,AGRN,TNS3,SEMA4D,RASGEF1B,LAP3,PLAAT3,FLT1,PARP8,MARCHF5,ASB13,OGFR,IRF5,TNFRSF1B,GBP7,PFKFB3,NEURL3,COA5,H2-Q7,1600014C10RIK,IRF8,H2-Q1,IRF2,ARHG…
Factor: GKLF; motif: NNRRGRRNGNSNNN	TF:M07040	1.04e-18	17.9812	12956	2972	2003	STAT1,TRAFD1,RASA4,BST2,MLKL,STAT2,IRGM1,IFI47,IGTP,IRGM2,DHX58,APOBEC3,TAPBP,H2-K1,H2-Q4,H2-T23,XAF1,CTSC,IFI204,RTP4,EPSTI1,GBP2,TAGAP,IL2RG,GM5431,IFIT3B,OAS1A,TAP2,ZNFX1,UBE2L6,PARP10,MOV10,LY6E,H2-AB1,GM21188,IRF7,GBP6,NLRC5,RNF19B,CD86,SOCS1,GBP10,TRIM34A,RNF213,SERPINA3F,H2-AA,PARP11,CLCN7,XDH,TRIM21,PSMB9,CXCL16,IFI211,GM4951,FCGR1,IKBKE,MS4A6C,CYP4V3,TLR9,UBA7,NMI,MNDAL,GBP11,ARHGEF12,CI…
Factor: IRF; motif: RRAANTGAAASYGNV	TF:M00772	1.88e-18	17.7248	1125	2972	269	ZBP1,BST2,STAT2,IGTP,IRGM2,DHX58,APOBEC3,TAPBP,H2-K1,H2-Q4,RTP4,TOR3A,GBP2,IFIT3B,OAS1A,TAPBPL,UBE2L6,GBP3,PARP10,MOV10,PARP9,IRF7,GBP6,NLRC5,GBP8,GBP9,CALHM6,SOCS1,OAS1G,GBP10,TRIM34A,RNF213,GBP5,H2-T22,IL18BP,TRIM21,TMEM67,HERC6,GM4951,H2-M3,IFIT1BL1,UBA7,NMI,B2M,GBP11,PML,TRIM30A,BATF2,TNFRSF14,TNFSF10,H2-Q6,H2-Q5,DTX3L,PTPRO,PSMB8,H2-T10,MX1,TRIM30D,OGFR,GM12185,OASL2,UNC93B1,GSDMD,DNASE1L3,P…
Factor: BTEB2; motif: RGGGNGKGGN; match class: 1	TF:M07277_1	2e-18	17.6992	3123	2972	602	TRAFD1,RASA4,LPCAT2,RNF213,TMEM106A,CIITA,PGAP2,RNF34,STX2,EIF4E3,PSMB8,HELZ2,AGRN,SEMA4D,LAP3,OGFR,CYRIA,IRF5,NEURL3,ISG15,SLC12A9,TENT5C,PAK1,TSPO,DDIT3,PLEKHN1,CHPT1,1110038F14RIK,KLRA2,CBLN1,POU2F2,AIFM2,LRRK1,BCL9,BID,ACER3,TOX4,SLC29A3,VHL,UHRF1BP1,MGST1,LPIN2,TMEM184B,RELB,CFAP410,PHC2,IQGAP2,TRIM14,IGF2BP2,ACE,LIMD2,ARL5C,GPR155,ITM2B,USB1,SOCS3,BCL3,CAPN5,PACSIN1,SLC2A1,DOK1,LBH,KIF19A,Z…
Factor: Kid3; motif: CCACN; match class: 1	TF:M01160_1	4.94e-18	17.3061	21113	2972	2951	STAT1,SP100,SAMHD1,ZBP1,TRAFD1,RASA4,PARP12,BST2,LPCAT2,MLKL,STAT2,IRGM1,IFI47,IRF1,IGTP,IRGM2,DHX58,APOBEC3,TAPBP,H2-K1,H2-Q4,H2-T24,H2-T23,XAF1,CTSC,IL21R,IFI204,TAP1,RTP4,EPSTI1,ENTPD1,TOR3A,GBP2,FBXW17,TAGAP,IL2RG,GM5431,IFIT3B,OAS1A,TAPBPL,TAP2,ZNFX1,UBE2L6,GBP3,TPST1,PARP10,MOV10,LY6E,H2-AB1,GM21188,PARP9,H2-EB1,IRF7,GBP6,NLRC5,GBP8,GBP9,RNF19B,CD86,CALHM6,SOCS1,OAS1G,CD74,GBP10,TRIM34A,RNF…
Factor: Fli-1; motif: GNNRCCGGAAGYGS	TF:M10234	5.07e-18	17.2948	6461	2972	1103	SP100,MLKL,IRF1,H2-K1,H2-Q4,H2-T24,TOR3A,TAGAP,ZNFX1,UBE2L6,NLRC5,GBP8,GBP9,CALHM6,TRIM34A,GBP5,PARP11,TMEM106A,TRIM21,PNP2,HERC6,MTHFR,PNP,IFIT1BL1,UBA7,NMI,ARHGEF12,OAS2,MS4A6B,AOAH,TNFRSF14,RMDN3,DAXX,PSMB8,HELZ2,IFI205,MS4A6D,C3,LAP3,PARP8,TREML2,MARCHF5,OGFR,OASL2,CYRIA,TNFRSF1B,GSDMD,COA5,1600014C10RIK,IRF8,LY6C2,AIF1,H2-D1,GBP4,IFI30,STX11,TGM2,IFNAR2,TIFA,EHD4,ZC3H12D,DBNL,ARID5A,ATF3,PAR…
Factor: LKLF; motif: GGGGTGGKSN	TF:M07261	6.28e-18	17.202	9199	2972	1491	ZBP1,TRAFD1,RASA4,PARP12,BST2,MLKL,STAT2,IRGM1,IFI47,IRF1,IGTP,IRGM2,DHX58,TAPBP,H2-K1,H2-Q4,H2-T24,H2-T23,XAF1,CTSC,IL21R,TAP1,EPSTI1,ENTPD1,TOR3A,GBP2,OAS1A,TAPBPL,TAP2,ZNFX1,UBE2L6,TPST1,PARP10,MOV10,LY6E,H2-AB1,GM21188,PARP9,IRF7,NLRC5,SOCS1,CD74,TRIM34A,ADGRE1,IL18BP,PHF11B,PSMB9,PNP2,HERC6,MTHFR,CXCL16,H2-M3,IKBKE,PNP,CYP4V3,TLR9,NMI,GBP11,ARHGEF12,C1RA,LGALS3BP,SP140,OAS2,CD52,SP110,BATF2,…
Factor: Klf17; motif: NGGGCGG	TF:M05407	8.24e-18	17.0838	6566	2972	1117	SAMHD1,TRAFD1,PARP12,IRGM1,IFI47,IGTP,IRGM2,TAPBP,H2-K1,H2-Q4,IL21R,EPSTI1,FBXW17,ZNFX1,UBE2L6,GBP3,PARP10,LY6E,NLRC5,RNF19B,SOCS1,CD74,SERPINA3F,PARP11,OAS3,TRIM21,GBGT1,PNP,TLR9,NMI,MNDAL,PGAP2,SP140,PML,SP110,RNF114,H2-Q6,STX2,RMDN3,UNC13D,ADAR,AGRN,IFIH1,RASGEF1B,LAP3,FLT1,PARP8,DRAM1,GPR35,MARCHF5,ASB13,OGFR,OASL2,CYRIA,IRF5,TNFRSF1B,GBP7,PFKFB3,NEURL3,COA5,CCRL2,HCK,H2-Q1,CD1D1,H2-D1,IFI203…
Factor: CACD; motif: CCACRCCC	TF:M01113	8.42e-18	17.0748	10852	2972	1717	SAMHD1,ZBP1,TRAFD1,RASA4,PARP12,BST2,MLKL,STAT2,IRGM1,IFI47,IRF1,DHX58,APOBEC3,TAPBP,H2-T24,H2-T23,CTSC,IL21R,ENTPD1,GBP2,FBXW17,TAGAP,IL2RG,IFIT3B,OAS1A,TAPBPL,TAP2,ZNFX1,TPST1,PARP10,MOV10,LY6E,H2-AB1,GM21188,IRF7,NLRC5,RNF19B,CD86,SOCS1,OAS1G,CD74,TRIM34A,RNF213,HK3,ADGRE1,TMEM106A,PHF11B,TRIM21,TMEM67,PNP2,HERC6,MTHFR,CXCL16,H2-M3,PNP,CYP4V3,TLR9,IFIT1BL1,NMI,GBP11,ARHGEF12,C1RA,LGALS3BP,SP14…
Factor: Pax-5; motif: RRMSWGANWYCTNRAGCGKRACSRYNSM	TF:M00144	1.03e-17	16.9864	12002	2972	1871	STAT1,TRAFD1,PARP12,BST2,LPCAT2,MLKL,STAT2,IRGM1,IFI47,IRF1,APOBEC3,TAPBP,H2-T23,XAF1,CTSC,IL21R,TAP1,FBXW17,TAGAP,IL2RG,IFIT3B,OAS1A,TAPBPL,ZNFX1,UBE2L6,TPST1,PARP10,MOV10,H2-AB1,GM21188,IRF7,NLRC5,RNF19B,CALHM6,SOCS1,OAS1G,RNF213,HK3,ADGRE1,H2-AA,PARP11,IL18BP,CLCN7,XDH,TRIM21,PSMB9,TMEM67,SLFN1,MTHFR,CXCL16,H2-M3,NMI,B2M,GBP11,CIITA,C1RA,PGAP2,SP140,PML,MS4A6B,RNF34,AOAH,IFI206,RNF114,BATF2,AR…
Factor: ELF4; motif: CCCGGAARTN	TF:M01979	1.54e-17	16.8118	7188	2972	1205	STAT1,SAMHD1,ZBP1,TRAFD1,LPCAT2,MLKL,IFI47,H2-K1,H2-Q4,CTSC,FBXW17,IL2RG,ZNFX1,MOV10,CALHM6,SOCS1,HK3,SERPINA3F,PARP11,IL18BP,TMEM106A,CLCN7,PNP2,HERC6,MTHFR,PNP,CYP4V3,NMI,ARHGEF12,CIITA,OAS2,AOAH,EIF4E3,HPSE,UNC13D,DAXX,PSMB8,AGRN,IFIH1,PARP8,IRF9,ASB13,LY9,CYRIA,THEMIS2,IRF5,TNFRSF1B,PSMB10,PFKFB3,COA5,1600014C10RIK,IRF8,HCK,STING1,IRF2,FPR2,CD1D1,H2-D1,OAS1B,IFI30,ICAM1,TENT5C,TIFA,PLXDC2,EHD…
Factor: IRF-1; motif: NNRAAANNGAAASN	TF:M07045	1.71e-17	16.7668	679	2972	183	ZBP1,BST2,STAT2,IGTP,IRGM2,TAPBP,H2-T23,RTP4,EPSTI1,GBP2,IFIT3B,OAS1A,TAPBPL,ZNFX1,GBP3,MOV10,PARP9,IRF7,NLRC5,CALHM6,OAS1G,GBP10,TRIM34A,RNF213,GBP5,H2-T22,IL18BP,TMEM106A,TRIM21,TMEM67,HERC6,GM4951,H2-M3,NMI,B2M,SP140,SP110,BATF2,DTX3L,H2-T10,OGFR,GM12185,CFB,OASL2,UNC93B1,PSMB10,GBP7,CCRL2,IFIT3,OAS1B,APOL9B,USP18,DBNL,VWA5A,MX2,IIGP1,CASP1,CD40,PIK3IP1,F830016B08RIK,DUSP28,ERAP1,C130026I21RIK…
Factor: PEA3; motif: RCCGGAAGYN; match class: 1	TF:M01991_1	1.82e-17	16.7407	4166	2972	759	STAT1,CTSC,SOCS1,PARP11,IL18BP,PNP2,MTHFR,PNP,NMI,ARHGEF12,CIITA,AREL1,UNC13D,DAXX,LAP3,PARP8,MARCHF5,TNFRSF1B,COA5,1600014C10RIK,IRF8,STING1,IRF2,IFI30,TENT5C,TIFA,PLXDC2,EHD4,DBNL,PARP14,TXNIP,DDIT3,TRIM12A,JUNB,ZC3HAV1,1110038F14RIK,MAX,PLEKHA2,EMB,KATNA1,AIDA,CD47,JADE2,IFIT2,TPPP3,TLR1,ASAH2,DUSP28,PRPF38A,PRDX5,PTTG1,VHL,CNP,SLC31A1,CFAP410,PHC2,TNFRSF1A,LIMD2,HSPA2,GPR155,ITM2B,USB1,PARP3,…
Factor: ESE-1; motif: NSMGGAARTN	TF:M01214	2.7e-17	16.5687	7851	2972	1298	SP100,ZBP1,LPCAT2,MLKL,IRF1,APOBEC3,H2-Q4,H2-T24,FBXW17,GM5431,TAPBPL,ZNFX1,MOV10,LY6E,NLRC5,GBP8,GBP9,SOCS1,TRIM34A,SERPINA3F,PARP11,IL18BP,TMEM106A,SLFN1,PNP2,HERC6,MTHFR,IKBKE,PNP,CYP4V3,NMI,MNDAL,B2M,ARHGEF12,MS4A6B,AOAH,BATF2,OASL1,RMDN3,EIF4E3,HPSE,AB124611,UNC13D,DAXX,PSMB8,PIRB,HELZ2,TRPM2,IFI205,MS4A6D,IFIH1,MX1,FCGR4,RASGEF1B,C3,PARP8,TREML2,LMO2,GPR35,IRF9,LY9,OASL2,IRF5,SLFN2,PSMB10,C…
Factor: E2F-4; motif: NTTTCSCGCC	TF:M07380	3.99e-17	16.3989	10581	2972	1676	STAT1,SAMHD1,TRAFD1,LPCAT2,MLKL,STAT2,IFI47,IRF1,IGTP,IRGM2,TAPBP,H2-K1,CTSC,TAP1,TOR3A,FBXW17,ZNFX1,UBE2L6,TPST1,PARP10,MOV10,H2-AB1,GM21188,PARP9,NLRC5,RNF19B,CALHM6,SOCS1,HK3,H2-T22,PARP11,TMEM106A,OAS3,PSMB9,TMEM67,SLFN1,PNP2,HERC6,MTHFR,CXCL16,PNP,TLR9,SLFN8,B2M,ARHGEF12,C1RA,CD52,PML,BATF2,TNFRSF14,OASL1,DTX3L,RMDN3,EIF4E3,PTPRO,HPSE,AB124611,UNC13D,DAXX,PSMB8,H2-T10,LAIR1,AGRN,TNS3,TGTP1,I…
Factor: AP-2; motif: MKCCCSCNGGCG	TF:M00189	4.13e-17	16.3844	8064	2972	1327	SAMHD1,TRAFD1,PARP12,BST2,IRF1,TAPBP,H2-K1,H2-Q4,H2-T23,TAPBPL,ZNFX1,TPST1,PARP9,NLRC5,RNF19B,CALHM6,SOCS1,CD74,RNF213,HK3,PARP11,CLCN7,GBGT1,H2-M3,CYP4V3,SLFN8,RNF34,RNF114,AREL1,H2-Q6,STX2,H2-Q5,DTX3L,RMDN3,EIF4E3,PTPRO,HPSE,UNC13D,DAXX,PSMB8,DDX60,AGRN,TNS3,IFIH1,RASGEF1B,FLT1,PARP8,DRAM1,IL10RA,MARCHF5,CYRIA,IRF5,SLFN2,PSMB10,GBP7,COA5,H2-Q7,CCRL2,KLHL6,IRF8,HCK,H2-Q1,IRF2,AIF1,HOPX,STX11,SLC…
Factor: Spic; motif: NNVGGAAGTN	TF:M02042	6.82e-17	16.1659	6197	2972	1058	PARP12,LPCAT2,IRF1,CTSC,IFI204,EPSTI1,FBXW17,TAGAP,GBP3,PARP10,PARP9,CALHM6,SOCS1,CD74,TRIM34A,HK3,PARP11,IL18BP,TMEM106A,PHF11B,SLFN1,PNP2,MTHFR,IFI211,H2-M3,PNP,SLFN8,IFIT1BL1,NMI,MNDAL,ARHGEF12,PML,MS4A6B,AOAH,RNF114,DTX3L,AB124611,UNC13D,DAXX,LAIR1,IFI205,MS4A6D,CD180,IFI27L2A,IFIH1,SLAMF8,SIRPB1A,FCGR4,TREML2,LMO2,GPR35,CFB,LY9,IRF5,GSDMD,B430306N03RIK,COA5,SIRPB1C,1600014C10RIK,KLHL6,SIRPB1…
Factor: ESE-1; motif: NSMGGAARYN	TF:M01977	7.96e-17	16.0992	7667	2972	1269	ZBP1,TRAFD1,LPCAT2,MLKL,IRF1,APOBEC3,H2-Q4,H2-T24,CTSC,FBXW17,IL2RG,GM5431,TAP2,ZNFX1,MOV10,NLRC5,CD86,SOCS1,SERPINA3F,PARP11,IL18BP,TMEM106A,PHF11B,TRIM21,SLFN1,PNP2,HERC6,MTHFR,PNP,CYP4V3,NMI,MNDAL,ARHGEF12,CIITA,AOAH,OASL1,EIF4E3,HPSE,AB124611,UNC13D,DAXX,PSMB8,PIRB,HELZ2,MS4A6D,IFIH1,AKT3,PARP8,LMO2,GPR35,IRF9,ASB13,LY9,OASL2,ITPR1,CYRIA,THEMIS2,IRF5,SLFN2,PSMB10,PFKFB3,NEURL3,COA5,PHF11D,160…
Factor: KROX; motif: CCCGCCCCCRCCCC	TF:M00982	1.12e-16	15.9525	6000	2972	1028	TRAFD1,RASA4,IRF1,IGTP,IRGM2,TAPBP,H2-K1,H2-Q4,H2-T23,RTP4,TAGAP,OAS1A,ZNFX1,UBE2L6,PARP10,MOV10,LY6E,NLRC5,RNF19B,SOCS1,OAS1G,TRIM34A,CLCN7,CXCL16,IKBKE,CYP4V3,ARHGEF12,CIITA,PGAP2,SP140,RNF114,H2-Q6,H2-Q5,AGRN,IFI205,TNS3,IFI27L2A,RASGEF1B,LAP3,PARP8,DRAM1,OGFR,GM12185,OASL2,ITPR1,CYRIA,IRF5,TNFRSF1B,PSMB10,NEURL3,H2-Q7,HCK,NOD2,HOPX,SLC12A9,ICAM1,TENT5C,ERO1B,FLT4,ADCY4,PLXDC2,PAK1,ARID5A,SRC,…
Factor: AP-2; motif: GSCCSCRGGCNRNRNN	TF:M00800	1.24e-16	15.9057	6746	2972	1136	TRAFD1,PARP12,BST2,LPCAT2,IRF1,APOBEC3,H2-K1,H2-Q4,TAP1,EPSTI1,TAPBPL,ZNFX1,TPST1,PARP10,MOV10,LY6E,PARP9,IRF7,RNF19B,SOCS1,H2-T22,CLCN7,TRIM21,PSMB9,GBGT1,SLFN8,NMI,B2M,ARHGEF12,PGAP2,CD52,TRIM30A,RNF34,IFI206,RNF114,STX2,DTX3L,RMDN3,EIF4E3,AB124611,UNC13D,PSMB8,H2-T10,AGRN,TNS3,IFI27L2A,SEMA4D,RASGEF1B,LAP3,PARP8,TREML2,IL10RA,IRF9,MARCHF5,CFB,CYRIA,IRF5,IRF8,AIF1,H2-D1,ARHGEF37,ICAM1,CMPK2,FLT…
Factor: Sp2; motif: NYSGCCCCGCCCCCY; match class: 1	TF:M03567_1	1.41e-16	15.8497	2492	2972	493	TRAFD1,RASA4,LPCAT2,H2-Q4,ZNFX1,RNF19B,TMEM106A,CIITA,PGAP2,RNF34,RNF114,EIF4E3,HELZ2,AGRN,LAP3,FLT1,OGFR,CYRIA,IRF5,NEURL3,STX11,TENT5C,FLT4,PAK1,TSPO,ST3GAL5,CHPT1,1110038F14RIK,ARL4C,CBLN1,EXTL3,POU2F2,AIFM2,MFSD7A,BCL9,ACER3,TOX4,SLC29A3,VHL,UHRF1BP1,LPIN2,RELB,CFAP410,PHC2,TMEM221,IQGAP2,TRIM14,IGF2BP2,ACE,ARL5C,ATP8A1,GPR155,ITM2B,USB1,MAFB,PACSIN1,DOK1,THAP3,KIF19A,ZBTB5,ADAM15,MCOLN2,CSRN…
Factor: E2F-4; motif: GCGGGAAANA	TF:M02090	1.66e-16	15.7793	10353	2972	1641	STAT1,TRAFD1,BST2,LPCAT2,MLKL,IGTP,IRGM2,TAPBP,H2-K1,H2-Q4,H2-T23,CTSC,TAP1,TOR3A,FBXW17,UBE2L6,TPST1,PARP10,MOV10,LY6E,IRF7,NLRC5,RNF19B,RNF213,GBP5,PARP11,TMEM106A,PSMB9,TMEM67,SLFN1,PNP2,HERC6,PNP,CYP4V3,SLFN8,ARHGEF12,LGALS3BP,PGAP2,CD52,PML,TNFRSF14,OASL1,H2-Q6,H2-Q5,EIF4E3,PTPRO,AB124611,UNC13D,ADAR,DAXX,PSMB8,DDX60,LAIR1,TRPM2,AGRN,TNS3,IFIH1,SEMA4D,MX1,RASGEF1B,PLAAT3,FLT1,PARP8,DRAM1,IL1…
Factor: Pet-1; motif: GCNGGAAGYG	TF:M10233	2.53e-16	15.5964	13301	2972	2034	STAT1,SP100,SAMHD1,ZBP1,TRAFD1,RASA4,MLKL,STAT2,IRGM1,IRF1,DHX58,APOBEC3,H2-K1,H2-Q4,H2-T24,CTSC,IL21R,TAP1,RTP4,EPSTI1,ENTPD1,TOR3A,FBXW17,TAPBPL,TAP2,ZNFX1,UBE2L6,TPST1,LY6E,GM21188,H2-EB1,IRF7,GBP6,NLRC5,GBP8,GBP9,RNF19B,CALHM6,SOCS1,CD74,GBP10,TRIM34A,SERPINA3F,GBP5,H2-AA,H2-T22,PARP11,TMEM106A,CLCN7,PHF11B,OAS3,XDH,TRIM21,PSMB9,SLFN1,HERC6,MTHFR,CXCL16,GBGT1,FCGR1,IKBKE,MS4A6C,CYP4V3,TLR9,SL…
Factor: Elk-1; motif: RACCGGAAGTR	TF:M01165	3.82e-16	15.4181	8877	2972	1435	STAT1,TRAFD1,PARP12,BST2,APOBEC3,IL21R,IFI204,TAP1,FBXW17,IL2RG,GM5431,TAP2,ZNFX1,GBP3,GM21188,PARP9,H2-EB1,CD86,SOCS1,TRIM34A,HK3,GBP5,PARP11,TMEM106A,CLCN7,PSMB9,PNP2,HERC6,MTHFR,CXCL16,IFI211,PNP,MS4A6C,SLFN8,NMI,MNDAL,B2M,ARHGEF12,LGALS3BP,CD52,PML,TRIM30A,MS4A6B,SP110,RNF34,AOAH,RNF114,BATF2,AREL1,STX2,DTX3L,UNC13D,ADAR,DAXX,LAIR1,IFI205,MS4A6D,RNASE6,IFIH1,SEMA4D,TRIM30D,AKT3,FLT1,PARP8,TRE…
Factor: IRF; motif: NNGAAANTGAAANN	TF:M08887	4.38e-16	15.3586	1507	2972	328	ZBP1,BST2,MLKL,STAT2,IRGM1,IGTP,IRGM2,DHX58,TAPBP,H2-T24,IFI204,RTP4,EPSTI1,TOR3A,GBP2,IL2RG,IFIT3B,OAS1A,TAPBPL,ZNFX1,UBE2L6,GBP3,PARP10,MOV10,PARP9,IRF7,NLRC5,CALHM6,SOCS1,OAS1G,GBP10,TRIM34A,RNF213,GBP5,H2-T22,IL18BP,PHF11B,OAS3,TRIM21,TMEM67,HERC6,IFI211,GM4951,H2-M3,SLFN8,IFIT1BL1,UBA7,NMI,B2M,SP140,OAS2,CD52,TRIM30A,SP110,BATF2,TNFRSF14,TNFSF10,DTX3L,DDX60,H2-T10,IFI205,TGTP1,TRIM30D,MARCHF…
Factor: WT1; motif: NNGGGNGGGSGN	TF:M07436	4.64e-16	15.3332	7743	2972	1275	STAT1,TRAFD1,RASA4,PARP12,BST2,MLKL,IRGM1,IFI47,IGTP,IRGM2,DHX58,TAPBP,H2-T24,H2-T23,XAF1,RTP4,EPSTI1,TOR3A,IFIT3B,OAS1A,TAP2,ZNFX1,UBE2L6,TPST1,PARP10,MOV10,LY6E,H2-AB1,GM21188,IRF7,GBP6,NLRC5,GBP8,GBP9,CD86,SOCS1,OAS1G,CD74,RNF213,IL18BP,PNP2,HERC6,MTHFR,CXCL16,FCGR1,IKBKE,MS4A6C,TLR9,NMI,GBP11,ARHGEF12,CIITA,C1RA,LGALS3BP,PGAP2,OAS2,H2-Q6,STX2,H2-Q5,EIF4E3,PTPRO,UNC13D,ADAR,PSMB8,TRPM2,AGRN,TN…
Factor: Kaiso; motif: GCMGGGRGCRGS	TF:M03876	6.9e-16	15.1615	11148	2972	1745	SP100,ZBP1,TRAFD1,PARP12,LPCAT2,MLKL,STAT2,IFI47,IRF1,APOBEC3,H2-K1,H2-Q4,H2-T24,H2-T23,TAP1,EPSTI1,TOR3A,FBXW17,TAGAP,ZNFX1,UBE2L6,TPST1,LY6E,H2-AB1,GM21188,GBP8,GBP9,RNF19B,CD86,SOCS1,TRIM34A,H2-AA,H2-T22,IL18BP,OAS3,XDH,PSMB9,MTHFR,GBGT1,H2-M3,CYP4V3,NMI,GBP11,ARHGEF12,CIITA,PGAP2,CD52,MS4A6B,IFI206,RNF114,AREL1,TNFSF10,STX2,RMDN3,EIF4E3,PTPRO,UNC13D,ADAR,DAXX,PSMB8,H2-T10,LAIR1,TRPM2,AGRN,MS4…
Factor: IRF-2; motif: NNRAAAGTGAAASNNA	TF:M01882	7.65e-16	15.1163	295	2972	100	BST2,TAPBP,IFI204,GBP2,IFIT3B,TAPBPL,IRF7,RNF213,H2-T22,IL18BP,TRIM21,HERC6,IFI211,GM4951,NMI,TNFRSF14,PSMB8,H2-T10,IFI205,OGFR,GM12185,OASL2,PSMB10,CCRL2,IFIT3,DBNL,VWA5A,MX2,IIGP1,PIK3IP1,F830016B08RIK,DUSP28,ERAP1,TLR3,IFIT1,CD274,IL27,SUMF1,ACADL,RNF139,TLR11,SH3BP2,CSF1,NCF1,IDNK,CYBB,TLR6,N4BP1,PCGF5,CCZ1,B3GNT3,UBD,RAB19,TMCO4,ACOD1,CXCL10,GM4841,GBP2B,APOL10B,SLC15A3,PSTPIP2,NSD3,ETV6,SLC…
Factor: Elf5; motif: CSMGGAARTN	TF:M01980	1.06e-15	14.9756	6198	2972	1051	STAT1,ZBP1,TRAFD1,MLKL,IFI47,IRF1,H2-K1,H2-Q4,H2-T24,CTSC,GM5431,TAPBPL,ZNFX1,MOV10,NLRC5,CALHM6,SERPINA3F,PARP11,TMEM106A,SLFN1,PNP2,MTHFR,IKBKE,PNP,CYP4V3,NMI,ARHGEF12,CIITA,LGALS3BP,OAS2,AOAH,BATF2,OASL1,EIF4E3,DAXX,PSMB8,PIRB,HELZ2,TRPM2,AGRN,IFIH1,PILRB1,MX1,CCR2,FCGR4,LMO2,GPR35,OGFR,LY9,OASL2,TNFRSF1B,SLFN2,PSMB10,COA5,PHF11D,1600014C10RIK,IRF8,STING1,IRF2,ISG15,CD1D1,H2-D1,OAS1B,IFI30,STX…
Factor: GABP; motif: VCCGGAAGNGCR	TF:M00341	1.08e-15	14.9672	7830	2972	1285	SP100,TRAFD1,STAT2,IRF1,H2-K1,H2-Q4,H2-T24,TOR3A,FBXW17,ZNFX1,UBE2L6,GM21188,NLRC5,GBP8,GBP9,CALHM6,SOCS1,TRIM34A,GBP5,IL18BP,TMEM106A,CLCN7,PHF11B,OAS3,XDH,TRIM21,SLFN1,MTHFR,IKBKE,MS4A6C,TLR9,SLFN8,UBA7,ARHGEF12,CIITA,PGAP2,OAS2,CD52,PML,MS4A6B,RNF34,AOAH,AREL1,UNC13D,DAXX,PSMB8,PIRB,HELZ2,H2-T10,IFI205,TNS3,MS4A6D,RNASE6,CCR2,C3,LAP3,TREML2,LMO2,GPR35,MARCHF5,OGFR,LY9,OASL2,UNC93B1,CYRIA,IRF5,…
Factor: Zic1; motif: NNCCCCCGGGGGGG	TF:M02835	1.29e-15	14.889	9543	2972	1524	SP100,SAMHD1,RASA4,PARP12,IRGM1,IRF1,IGTP,IRGM2,DHX58,APOBEC3,H2-K1,H2-Q4,H2-T24,H2-T23,CTSC,TOR3A,FBXW17,IFIT3B,ZNFX1,GBP3,TPST1,PARP10,MOV10,H2-AB1,GM21188,IRF7,NLRC5,CALHM6,SOCS1,RNF213,PARP11,IL18BP,PHF11B,MTHFR,CXCL16,FCGR1,IKBKE,CYP4V3,TLR9,IFIT1BL1,SP140,TRIM30A,RNF34,RNF114,BATF2,STX2,EIF4E3,PTPRO,HPSE,AB124611,UNC13D,ADAR,DAXX,HELZ2,LAIR1,TRPM2,AGRN,TNS3,IFIH1,SEMA4D,RASGEF1B,C3,LAP3,PLA…
Factor: TEL1; motif: CNCGGAANNN; match class: 1	TF:M01993_1	1.42e-15	14.8478	4398	2972	784	SAMHD1,ZBP1,TRAFD1,PARP12,APOBEC3,H2-K1,H2-Q4,ZNFX1,TPST1,CALHM6,SOCS1,PARP11,PNP2,MTHFR,PNP,CYP4V3,NMI,B2M,ARHGEF12,H2-Q6,H2-Q5,ADAR,PSMB8,AGRN,RASGEF1B,IL10RA,OGFR,CFB,TNFRSF1B,NT5C3,PFKFB3,COA5,H2-Q7,1600014C10RIK,IRF8,HCK,STING1,IRF2,H2-D1,IFI30,STX11,ICAM1,TENT5C,IFNAR2,TIFA,PLXDC2,DBNL,SRC,TRIM12A,JUNB,ALDH1B1,IRAK2,ZC3HAV1,1110038F14RIK,IFI35,PLEKHA2,AIDA,ACPP,PSTPIP1,RIPK3,IFIT2,TOR1AIP2,…
Factor: AP-2; motif: SNNNCCNCAGGCN	TF:M00915	1.44e-15	14.8417	7126	2972	1184	SP100,SAMHD1,ZBP1,TRAFD1,PARP12,LPCAT2,IRF1,IGTP,IRGM2,APOBEC3,TAPBP,H2-K1,H2-T23,IL21R,FBXW17,TAPBPL,ZNFX1,TPST1,PARP10,MOV10,RNF19B,CALHM6,OAS1G,CD74,RNF213,H2-T22,PARP11,CLCN7,TRIM21,PNP2,MTHFR,CXCL16,GBGT1,MS4A6C,SLFN8,GBP11,C1RA,PGAP2,CD52,BATF2,H2-Q6,H2-Q5,RMDN3,EIF4E3,HPSE,H2-T10,LAIR1,TRPM2,RNASE6,RASGEF1B,PARP8,TREML2,IRF9,MARCHF5,IRF5,B430306N03RIK,COA5,H2-Q7,CCRL2,1600014C10RIK,IRF8,H2…
Factor: Spi-B; motif: ASNGGAASTN	TF:M02041	1.65e-15	14.7816	9962	2972	1581	SAMHD1,PARP12,BST2,LPCAT2,MLKL,IFI47,IRF1,IGTP,IRGM2,H2-Q4,H2-T24,CTSC,IFI204,TAP1,RTP4,EPSTI1,ENTPD1,TOR3A,FBXW17,TAGAP,GM5431,IFIT3B,TAPBPL,ZNFX1,GBP3,PARP10,PARP9,H2-EB1,IRF7,GBP6,GBP8,GBP9,RNF19B,CALHM6,SOCS1,CD74,GBP10,TRIM34A,HK3,ADGRE1,SERPINA3F,H2-AA,H2-T22,PARP11,IL18BP,TMEM106A,PHF11B,OAS3,XDH,TRIM21,PSMB9,SLFN1,PNP2,CXCL16,GBGT1,IFI211,H2-M3,FCGR1,IKBKE,PNP,MS4A6C,CYP4V3,TLR9,SLFN8,IFI…
Factor: Osx; motif: CCNCCCCCNNN	TF:M07329	1.87e-15	14.7286	6174	2972	1046	STAT1,TRAFD1,LPCAT2,MLKL,IRF1,H2-K1,H2-Q4,H2-T23,EPSTI1,TAGAP,IFIT3B,TAP2,TPST1,MOV10,LY6E,GM21188,IRF7,TRIM34A,RNF213,PARP11,FCGR1,CYP4V3,TLR9,GBP11,CIITA,CD52,SP110,RNF34,H2-Q6,H2-Q5,RMDN3,EIF4E3,PTPRO,AB124611,UNC13D,ADAR,PSMB8,AGRN,IFI27L2A,SEMA4D,MX1,LAP3,PARP8,LMO2,OGFR,OASL2,ITPR1,UNC93B1,CYRIA,IRF5,TNFRSF1B,NEURL3,H2-Q7,CCRL2,GM36079,1600014C10RIK,H2-Q1,IRF2,ISG15,AIF1,NOD2,RHOV,STX11,SLC…
Factor: WT1; motif: SMCNCCNSC	TF:M01118	1.87e-15	14.7278	8117	2972	1324	STAT1,TRAFD1,MLKL,STAT2,IRGM1,IRF1,IGTP,IRGM2,DHX58,APOBEC3,H2-T23,RTP4,EPSTI1,TOR3A,IL2RG,IFIT3B,TAP2,UBE2L6,MOV10,GM21188,NLRC5,CD86,SOCS1,RNF213,ADGRE1,H2-AA,PARP11,FCGR1,IKBKE,MS4A6C,TLR9,GBP11,ARHGEF12,CIITA,C1RA,PGAP2,OAS2,TNFRSF14,H2-Q6,STX2,H2-Q5,DTX3L,EIF4E3,PTPRO,HPSE,ADAR,PSMB8,PIRB,HELZ2,LAIR1,TRPM2,AGRN,IFI205,TNS3,IFI27L2A,RNASE6,SEMA4D,MX1,TRIM30D,LAP3,PLAAT3,PARP8,SERPINA3G,TREML2…
Factor: CPBP; motif: SNCCCNN	TF:M01822	2.28e-15	14.642	21076	2972	2944	STAT1,SP100,SAMHD1,ZBP1,TRAFD1,RASA4,PARP12,BST2,LPCAT2,MLKL,STAT2,IRGM1,IFI47,IRF1,IGTP,IRGM2,DHX58,APOBEC3,TAPBP,H2-K1,H2-Q4,H2-T24,H2-T23,XAF1,CTSC,IL21R,IFI204,TAP1,RTP4,EPSTI1,ENTPD1,TOR3A,GBP2,FBXW17,TAGAP,IL2RG,GM5431,IFIT3B,OAS1A,TAPBPL,TAP2,ZNFX1,UBE2L6,GBP3,TPST1,PARP10,MOV10,LY6E,H2-AB1,GM21188,PARP9,H2-EB1,IRF7,GBP6,NLRC5,GBP8,GBP9,RNF19B,CD86,CALHM6,SOCS1,OAS1G,CD74,GBP10,TRIM34A,RNF…
Factor: EGR; motif: CGCCCCCGCNN	TF:M08878	2.61e-15	14.5828	5844	2972	997	TRAFD1,RASA4,IRGM1,IRF1,H2-Q4,RTP4,TAGAP,ZNFX1,UBE2L6,PARP10,MOV10,LY6E,NLRC5,RNF19B,SOCS1,OAS1G,PARP11,CLCN7,CXCL16,IKBKE,CYP4V3,ARHGEF12,CIITA,PGAP2,SP140,RNF114,H2-Q6,HPSE,AGRN,IFI205,TNS3,IFI27L2A,RASGEF1B,FLT1,PARP8,DRAM1,OGFR,GM12185,ITPR1,IRF5,PSMB10,NEURL3,H2-Q7,CCRL2,H2-Q1,NOD2,HOPX,SLC12A9,ICAM1,TENT5C,ERO1B,ADCY4,PLXDC2,PAK1,ARID5A,SRC,ST3GAL5,TOR1AIP1,DDIT3,JUNB,CHPT1,IRAK2,ENC1,AA467…
Factor: Foxn1; motif: RGAMGC	TF:M12470	3.12e-15	14.5061	9728	2972	1547	STAT1,SAMHD1,RASA4,PARP12,LPCAT2,STAT2,IRGM1,IFI47,IRF1,TAPBP,H2-K1,H2-Q4,H2-T23,CTSC,IL21R,TAP1,OAS1A,ZNFX1,UBE2L6,TPST1,LY6E,H2-EB1,IRF7,SOCS1,OAS1G,TRIM34A,TMEM106A,PSMB9,TMEM67,MTHFR,CXCL16,PNP,UBA7,NMI,B2M,PGAP2,SP140,OAS2,RNF34,RNF114,AREL1,OASL1,H2-Q6,H2-Q5,DTX3L,RMDN3,EIF4E3,UNC13D,DAXX,PSMB8,AGRN,TNS3,IFIH1,SEMA4D,RASGEF1B,LAP3,FLT1,PARP8,IL10RA,IRF9,MARCHF5,ASB13,OGFR,ITPR1,CYRIA,PSMB10…
Factor: Zic3; motif: NGGGKGGTC	TF:M00450	4.25e-15	14.3715	13927	2972	2108	SP100,SAMHD1,TRAFD1,RASA4,PARP12,LPCAT2,MLKL,STAT2,IRGM1,IFI47,DHX58,APOBEC3,TAPBP,H2-Q4,H2-T24,H2-T23,XAF1,CTSC,IL21R,TAP1,EPSTI1,TOR3A,FBXW17,TAGAP,IL2RG,GM5431,IFIT3B,OAS1A,TAPBPL,TAP2,ZNFX1,UBE2L6,GBP3,PARP10,MOV10,PARP9,H2-EB1,IRF7,GBP6,NLRC5,GBP8,GBP9,CD86,CALHM6,SOCS1,OAS1G,GBP10,TRIM34A,RNF213,HK3,SERPINA3F,H2-AA,H2-T22,PHF11B,OAS3,XDH,TRIM21,PSMB9,TMEM67,PNP2,MTHFR,CXCL16,GBGT1,GM4951,FC…
Factor: Wt1; motif: NNCCTCCCCCACNN	TF:M12438	5.29e-15	14.2768	5987	2972	1016	ZBP1,MLKL,IRGM1,IFI47,IRF1,IGTP,IRGM2,APOBEC3,H2-T23,XAF1,CTSC,ENTPD1,TOR3A,IL2RG,TAPBPL,MOV10,NLRC5,GBP10,RNF213,ADGRE1,H2-AA,PARP11,IL18BP,ARHGEF12,OAS2,PML,TRIM30A,H2-Q5,DTX3L,PTPRO,HPSE,PSMB8,PIRB,LAIR1,TRPM2,AGRN,TNS3,MS4A6D,IFI27L2A,SEMA4D,C3,TRIM30D,LAP3,PARP8,DRAM1,SERPINA3G,TREML2,IL10RA,MARCHF5,GM12185,OASL2,UNC93B1,CYRIA,TNFRSF1B,GSDMD,DNASE1L3,NEURL3,H2-Q7,CCRL2,PHF11D,1600014C10RIK,I…
Factor: GKLF; motif: NNNRNWGGGTGKGGC; match class: 1	TF:M10279_1	5.52e-15	14.2578	3455	2972	637	TRAFD1,RASA4,LPCAT2,STAT2,TAPBP,H2-Q4,TAP1,ENTPD1,TAPBPL,UBE2L6,H2-AB1,NLRC5,RNF19B,PHF11B,MTHFR,PGAP2,RNF114,STX2,RMDN3,EIF4E3,UNC13D,DAXX,PSMB8,AGRN,SEMA4D,RASGEF1B,DRAM1,LMO2,CYRIA,NEURL3,H2-Q1,NOD2,STX11,SLC12A9,TGM2,PTAFR,ZC3H12D,ARID5A,TSPO,DDIT3,JUNB,PLEKHN1,1110038F14RIK,HEXB,GNG2,ARL4C,CBLN1,AIDA,MET,JADE2,ASS1,POU2F2,TPPP3,BCL9,PRPF38A,SEMA4A,ARID5B,TOX4,IL27,SLC29A3,VHL,C1S1,PPT1,RELB,…
Factor: SP1:SP3; motif: CCSCCCCCYCC	TF:M01219	7.97e-15	14.0984	6699	2972	1118	TRAFD1,MLKL,IRGM1,H2-Q4,EPSTI1,TAGAP,IFIT3B,OAS1A,TAP2,ZNFX1,UBE2L6,TPST1,PARP10,LY6E,H2-AB1,GM21188,RNF19B,GBP10,RNF213,FCGR1,IKBKE,MS4A6C,CYP4V3,ARHGEF12,CIITA,PGAP2,CD52,H2-Q6,H2-Q5,EIF4E3,PTPRO,ADAR,PSMB8,AGRN,IFI205,IFI27L2A,SEMA4D,PARP8,MARCHF5,OGFR,GM12185,OASL2,ITPR1,UNC93B1,IRF5,TNFRSF1B,PSMB10,PFKFB3,NEURL3,H2-Q7,KLHL6,STING1,IRF2,ISG15,IFIT3,HOPX,SLC12A9,TENT5C,ERO1B,NOD1,SLC25A22,TIFA…
Factor: Pet-1; motif: GCNGGAAGYG; match class: 1	TF:M10233_1	8.52e-15	14.0694	6092	2972	1030	TRAFD1,MLKL,STAT2,IRGM1,IRF1,H2-Q4,H2-T24,IL21R,TAP1,EPSTI1,ENTPD1,TAP2,ZNFX1,UBE2L6,LY6E,GM21188,IRF7,GBP8,GBP9,GBP10,TRIM34A,SERPINA3F,GBP5,XDH,PSMB9,HERC6,MTHFR,GBGT1,MS4A6C,TLR9,SLFN8,IFIT1BL1,ARHGEF12,CIITA,CLEC12A,SP140,OAS2,PML,MS4A6B,RNF114,DAXX,PSMB8,DDX60,IFI205,MS4A6D,IFI27L2A,SEMA4D,PILRB1,FLT1,PARP8,TREML2,GPR35,MARCHF5,OGFR,OASL2,UNC93B1,CYRIA,CTSH,TNFRSF1B,GSDMD,SLFN2,PFKFB3,COA5,L…
Factor: c-Ets-1; motif: NNNRCCGGAWRYNNNN	TF:M01078	9.62e-15	14.0166	7296	2972	1203	STAT1,LPCAT2,MLKL,IRGM1,IRF1,TAPBP,H2-K1,H2-Q4,IFI204,FBXW17,TAGAP,IL2RG,ZNFX1,TPST1,PARP9,SOCS1,PARP11,IL18BP,TMEM106A,PNP2,HERC6,MTHFR,IFI211,PNP,NMI,ARHGEF12,AOAH,BATF2,TNFRSF14,AREL1,DTX3L,RMDN3,UNC13D,DAXX,CCR5,MS4A6D,IFIH1,SEMA4D,LAP3,PARP8,TREML2,MARCHF5,LY9,CYRIA,THEMIS2,IRF5,PSMB10,GBP7,COA5,1600014C10RIK,IRF2,H2-D1,ARHGEF37,IFI30,HOPX,TIFA,PLXDC2,EHD4,DBNL,SRC,PARP14,IGSF6,TXNIP,DDIT3,T…
Factor: BTEB3; motif: BNRNGGGAGGNGT	TF:M01865	1.49e-14	13.8261	8952	2972	1435	TRAFD1,IRF1,IGTP,IRGM2,DHX58,TAPBP,H2-T23,XAF1,CTSC,IL21R,ENTPD1,TOR3A,GBP2,FBXW17,IL2RG,GM5431,OAS1A,UBE2L6,GBP3,TPST1,PARP10,MOV10,IRF7,GBP6,NLRC5,GBP8,GBP9,RNF19B,CALHM6,SOCS1,OAS1G,RNF213,ADGRE1,H2-AA,PARP11,OAS3,XDH,TRIM21,TMEM67,HERC6,MTHFR,CXCL16,TLR9,UBA7,MNDAL,GBP11,ARHGEF12,C1RA,PGAP2,CD52,TRIM30A,RNF114,STX2,H2-Q5,DTX3L,HPSE,AB124611,UNC13D,ADAR,DAXX,PSMB8,PIRB,CCR5,LAIR1,AGRN,TNS3,IFI…
Factor: CKROX; motif: SCCCTCCCC	TF:M01175	1.51e-14	13.8216	6344	2972	1065	ZBP1,RASA4,STAT2,IGTP,IRGM2,APOBEC3,H2-K1,H2-Q4,H2-T23,IL21R,TOR3A,IL2RG,ZNFX1,MOV10,CD86,TRIM34A,RNF213,ADGRE1,PARP11,XDH,PSMB9,CXCL16,TLR9,NMI,MNDAL,ARHGEF12,CIITA,C1RA,TRIM30A,SP110,RNF34,AREL1,STX2,DTX3L,PTPRO,HPSE,PIRB,LAIR1,TRPM2,AGRN,TNS3,RNASE6,SEMA4D,MX1,TRIM30D,LAP3,PARP8,SERPINA3G,TREML2,LMO2,IL10RA,GM12185,UNC93B1,CYRIA,TNFRSF1B,GSDMD,SLFN2,B430306N03RIK,IFI208,NEURL3,H2-Q7,CCRL2,GM36…
Factor: Hes1; motif: NNCACGYGNN	TF:M07991	2.09e-14	13.6807	15237	2972	2272	ZBP1,BST2,STAT2,IRGM1,IFI47,IRF1,IGTP,IRGM2,DHX58,APOBEC3,TAPBP,H2-K1,H2-Q4,H2-T24,CTSC,IL21R,EPSTI1,TOR3A,FBXW17,TAGAP,IL2RG,GM5431,IFIT3B,ZNFX1,UBE2L6,GBP3,TPST1,PARP10,MOV10,LY6E,GM21188,PARP9,IRF7,NLRC5,GBP8,GBP9,RNF19B,CD86,SOCS1,TRIM34A,RNF213,HK3,GBP5,H2-AA,PARP11,IL18BP,CLCN7,PHF11B,OAS3,XDH,TMEM67,PNP2,MTHFR,CXCL16,GBGT1,GM4951,H2-M3,MS4A6C,CYP4V3,SLFN8,B2M,ARHGEF12,CIITA,C1RA,PGAP2,SP14…
Factor: Tfap2a; motif: TGCCCYNRGGGCA	TF:M04157	2.17e-14	13.6644	8673	2972	1395	SP100,PARP12,IFI47,IRF1,IGTP,IRGM2,APOBEC3,H2-T24,H2-T23,IL21R,ZNFX1,TPST1,MOV10,LY6E,H2-AB1,GBP6,RNF19B,SOCS1,TRIM34A,RNF213,PARP11,CXCL16,IKBKE,CYP4V3,MNDAL,PGAP2,OAS2,RNF34,TNFRSF14,STX2,EIF4E3,PTPRO,AB124611,DAXX,HELZ2,AGRN,TNS3,SLAMF8,SEMA4D,RASGEF1B,LAP3,FLT1,PARP8,TREML2,LMO2,IRF9,ASB13,OASL2,UNC93B1,CYRIA,IRF5,TNFRSF1B,GBP7,COA5,IRF8,HCK,IRF2,ISG15,AIF1,ARHGEF37,IFI203,NOD2,IFI30,HOPX,SLC…
Factor: KLF; motif: GGGNGGGG	TF:M07461	2.35e-14	13.6291	8496	2972	1370	TRAFD1,RASA4,PARP12,BST2,MLKL,IRGM1,IFI47,IRF1,IGTP,IRGM2,DHX58,TAPBP,H2-K1,H2-Q4,H2-T24,H2-T23,XAF1,CTSC,IL21R,TAP1,RTP4,TOR3A,GBP2,IL2RG,OAS1A,UBE2L6,TPST1,PARP10,MOV10,LY6E,H2-AB1,GM21188,IRF7,NLRC5,SOCS1,OAS1G,CD74,TRIM34A,IL18BP,PHF11B,OAS3,PSMB9,PNP2,HERC6,MTHFR,CXCL16,H2-M3,IKBKE,PNP,CYP4V3,TLR9,NMI,B2M,GBP11,ARHGEF12,C1RA,LGALS3BP,OAS2,CD52,TRIM30A,SP110,BATF2,TNFRSF14,OASL1,H2-Q6,STX2,H2…
Factor: ICSBP; motif: RAARTGAAACTG	TF:M00699	2.35e-14	13.6283	1340	2972	293	ZBP1,BST2,STAT2,IRGM1,IGTP,IRGM2,DHX58,APOBEC3,TAPBP,H2-K1,H2-Q4,H2-T24,XAF1,RTP4,TOR3A,GBP2,IFIT3B,OAS1A,TAPBPL,GBP3,PARP10,MOV10,PARP9,IRF7,NLRC5,OAS1G,TRIM34A,RNF213,GBP5,H2-T22,IL18BP,TMEM106A,PHF11B,TRIM21,TMEM67,GBGT1,GM4951,H2-M3,SLFN8,IFIT1BL1,UBA7,B2M,CIITA,PML,TRIM30A,SP110,BATF2,TNFSF10,OASL1,H2-Q6,H2-Q5,DTX3L,DDX60,HELZ2,H2-T10,TGTP1,FCGR4,TRIM30D,IRF9,GM12185,CFB,OASL2,GSDMD,DNASE1L3…
Factor: Kaiso; motif: SARNYCTCGCGAGAN; match class: 1	TF:M10276_1	3.05e-14	13.5153	9980	2972	1575	SAMHD1,ZBP1,PARP12,IRF1,APOBEC3,H2-K1,H2-Q4,ZNFX1,UBE2L6,TPST1,MOV10,LY6E,PARP9,NLRC5,RNF19B,CALHM6,SOCS1,H2-AA,PARP11,CLCN7,XDH,PNP2,MTHFR,CXCL16,PNP,TLR9,B2M,ARHGEF12,SP110,RNF34,RNF114,AREL1,OASL1,H2-Q6,STX2,H2-Q5,DTX3L,RMDN3,EIF4E3,HPSE,ADAR,DAXX,AGRN,TNS3,SEMA4D,RASGEF1B,LAP3,PLAAT3,FLT1,PARP8,DRAM1,IL10RA,MARCHF5,ASB13,OASL2,ITPR1,CYRIA,CTSH,IRF5,TNFRSF1B,PSMB10,NEURL3,COA5,H2-Q7,SIRPB1C,CC…
Factor: Fli-1; motif: NNNRCCGGAAGTGGN	TF:M09685	4.04e-14	13.3941	4640	2972	812	SP100,MLKL,IRF1,H2-K1,H2-T24,IL2RG,ZNFX1,GM21188,NLRC5,GBP8,GBP9,TRIM34A,HK3,PARP11,TMEM106A,CLCN7,PNP2,HERC6,MTHFR,PNP,NMI,MS4A6B,AOAH,TNFRSF14,AB124611,DAXX,PIRB,IFI205,MS4A6D,IFIH1,C3,LAP3,PARP8,TREML2,GPR35,MARCHF5,LY9,OASL2,COA5,GM36079,1600014C10RIK,AIF1,H2-D1,GBP4,IFI30,TIFA,ZC3H12D,DBNL,ARID5A,SRC,PARP14,DDIT3,ALDH1B1,STOML1,1110038F14RIK,EMB,KATNA1,EXTL3,AIDA,PSTPIP1,RIPK3,CD47,MITD1,IFI…
Factor: AP2; motif: GCCYGSGGSN	TF:M08867	4.79e-14	13.3193	7279	2972	1196	SP100,ZBP1,LPCAT2,APOBEC3,H2-K1,H2-Q4,H2-T23,IL21R,RTP4,TAPBPL,ZNFX1,TPST1,PARP10,MOV10,H2-AB1,RNF19B,SOCS1,OAS1G,RNF213,PARP11,PNP2,CXCL16,H2-M3,PNP,UBA7,ARHGEF12,PGAP2,CD52,MS4A6B,RNF114,BATF2,H2-Q6,H2-Q5,RMDN3,EIF4E3,UNC13D,PSMB8,AGRN,MS4A6D,RNASE6,RASGEF1B,C3,AKT3,PLAAT3,FLT1,PARP8,TREML2,IL10RA,MARCHF5,ITPR1,CYRIA,CTSH,IRF5,B430306N03RIK,H2-Q7,IRF8,H2-Q1,AIF1,H2-D1,NOD2,HOPX,SLC12A9,ICAM1,CM…
Factor: ERG; motif: ACCGGAART; match class: 1	TF:M01752_1	4.88e-14	13.3115	3657	2972	663	STAT1,SOCS1,HK3,PARP11,TMEM106A,PNP2,MTHFR,PNP,NMI,ARHGEF12,CIITA,RNF114,AREL1,UNC13D,DAXX,MS4A6D,LAP3,PARP8,TREML2,MARCHF5,LY9,TNFRSF1B,COA5,1600014C10RIK,IRF8,STING1,IRF2,FPR2,IFI30,EHD4,DBNL,PARP14,TXNIP,TRIM12A,JUNB,1110038F14RIK,MAX,PLEKHA2,KATNA1,AIDA,CD47,JADE2,IFIT2,TPPP3,TLR1,DUSP28,RNF31,PRPF38A,PRDX5,PTTG1,RBM43,PHC2,TNFRSF1A,LIMD2,ITM2B,USB1,PARP3,STAT3,NUDT13,PDK3,H2-DMA,ABR,LACC1,DO…
Factor: Egr-1; motif: GCGGGGGCGG	TF:M07354	6.26e-14	13.2035	6109	2972	1027	TRAFD1,RASA4,IRGM1,IRF1,H2-Q4,RTP4,TAGAP,ZNFX1,UBE2L6,PARP10,MOV10,LY6E,NLRC5,RNF19B,SOCS1,OAS1G,PARP11,CLCN7,CXCL16,IKBKE,CYP4V3,ARHGEF12,CIITA,PGAP2,SP140,RNF114,HPSE,AGRN,IFI205,TNS3,IFI27L2A,RASGEF1B,FLT1,PARP8,DRAM1,OGFR,GM12185,ITPR1,IRF5,PSMB10,NEURL3,H2-Q7,CCRL2,IRF8,H2-Q1,H2-D1,NOD2,HOPX,SLC12A9,ICAM1,TENT5C,ERO1B,FLT4,PLXDC2,PAK1,ARID5A,SRC,ST3GAL5,TOR1AIP1,DDIT3,AIG1,CHPT1,IRAK2,ENC1,A…
Factor: Egr-1; motif: NNGCGKGGGCGGGG	TF:M10213	6.64e-14	13.1777	4408	2972	776	TRAFD1,RASA4,H2-Q4,H2-T23,EPSTI1,TAGAP,TAP2,UBE2L6,LY6E,SOCS1,PNP2,CYP4V3,ARHGEF12,CIITA,PGAP2,SP140,DAXX,AGRN,TNS3,IFI27L2A,RASGEF1B,PARP8,DRAM1,OGFR,ITPR1,IRF5,PFKFB3,NEURL3,CCRL2,IRF8,H2-Q1,IRF2,ISG15,NOD2,HOPX,SLC12A9,ICAM1,TENT5C,CMPK2,PAK1,ARID5A,SRC,ST3GAL5,DDIT3,TRIM12A,CHPT1,PLEKHA2,EMB,KLRA2,KATNA1,SLC31A2,CBLN1,PBXIP1,LIPE,JADE2,LST1,ISOC1,LRRK1,BCL9,C130026I21RIK,SEMA4A,PRDX5,TOX4,FMN…
Factor: FLI-1; motif: CMGGAWGTSAN	TF:M01208	1.02e-13	12.992	7105	2972	1169	STAT1,SP100,ZBP1,RASA4,MLKL,IRF1,APOBEC3,TAPBP,H2-T24,IFI204,EPSTI1,TAGAP,IL2RG,TAPBPL,ZNFX1,GBP3,TPST1,H2-AB1,GBP6,NLRC5,GBP8,GBP9,RNF19B,TRIM34A,RNF213,GBP5,PARP11,IL18BP,TMEM106A,SLFN1,PNP2,MTHFR,IFI211,H2-M3,IKBKE,PNP,MS4A6C,IFIT1BL1,UBA7,NMI,MNDAL,B2M,CIITA,OAS2,TRIM30A,MS4A6B,SP110,AOAH,RNF114,BATF2,AREL1,EIF4E3,AB124611,DAXX,PIRB,TRPM2,IFI205,MS4A6D,IFIH1,SEMA4D,GPR141,PILRB1,MX1,FCGR4,C3,…
Factor: Sp1; motif: GGGGCGGGGT; match class: 1	TF:M00008_1	1.04e-13	12.982	3395	2972	621	TRAFD1,RASA4,LPCAT2,IGTP,IRGM2,PARP11,PGAP2,RNF34,EIF4E3,UNC13D,AGRN,LAP3,PLAAT3,UNC93B1,CYRIA,IRF5,STX11,TENT5C,FLT4,TGM2,DBNL,PAK1,TSPO,DDIT3,CHPT1,1110038F14RIK,ENC1,PLEKHA2,CRYBG1,TBC1D8,ARL4C,CBLN1,AIDA,MET,JADE2,DUSP28,ENPP5,AIFM2,MFSD7A,BCL9,BID,ERAP1,PRDX5,TOX4,SLC29A3,VHL,CNP,UHRF1BP1,MGST1,LPIN2,TMEM184B,RELB,CFAP410,PHC2,TMEM221,IQGAP2,TRIM14,IGF2BP2,ACE,LIMD2,HSPA2,ATP8A1,SLC7A8,LAPTM…
Factor: WT1; motif: NGCGGGGGGGTSMMCYN	TF:M05599	1.12e-13	12.9524	5326	2972	911	STAT1,PARP12,STAT2,IRGM1,IRF1,RTP4,EPSTI1,TOR3A,FBXW17,TAP2,GM21188,RNF19B,SOCS1,XDH,TRIM21,ARHGEF12,CIITA,C1RA,SP140,OAS2,H2-Q6,EIF4E3,HPSE,UNC13D,DAXX,PSMB8,TRPM2,AGRN,IFIH1,SEMA4D,RASGEF1B,PARP8,MARCHF5,GM12185,ITPR1,CYRIA,IRF5,PSMB10,NEURL3,COA5,IRF8,ISG15,IFI30,STX11,SLC12A9,ICAM1,TENT5C,FLT4,TGM2,PLD4,IFNAR2,TIFA,ADCY4,PLXDC2,PAK1,SRC,TSPO,ST3GAL5,RGS2,AIG1,CHPT1,AGTRAP,1110038F14RIK,HEXB,E…
Factor: CREB,; motif: NTGACGTNA	TF:M00981	1.13e-13	12.9462	8123	2972	1313	STAT1,SAMHD1,TRAFD1,LPCAT2,IRGM1,APOBEC3,TAPBP,H2-K1,H2-Q4,XAF1,CTSC,TAP1,EPSTI1,ENTPD1,TOR3A,MOV10,H2-EB1,IRF7,GBP6,SOCS1,HK3,H2-AA,H2-T22,PARP11,TMEM106A,CLCN7,TRIM21,PSMB9,SLFN1,HERC6,MTHFR,CXCL16,GBGT1,FCGR1,TLR9,PGAP2,RNF34,TNFRSF14,AREL1,TNFSF10,OASL1,H2-Q6,DTX3L,RMDN3,ADAR,DAXX,PSMB8,HELZ2,H2-T10,TRPM2,AGRN,TNS3,MS4A6D,IFIH1,SIRPB1A,RASGEF1B,C3,AKT3,LAP3,FLT1,DRAM1,MARCHF5,OGFR,LY9,OASL2,D…
Factor: RREB-1; motif: CCCCAAACMMCCCC	TF:M00257	1.58e-13	12.8021	10726	2972	1672	SAMHD1,TRAFD1,RASA4,PARP12,BST2,LPCAT2,MLKL,STAT2,IRGM1,IFI47,IGTP,IRGM2,DHX58,TAPBP,H2-T24,H2-T23,IL21R,IFI204,TAP1,ENTPD1,IL2RG,GM5431,OAS1A,TAP2,ZNFX1,MOV10,LY6E,H2-AB1,GM21188,PARP9,NLRC5,CD86,CALHM6,SOCS1,OAS1G,RNF213,SERPINA3F,H2-AA,H2-T22,IL18BP,TMEM106A,PHF11B,OAS3,PSMB9,TMEM67,SLFN1,PNP2,HERC6,MTHFR,CXCL16,IFI211,IKBKE,PNP,IFIT1BL1,ARHGEF12,C1RA,LGALS3BP,CLEC12A,PGAP2,SP140,CD52,PML,SP11…
Factor: GABP-alpha; motif: CTTCCK; match class: 1	TF:M01660_1	2.01e-13	12.6966	4688	2972	815	STAT1,LPCAT2,ENTPD1,ZNFX1,PARP9,SOCS1,PARP11,MTHFR,NMI,B2M,ARHGEF12,AREL1,DTX3L,RMDN3,UNC13D,DAXX,TNS3,MS4A6D,RASGEF1B,PARP8,IL10RA,MARCHF5,THEMIS2,NEURL3,COA5,1600014C10RIK,IRF8,IRF2,CD1D1,HOPX,APOL9B,IFNAR2,PLXDC2,EHD4,DBNL,PARP14,TXNIP,PTPN18,TRIM12A,JUNB,1110038F14RIK,KATNA1,F11R,AIDA,JADE2,IFIT2,POU2F2,TPPP3,TLR1,DUSP28,ERAP1,PDIA3,RNF31,PRPF38A,APOL9A,PRDX5,ARID5B,PTTG1,CNP,SLC31A1,CFAP410,…
Factor: E2F-7; motif: GRGGCGGGAANNN	TF:M10212	2.12e-13	12.6731	8115	2972	1310	STAT1,SAMHD1,TRAFD1,RASA4,LPCAT2,MLKL,STAT2,IFI47,IRF1,IGTP,IRGM2,TAPBP,CTSC,TOR3A,FBXW17,UBE2L6,TPST1,MOV10,PARP9,NLRC5,RNF19B,SOCS1,PARP11,TMEM106A,TRIM21,SLFN1,HERC6,MTHFR,CYP4V3,SLFN8,B2M,C1RA,CD52,PML,TNFRSF14,DTX3L,AB124611,UNC13D,DAXX,PSMB8,LAIR1,AGRN,TNS3,IFIH1,SEMA4D,MX1,RASGEF1B,LAP3,PLAAT3,FLT1,PARP8,DRAM1,TREML2,IL10RA,GPR35,OGFR,GM12185,OASL2,THEMIS2,TNFRSF1B,GSDMD,GBP7,CCRL2,PHF11D,…
Factor: Elf-1; motif: AWCCCGGAAGTN; match class: 1	TF:M07415_1	3.85e-13	12.4149	2498	2972	478	MLKL,IRF1,TMEM106A,PNP2,MTHFR,PNP,NMI,CIITA,BATF2,DAXX,IFI205,LAP3,LY9,TNFRSF1B,1600014C10RIK,STING1,FPR2,EHD4,DBNL,TDRD7,PARP14,AGTRAP,1110038F14RIK,PLEKHA2,AIDA,PSTPIP1,JADE2,IFIT2,POU2F2,TPPP3,DUSP28,ACER3,RNF31,PRDX5,RBM43,TNFRSF1A,ACE,USB1,ACADL,PARP3,PDK3,H2-DMA,LACC1,NCSTN,GADD45B,POLG,EIF2AK2,LBH,GPR107,TLR2,TGIF1,ZFP740,MRPL52,GTPBP2,BFAR,TCEANC2,SLC27A1,AZI2,CCZ1,STARD3,DPY19L1,VIPAS39,…
Factor: Atf-1; motif: RTGACGTA	TF:M07980	4.18e-13	12.3792	8808	2972	1405	STAT1,SAMHD1,TRAFD1,IRGM1,APOBEC3,TAPBP,H2-K1,H2-Q4,XAF1,CTSC,EPSTI1,ENTPD1,TOR3A,TAGAP,TPST1,MOV10,H2-EB1,IRF7,GBP6,SOCS1,TRIM34A,HK3,GBP5,H2-AA,H2-T22,PARP11,TMEM106A,CLCN7,TRIM21,TMEM67,SLFN1,HERC6,MTHFR,CXCL16,H2-M3,FCGR1,TLR9,ARHGEF12,PGAP2,RNF34,TNFRSF14,AREL1,TNFSF10,OASL1,H2-Q6,RMDN3,ADAR,DAXX,PSMB8,H2-T10,TRPM2,MS4A6D,IFIH1,SIRPB1A,RASGEF1B,C3,AKT3,LAP3,FLT1,DRAM1,OGFR,LY9,OASL2,DNASE1L3…
Factor: MAZ; motif: NKGGGAGGGGRGGR; match class: 1	TF:M02023_1	5.72e-13	12.2428	4165	2972	734	TRAFD1,MLKL,IGTP,IRGM2,IFIT3B,UBE2L6,MOV10,CD86,RNF213,PNP2,FCGR1,IKBKE,MS4A6C,TLR9,GBP11,CIITA,C1RA,PGAP2,TRIM30A,SP110,RNF34,H2-Q6,H2-Q5,EIF4E3,HPSE,ADAR,PSMB8,TRPM2,AGRN,TNS3,IFI27L2A,SEMA4D,PARP8,IL10RA,GM12185,OASL2,UNC93B1,CYRIA,CTSH,IRF5,GSDMD,SLFN2,NEURL3,H2-Q7,CCRL2,KLHL6,STING1,IRF2,ISG15,AIF1,ARHGEF37,SLC12A9,TENT5C,SLC25A22,TIFA,PTAFR,SRC,TSPO,AIG1,IRAK2,1110038F14RIK,MAX,PLEKHA2,IIGP…
Factor: Tfap2a; motif: TGCCCYNRGGCA	TF:M04155	5.98e-13	12.2229	6541	2972	1083	ZBP1,TRAFD1,PARP12,BST2,IRGM1,IRF1,APOBEC3,H2-K1,H2-T23,CTSC,TAP1,ZNFX1,LY6E,PARP9,NLRC5,CALHM6,SOCS1,RNF213,ADGRE1,IL18BP,CLCN7,PSMB9,CXCL16,H2-M3,MS4A6C,CYP4V3,SLFN8,CD52,MS4A6B,RNF34,IFI206,H2-Q6,STX2,H2-Q5,DTX3L,AB124611,UNC13D,TRPM2,TNS3,SEMA4D,FLT1,PARP8,DRAM1,TREML2,MARCHF5,OGFR,ITPR1,CYRIA,CTSH,TNFRSF1B,DNASE1L3,PFKFB3,NEURL3,COA5,H2-Q7,CCRL2,IRF8,H2-Q1,STING1,IRF2,CD1D1,RHOV,ICAM1,TENT5C…
Factor: IRF; motif: RRAANTGAAASYGNV; match class: 1	TF:M00772_1	6.13e-13	12.2124	78	2972	41	IGTP,IRGM2,DHX58,TAPBP,RTP4,GBP2,IFIT3B,OAS1A,GBP3,MOV10,OAS1G,IL18BP,TNFRSF14,GM12185,OASL2,GSDMD,GBP7,CCRL2,IRF2,IFIT3,OAS1B,APOL9B,DBNL,VWA5A,MX2,DUSP28,APOL9A,IFIT1,CD274,RBM43,OAS1C,TNFSF15,GBP2B,SCFD1,IFIT1BL2,TBK1,WDR25,CSTA2,IFNB1,RFESD,FGGY
Factor: SAP-1a; motif: NRRCCGGAAGYRN; match class: 1	TF:M10220_1	6.27e-13	12.2028	3299	2972	602	STAT1,ZNFX1,SOCS1,PARP11,TMEM106A,MTHFR,ARHGEF12,AOAH,RMDN3,DAXX,MS4A6D,IFIH1,RASGEF1B,OGFR,THEMIS2,TNFRSF1B,COA5,1600014C10RIK,AIF1,EHD4,DBNL,PARP14,JUNB,1110038F14RIK,KATNA1,EXTL3,AIDA,TLR1,SPPL2A,PRPF38A,SEMA4A,PRDX5,CNP,SERPINB9,SLC31A1,TNFRSF1A,IGF2BP2,LIMD2,HSPA2,CERS6,H2-DMA,ABR,NCSTN,DENND1A,GPR107,EBI3,ZFP740,RNF115,MRPL52,PCSK7,GTPBP2,TCEANC2,USF1,NUB1,SLC25A45,BLOC1S6,SLC27A1,AZI2,CCZ1…
Factor: ZBP89; motif: CCCCKCCCCCNN; match class: 1	TF:M07397_1	6.36e-13	12.1968	3882	2972	691	TRAFD1,RASA4,MLKL,IGTP,IRGM2,APOBEC3,H2-T24,RTP4,IFIT3B,UBE2L6,MOV10,LY6E,RNF213,PNP2,IKBKE,MS4A6C,CIITA,PGAP2,STX2,H2-Q5,PSMB8,LAIR1,AGRN,TNS3,IFI27L2A,IFIH1,SEMA4D,TRIM30D,LAP3,PARP8,TREML2,IL10RA,OGFR,GM12185,OASL2,UNC93B1,GSDMD,NEURL3,KLHL6,HCK,IRF2,ISG15,ICAM1,PLD4,TIFA,PAK1,SRC,TSPO,ST3GAL5,SPATA13,AIG1,CHPT1,MAX,IIGP1,KATNA1,SLC31A2,F11R,CBLN1,EXTL3,AIDA,PBXIP1,MPEG1,MET,PIK3IP1,JADE2,TPPP…
Factor: Erm; motif: NCCGGAWGTN	TF:M01992	9.47e-13	12.0236	5257	2972	895	STAT1,MLKL,IFI47,H2-K1,H2-Q4,TAGAP,IL2RG,ZNFX1,CALHM6,PARP11,TMEM106A,PNP2,HERC6,MTHFR,PNP,NMI,ARHGEF12,CIITA,OAS2,AOAH,BATF2,TNFRSF14,AREL1,UNC13D,DAXX,IFIH1,SEMA4D,PARP8,TREML2,LY9,CYRIA,THEMIS2,TNFRSF1B,PSMB10,COA5,1600014C10RIK,IRF8,STING1,IRF2,CD1D1,H2-D1,OAS1B,IFI30,HOPX,TENT5C,TIFA,PLXDC2,EHD4,DBNL,SRC,PARP14,DDIT3,SIGLEC1,JUNB,ALDH1B1,STOML1,AGTRAP,ZC3HAV1,1110038F14RIK,PLEKHA2,EMB,KATNA1…
Factor: SPI1; motif: NNAAWGNGGAASTNNNN	TF:M01203	1.1e-12	11.9601	2843	2972	530	SAMHD1,BST2,IRF1,CTSC,EPSTI1,TAGAP,GM5431,MOV10,GM21188,TRIM34A,ADGRE1,PARP11,XDH,GBGT1,IKBKE,SLFN8,IFIT1BL1,MNDAL,CLEC12A,PML,TRIM30A,MS4A6B,AB124611,ADAR,PIRB,LAIR1,IFI205,MS4A6D,CD180,IFI27L2A,RNASE6,SLAMF8,PILRB1,SIRPB1A,SERPINA3G,CFB,IRF5,SLFN2,B430306N03RIK,GM36079,SIRPB1B,H2-Q1,AIF1,H2-D1,IFI203,NOD2,IFI209,PLD4,SLC2A6,DBNL,ARID5A,TDRD7,TXNIP,TRIM12A,SIGLEC1,PLEKHN1,LGALS9,CHPT1,AGTRAP,IFI…
Factor: Elk-1; motif: NAAACMGGAAGTNCVH	TF:M00007	1.1e-12	11.9584	6923	2972	1136	SP100,MLKL,IRF1,DHX58,CTSC,IFI204,RTP4,EPSTI1,FBXW17,UBE2L6,GBP3,TPST1,PARP10,GM21188,PARP9,H2-EB1,GBP8,GBP9,CD86,TRIM34A,RNF213,HK3,TMEM106A,PHF11B,MTHFR,GBGT1,IFI211,MS4A6C,SLFN8,NMI,MNDAL,B2M,LGALS3BP,PML,TRIM30A,MS4A6B,SP110,RNF34,AOAH,RNF114,DTX3L,UNC13D,DAXX,PIRB,LAIR1,IFI205,MS4A6D,CD180,RNASE6,SLAMF8,GPR141,MX1,FCGR4,TRIM30D,DRAM1,TREML2,GPR35,IRF9,OGFR,GM12185,CFB,LY9,UNC93B1,IRF5,TNFRSF…
Factor: Irf-4; motif: NNNANCGAAACYNNA	TF:M02768	1.76e-12	11.7542	5031	2972	860	STAT1,RASA4,PARP12,LPCAT2,MLKL,IRGM1,TAPBP,H2-T24,H2-T23,XAF1,IL21R,IFI204,RTP4,EPSTI1,ENTPD1,TOR3A,FBXW17,IFIT3B,GBP3,LY6E,GM21188,PARP9,IRF7,CD86,SOCS1,RNF213,TMEM106A,PHF11B,OAS3,PNP2,HERC6,IFI211,H2-M3,PNP,TLR9,SLFN8,NMI,ARHGEF12,C1RA,LGALS3BP,CLEC12A,OAS2,MS4A6B,RNF34,AREL1,OASL1,H2-Q6,H2-Q5,DTX3L,UNC13D,DAXX,DDX60,HELZ2,TGTP1,IFIH1,SLAMF8,MX1,CCR2,AKT3,PLAAT3,FLT1,PARP8,DRAM1,TREML2,MARCHF5…
Factor: PUR1; motif: GGGNCAGNN	TF:M01721	1.88e-12	11.7261	7306	2972	1189	RASA4,LPCAT2,MLKL,IRGM1,IRF1,IGTP,IRGM2,APOBEC3,TAPBP,XAF1,TAGAP,IL2RG,TAP2,ZNFX1,UBE2L6,TPST1,MOV10,LY6E,H2-AB1,PARP9,H2-EB1,IRF7,GBP6,NLRC5,GBP10,RNF213,HK3,ADGRE1,IL18BP,PHF11B,SLFN1,HERC6,MTHFR,CXCL16,H2-M3,IKBKE,CYP4V3,TLR9,NMI,CIITA,LGALS3BP,SP140,OAS2,CD52,TNFRSF14,AREL1,DTX3L,RMDN3,EIF4E3,HPSE,UNC13D,DAXX,PSMB8,HELZ2,LAIR1,IFI27L2A,IFIH1,SLAMF8,PILRB1,SIRPB1A,C3,PLAAT3,FLT1,DRAM1,TREML2,L…
Factor: Sp4; motif: NNNNMCGCCCCCTNNNN	TF:M02810	2.15e-12	11.6671	4015	2972	708	TRAFD1,LPCAT2,STAT2,APOBEC3,H2-Q4,ZNFX1,MOV10,SOCS1,IKBKE,CYP4V3,CIITA,PGAP2,RNF114,AREL1,AB124611,UNC13D,AGRN,IFI205,IFIH1,PARP8,OGFR,OASL2,GSDMD,PFKFB3,NEURL3,1600014C10RIK,ISG15,SLC12A9,TENT5C,CMPK2,ERO1B,FLT4,NOD1,PLD4,USP18,EHD4,PAK1,ARID5A,ST3GAL5,DDIT3,ABTB2,JUNB,PLEKHA2,KLRA2,CRYBG1,CBLN1,EXTL3,RIPK3,LIPE,JADE2,POU2F2,ASAH2,ANKLE2,IL15RA,ENPP5,AIFM2,LST1,ISOC1,INPP1,BCL9,ERAP1,RNF31,PRDX5…
Factor: Egr-1; motif: GCGGGGGCGG	TF:M01873	2.75e-12	11.5614	5019	2972	857	TRAFD1,RASA4,IRF1,H2-Q4,TOR3A,TAGAP,ZNFX1,UBE2L6,PARP10,LY6E,RNF19B,SOCS1,PARP11,IKBKE,CYP4V3,ARHGEF12,CIITA,PGAP2,SP140,RNF114,HPSE,AGRN,IFI205,RASGEF1B,FLT1,PARP8,DRAM1,TREML2,OGFR,IRF5,NEURL3,H2-Q7,CCRL2,H2-Q1,H2-D1,NOD2,HOPX,SLC12A9,ICAM1,TENT5C,ERO1B,PAK1,ARID5A,SRC,ST3GAL5,DDIT3,AIG1,CHPT1,ENC1,PLEKHA2,EMB,KLRA2,KATNA1,CBLN1,LIPE,CD47,JADE2,ASAH2,DUSP28,LST1,ISOC1,LRRK1,BCL9,BID,SMPDL3A,SEM…
Factor: Elk-1; motif: NNNNCCGGAARTNN; match class: 1	TF:M00025_1	2.75e-12	11.5599	4079	2972	717	H2-K1,CTSC,ZNFX1,SOCS1,PARP11,IL18BP,PNP2,MTHFR,CXCL16,PNP,NMI,ARHGEF12,CIITA,AREL1,H2-Q5,UNC13D,DAXX,MARCHF5,TNFRSF1B,PSMB10,COA5,H2-Q7,1600014C10RIK,STING1,ICAM1,TENT5C,PLXDC2,EHD4,DBNL,PAK1,SRC,PARP14,DDIT3,JUNB,ZC3HAV1,1110038F14RIK,PLEKHA2,KATNA1,TBC1D8,EXTL3,AIDA,ACPP,LIPE,CD47,MITD1,JADE2,IFIT2,TPPP3,DUSP28,IL15RA,PDIA3,PRPF38A,PRDX5,PTTG1,CNP,SLC31A1,PHC2,TNFRSF1A,ACE,LIMD2,HSPA2,ITM2B,US…
Factor: ZNF151; motif: GGSGGNGGGGGAGGGGMGG	TF:M10412	3.1e-12	11.5087	3816	2972	677	TRAFD1,MLKL,IGTP,IRGM2,H2-T24,IL2RG,IFIT3B,TAP2,MOV10,LY6E,SOCS1,RNF213,ADGRE1,CXCL16,IKBKE,ARHGEF12,CIITA,LGALS3BP,TRIM30A,RNF114,H2-Q6,STX2,H2-Q5,DTX3L,PSMB8,LAIR1,TRPM2,AGRN,TNS3,IFI27L2A,RNASE6,IFIH1,SEMA4D,TRIM30D,PARP8,TREML2,IL10RA,OGFR,GM12185,OASL2,UNC93B1,CYRIA,TNFRSF1B,GSDMD,SLFN2,NEURL3,H2-Q7,CCRL2,KLHL6,IRF8,IRF2,ISG15,AIF1,HOPX,SLC12A9,TENT5C,PAK1,SRC,TSPO,ST3GAL5,DDIT3,AIG1,JUNB,CH…
Factor: Spi-B; motif: ASNGGAASTN; match class: 1	TF:M02041_1	3.19e-12	11.4962	2910	2972	538	H2-T24,CTSC,EPSTI1,TAGAP,GBP3,PARP10,SOCS1,HK3,PARP11,IL18BP,H2-M3,MS4A6C,CYP4V3,ARHGEF12,OAS2,PML,MS4A6B,DTX3L,ADAR,PIRB,MS4A6D,SLAMF8,PILRB1,FCGR4,TREML2,GPR35,CFB,COA5,PHF11D,KLHL6,LY6C2,IRF2,AIF1,NOD2,SLC12A9,ICAM1,IFI209,PLD4,ADCY4,SLC2A6,PILRB2,DBNL,TDRD7,TXNIP,TOR1AIP1,TRIM12A,SIGLEC1,SPATA13,LGALS9,ALDH1B1,AGTRAP,IFI35,KLRA2,LY6I,IFIT2,PSME2B,TLR1,DUSP28,CFH,LST1,ISOC1,BID,PRR5L,9930111J2…
Factor: Egr1; motif: NCCGCCCCCGCANN	TF:M02744	3.29e-12	11.4824	3462	2972	623	TRAFD1,RASA4,H2-Q4,TAGAP,PARP10,LY6E,RNF19B,IKBKE,CYP4V3,CIITA,PGAP2,SP140,AGRN,IFI205,PARP8,OGFR,IRF5,NEURL3,H2-Q7,NOD2,SLC12A9,ICAM1,TENT5C,PAK1,ARID5A,ST3GAL5,DDIT3,CHPT1,ENC1,PLEKHA2,EMB,KLRA2,KATNA1,CBLN1,LIPE,CD47,ASAH2,LST1,LRRK1,BCL9,SEMA4A,PRDX5,TOX4,FMNL2,SLC29A3,LRRC8C,LPIN2,TMEM184B,RELB,IGF2BP2,ACE,LIMD2,SLC7A8,NAA25,CERS6,ACADL,MAFB,WHAMM,RNF135,RFX5,PACSIN1,H2-DMA,THAP3,DENND1A,ANP…
Factor: EHF; motif: CSCGGAARTN	TF:M01974	3.61e-12	11.4427	6885	2972	1127	STAT1,ZBP1,TRAFD1,MLKL,IFI47,IRF1,H2-K1,H2-Q4,H2-T24,CTSC,FBXW17,GM5431,TAPBPL,ZNFX1,MOV10,NLRC5,CALHM6,SERPINA3F,PARP11,TMEM106A,SLFN1,PNP2,MTHFR,IKBKE,PNP,CYP4V3,NMI,B2M,ARHGEF12,CIITA,LGALS3BP,OAS2,AOAH,RNF114,BATF2,OASL1,EIF4E3,HPSE,UNC13D,DAXX,PSMB8,PIRB,HELZ2,TRPM2,IFIH1,PILRB1,MX1,CCR2,FCGR4,LAP3,LMO2,GPR35,IRF9,OGFR,LY9,OASL2,TNFRSF1B,SLFN2,PSMB10,COA5,PHF11D,1600014C10RIK,IRF8,STING1,IRF…
Factor: GABPalpha; motif: ACCGGAARYN	TF:M02039	3.89e-12	11.4099	6170	2972	1024	ZBP1,TRAFD1,PARP12,LPCAT2,MLKL,STAT2,IRF1,TAPBP,H2-T24,CTSC,FBXW17,TAGAP,IL2RG,ZNFX1,SERPINA3F,PARP11,TMEM106A,PNP2,HERC6,MTHFR,IKBKE,PNP,NMI,ARHGEF12,AOAH,RNF114,BATF2,TNFRSF14,RMDN3,EIF4E3,UNC13D,DAXX,MS4A6D,IFIH1,LAP3,PARP8,MARCHF5,ASB13,CYRIA,THEMIS2,PFKFB3,PHF11D,1600014C10RIK,STING1,IRF2,H2-D1,IFI30,HOPX,ICAM1,TENT5C,TIFA,PLXDC2,EHD4,DBNL,SRC,PARP14,SLFN5,TXNIP,DDIT3,TRIM12A,SIGLEC1,MAPK9,J…
Factor: E2F-4; motif: NGGGGGCGGGRMNN	TF:M10211	4.15e-12	11.3816	7000	2972	1143	STAT1,TRAFD1,RASA4,LPCAT2,STAT2,IRF1,IGTP,IRGM2,APOBEC3,FBXW17,TPST1,MOV10,RNF19B,PARP11,TMEM106A,TRIM21,HERC6,CYP4V3,CIITA,C1RA,PGAP2,CD52,PML,RNF114,UNC13D,AGRN,IFIH1,SEMA4D,LAP3,FLT1,PARP8,TREML2,OGFR,OASL2,TNFRSF1B,GSDMD,NEURL3,CCRL2,1600014C10RIK,HCK,CASP4,ISG15,NOD2,RHOV,HOPX,SLC12A9,ICAM1,TENT5C,CMPK2,ERO1B,FLT4,NOD1,PLD4,IFNAR2,PAK1,SRC,ST3GAL5,TOR1AIP1,DDIT3,ABTB2,RGS2,AIG1,CHPT1,ZC3HAV1…
Factor: AP-2gamma; motif: GCCYNNGGS	TF:M00470	6.62e-12	11.1794	7024	2972	1145	SAMHD1,ZBP1,PARP12,IRF1,IGTP,IRGM2,APOBEC3,H2-K1,H2-T23,IL21R,RTP4,TAPBPL,ZNFX1,TPST1,MOV10,LY6E,H2-EB1,NLRC5,CALHM6,SOCS1,OAS1G,RNF213,HK3,PARP11,CLCN7,OAS3,SLFN1,CXCL16,GBGT1,H2-M3,IKBKE,CYP4V3,ARHGEF12,PGAP2,RNF34,RNF114,H2-Q6,STX2,H2-Q5,RMDN3,EIF4E3,UNC13D,ADAR,PSMB8,HELZ2,AGRN,TNS3,RASGEF1B,LAP3,FLT1,PARP8,SERPINA3G,LMO2,IL10RA,OGFR,CYRIA,IRF5,H2-Q7,CCRL2,IRF8,HCK,H2-Q1,IRF2,AIF1,H2-D1,RHOV,…
Factor: Egr-3; motif: NTGCGTGGGCGK	TF:M00245	6.9e-12	11.1613	6078	2972	1009	RASA4,IRGM1,IFI47,IRF1,IGTP,IRGM2,TAPBP,H2-K1,H2-Q4,H2-T23,XAF1,IL21R,TAP1,ENTPD1,TOR3A,TAGAP,UBE2L6,PARP10,MOV10,RNF19B,PSMB9,MTHFR,CXCL16,PNP,B2M,SP140,PML,RNF34,RNF114,H2-Q6,H2-Q5,UNC13D,AGRN,TNS3,SEMA4D,RASGEF1B,LAP3,DRAM1,ASB13,OGFR,ITPR1,CYRIA,IRF5,PSMB10,PFKFB3,H2-Q7,CCRL2,HCK,H2-Q1,AIF1,H2-D1,NOD2,STX11,SLC12A9,ICAM1,TENT5C,TGM2,TIFA,ARID5A,HPGD,TSPO,FGL2,ABTB2,AIG1,JUNB,CSF2RB2,LY86,MAX,…
Factor: LKLF; motif: CNCCACCCS	TF:M08819	1.07e-11	10.9712	5811	2972	969	TRAFD1,RASA4,PARP12,BST2,MLKL,IFI47,IRF1,IGTP,IRGM2,DHX58,H2-K1,H2-Q4,H2-T24,H2-T23,XAF1,CTSC,IL21R,TAP1,TOR3A,GBP2,OAS1A,UBE2L6,TPST1,PARP10,MOV10,LY6E,H2-AB1,GM21188,IRF7,NLRC5,SOCS1,CD74,TRIM34A,IL18BP,PHF11B,PSMB9,PNP2,HERC6,MTHFR,CXCL16,H2-M3,IKBKE,PNP,CYP4V3,TLR9,NMI,GBP11,ARHGEF12,C1RA,LGALS3BP,OAS2,CD52,SP110,BATF2,TNFRSF14,OASL1,H2-Q6,STX2,EIF4E3,AB124611,PSMB8,LAIR1,TRPM2,TNS3,IFI27L2A,…
Factor: Egr-2; motif: GCGTGGGCGG	TF:M05494	1.6e-11	10.7945	7247	2972	1174	TRAFD1,RASA4,PARP12,IFI47,IRF1,IGTP,IRGM2,H2-K1,H2-Q4,TOR3A,TAGAP,TAP2,ZNFX1,UBE2L6,PARP10,MOV10,LY6E,RNF19B,TRIM34A,OAS3,GBGT1,SP140,RNF114,H2-Q6,DAXX,PSMB8,AGRN,TNS3,RASGEF1B,LAP3,FLT1,PARP8,DRAM1,TREML2,OGFR,CYRIA,IRF5,PFKFB3,NEURL3,COA5,CCRL2,1600014C10RIK,IRF8,HCK,H2-Q1,AIF1,CD1D1,H2-D1,ARHGEF37,NOD2,SLC12A9,ICAM1,TENT5C,CMPK2,ERO1B,FLT4,TIFA,PLXDC2,PAK1,ARID5A,TSPO,ST3GAL5,TOR1AIP1,FGL2,ABT…
Factor: BTEB2; motif: NGGGSWGGGNGGGGC	TF:M10280	2.02e-11	10.6936	3048	2972	555	TRAFD1,IL21R,TAP1,TAGAP,LY6E,NLRC5,RNF19B,TMEM106A,PHF11B,RNF34,STX2,EIF4E3,HPSE,UNC13D,PSMB8,AGRN,IFIH1,C3,TREML2,LMO2,CYRIA,IRF5,TNFRSF1B,GSDMD,NEURL3,H2-Q7,H2-Q1,STING1,STX11,TGM2,PTAFR,PHF11A,ARID5A,TSPO,ABTB2,IRAK2,ZC3HAV1,1110038F14RIK,KLRA2,F11R,CBLN1,C1RL,CD47,MET,ASS1,POU2F2,CSF3R,ENPP5,AIFM2,MFSD7A,BCL9,IL12RB1,CD274,IL27,VHL,LPIN2,RELB,PHC2,TMEM221,TRIM14,ACE,ARL5C,HSPA2,TNFSF13B,GPR15…
Factor: Sp5; motif: RNGGRGGNGGRGNNGGGGGAGGRG	TF:M10376	2.89e-11	10.539	4847	2972	825	IFI47,IGTP,IRGM2,DHX58,H2-T24,H2-T23,CTSC,IL21R,MOV10,LY6E,GM21188,GBP6,SOCS1,TRIM34A,ADGRE1,TMEM106A,TRIM21,PSMB9,CXCL16,GBGT1,CIITA,TRIM30A,SP110,RNF34,AOAH,H2-Q6,H2-Q5,EIF4E3,HPSE,PSMB8,AGRN,TGTP1,IFI27L2A,IFIH1,SEMA4D,TRIM30D,PARP8,DRAM1,SERPINA3G,TREML2,LMO2,IL10RA,GM12185,LY9,OASL2,UNC93B1,TNFRSF1B,GSDMD,NEURL3,H2-Q7,GM36079,IRF8,IRF2,ISG15,AIF1,NOD2,HOPX,SLC12A9,TENT5C,MS4A4C,IFNAR2,TIFA,P…
Factor: AP-2alpha; motif: NGCCYSNNGSN	TF:M01857	3.18e-11	10.4981	6186	2972	1020	ZBP1,PARP12,BST2,LPCAT2,DHX58,APOBEC3,H2-Q4,IL21R,RTP4,ZNFX1,UBE2L6,MOV10,H2-AB1,RNF19B,SOCS1,XDH,IKBKE,ARHGEF12,LGALS3BP,PGAP2,RNF114,STX2,RMDN3,EIF4E3,UNC13D,TRPM2,AGRN,IFIH1,SEMA4D,RASGEF1B,C3,FLT1,PARP8,IL10RA,IRF9,OGFR,CFB,ITPR1,CYRIA,IRF5,B430306N03RIK,PFKFB3,AIF1,H2-D1,NOD2,HOPX,SLC12A9,ICAM1,TENT5C,ERO1B,FLT4,TGM2,EHD4,PAK1,ST3GAL5,IGSF6,TXNIP,TOR1AIP1,DDIT3,SPATA13,ABTB2,JUNB,CHPT1,STOML…
Factor: ICSBP; motif: RAARTGAAACTG; match class: 1	TF:M00699_1	4.34e-11	10.3628	72	2972	37	APOBEC3,RTP4,GBP2,GBP3,PARP9,NLRC5,OAS1G,TRIM34A,TMEM67,GBGT1,H2-M3,TNFSF10,DTX3L,GBP7,CCRL2,TSPO,MX2,DUSP28,TLR3,IFIT1,CD274,TMEM184B,SHFL,LPAR6,SELENOW,CYP4F18,CXCL10,SLFN9,PPM1K,IFIT1BL2,TMEM209,PRSS16,RBCK1,UHRF1BP1L,GAB2,GPR68,CHCHD5
Factor: PU.1; motif: NNNNYYYACTTCCTCTTTY	TF:M01172	5.25e-11	10.2796	4615	2972	789	MLKL,IRF1,TAPBP,H2-K1,H2-Q4,H2-T23,CTSC,EPSTI1,ENTPD1,TOR3A,TAGAP,GM5431,TAPBPL,UBE2L6,H2-EB1,TRIM34A,ADGRE1,H2-AA,XDH,MTHFR,CXCL16,GBGT1,FCGR1,TLR9,SLFN8,IFIT1BL1,CLEC12A,OAS2,MS4A6B,TNFSF10,H2-Q6,H2-Q5,DTX3L,HPSE,PIRB,LAIR1,TRPM2,MS4A6D,CD180,IFI27L2A,RNASE6,SEMA4D,PILRB1,FCGR4,IRF9,OASL2,UNC93B1,CYRIA,CTSH,TNFRSF1B,B430306N03RIK,NEURL3,H2-Q7,LY6C2,STING1,AIF1,H2-D1,NOD2,HOPX,ERO1B,IFI209,PLD4,…
Factor: IRF4; motif: NNNAYTCTCGGWNNN	TF:M02872	5.32e-11	10.274	14528	2972	2159	STAT1,SP100,SAMHD1,ZBP1,TRAFD1,RASA4,PARP12,BST2,MLKL,STAT2,IRGM1,IRF1,DHX58,APOBEC3,TAPBP,H2-K1,H2-Q4,CTSC,IL21R,TAP1,RTP4,EPSTI1,ENTPD1,GBP2,TAGAP,GM5431,OAS1A,ZNFX1,UBE2L6,TPST1,MOV10,LY6E,H2-AB1,GM21188,PARP9,GBP6,NLRC5,RNF19B,SOCS1,OAS1G,TRIM34A,RNF213,HK3,GBP5,H2-AA,H2-T22,IL18BP,TMEM106A,CLCN7,OAS3,XDH,PSMB9,TMEM67,SLFN1,PNP2,MTHFR,CXCL16,GBGT1,IFI211,GM4951,IKBKE,PNP,TLR9,IFIT1BL1,UBA7,NM…
Factor: GKLF; motif: NNRRGRRNGNSNNN; match class: 1	TF:M07040_1	5.73e-11	10.242	8461	2972	1341	STAT1,TRAFD1,RASA4,MLKL,IRGM1,IFI47,IGTP,IRGM2,DHX58,H2-K1,H2-Q4,H2-T23,XAF1,RTP4,EPSTI1,IFIT3B,TAP2,ZNFX1,UBE2L6,MOV10,GM21188,RNF19B,CD86,SOCS1,GBP10,TRIM34A,RNF213,H2-AA,XDH,CXCL16,FCGR1,IKBKE,MS4A6C,NMI,MNDAL,CIITA,C1RA,PGAP2,TRIM30A,SP110,RNF34,H2-Q6,STX2,H2-Q5,EIF4E3,PTPRO,HPSE,ADAR,PSMB8,LAIR1,TRPM2,AGRN,IFI205,TNS3,IFI27L2A,RNASE6,SEMA4D,TRIM30D,LAP3,FLT1,PARP8,DRAM1,SERPINA3G,TREML2,LMO2…
Factor: Kaiso; motif: GCMGGGRGCRGS; match class: 1	TF:M03876_1	8.14e-11	10.0894	5860	2972	970	TRAFD1,MLKL,IRF1,APOBEC3,ZNFX1,LY6E,RNF19B,SOCS1,H2-T22,MTHFR,IFI206,RNF114,RMDN3,EIF4E3,UNC13D,AGRN,IFIH1,SEMA4D,RASGEF1B,LAP3,PARP8,LMO2,MARCHF5,OGFR,IRF5,DNASE1L3,B430306N03RIK,PFKFB3,H2-Q1,IRF2,AIF1,H2-D1,HOPX,ICAM1,TENT5C,ERO1B,FLT4,TGM2,ADCY4,IFI213,EHD4,PAK1,ARID5A,TSPO,ST3GAL5,TXNIP,DDIT3,ABTB2,RGS2,AIG1,JUNB,CHPT1,STOML1,1110038F14RIK,ENC1,PLEKHA2,EMB,TBC1D8,SMPDL3B,EXTL3,PSTPIP1,FFAR2,J…
Factor: LKLF; motif: GGGGTGGKSN; match class: 1	TF:M07261_1	8.43e-11	10.0742	3787	2972	664	RASA4,PARP12,IRGM1,IFI47,DHX58,TAPBP,H2-T24,TAP1,EPSTI1,TOR3A,GBP2,OAS1A,TAPBPL,UBE2L6,TPST1,LY6E,H2-AB1,GM21188,SOCS1,PNP2,HERC6,CXCL16,PNP,TLR9,NMI,GBP11,LGALS3BP,SP110,TNFRSF14,H2-Q6,STX2,RMDN3,UNC13D,PSMB8,HELZ2,LAIR1,TRPM2,IFIH1,FLT1,PARP8,TREML2,LMO2,IL10RA,GPR35,GM12185,CFB,UNC93B1,IRF5,DNASE1L3,GBP7,PFKFB3,NEURL3,CCRL2,GM36079,1600014C10RIK,ISG15,AIF1,H2-D1,ARHGEF37,NOD2,IFI30,SLC25A22,TI…
Factor: ESE-1; motif: NSMGGAARYN; match class: 1	TF:M01977_1	1.06e-10	9.97359	2367	2972	445	H2-T24,CTSC,PARP11,TMEM106A,MNDAL,ARHGEF12,DAXX,GPR35,COA5,IRF8,IRF2,IFI203,STX11,PLXDC2,EHD4,DBNL,TXNIP,TRIM12A,JUNB,1110038F14RIK,PLEKHA2,KATNA1,AIDA,IFIT2,TPPP3,LST1,PRPF38A,SEMA4A,PRDX5,PTTG1,GPR155,PARP3,STAT3,NCSTN,POLG,EIF2AK2,GPR107,AAGAB,ZFP740,ITPRIP,RNF115,MRPL52,PCSK7,BFAR,TCEANC2,USF1,AZI2,ZFP287,ATP1B3,STARD3,DPY19L1,VIPAS39,FBXO4,MYO18A,TMEM179B,RAB43,TEP1,LEPROTL1,CXCL10,HPS5,POMP…
Factor: ZBED6; motif: NRRGCTCGCCNN	TF:M01598	1.83e-10	9.73785	5567	2972	925	SAMHD1,TRAFD1,IRF1,EPSTI1,TAGAP,IL2RG,TAP2,ZNFX1,MOV10,H2-AB1,PARP9,IRF7,XDH,MTHFR,FCGR1,B2M,ARHGEF12,PML,RNF34,TNFSF10,OASL1,STX2,DTX3L,HPSE,ADAR,DAXX,DDX60,AGRN,CD180,SEMA4D,RASGEF1B,C3,LAP3,PARP8,MARCHF5,CYRIA,GSDMD,CCRL2,IRF8,ISG15,CMPK2,PLD4,EHD4,DBNL,HPGD,ATF3,TXNIP,TOR1AIP1,TRIM12A,SIGLEC1,ABTB2,RGS2,AIG1,JUNB,CHPT1,FYB,MAX,TBC1D8,F11R,CBLN1,ACPP,C3AR1,CD47,MET,PIK3IP1,JADE2,POU2F2,ANKLE2,…
Factor: Ets2; motif: ACCGGAWRYN; match class: 1	TF:M01989_1	2.01e-10	9.69646	2709	2972	497	STAT1,PARP11,MTHFR,ARHGEF12,UNC13D,DAXX,LAP3,COA5,1600014C10RIK,STING1,IRF2,IFI30,TIFA,EHD4,DBNL,PARP14,TXNIP,TRIM12A,JUNB,1110038F14RIK,PLEKHA2,EMB,KATNA1,AIDA,CD47,JADE2,IFIT2,TPPP3,TLR1,ASAH2,DUSP28,PRPF38A,PRDX5,PTTG1,TNFRSF1A,LIMD2,USB1,PARP3,PDK3,H2-DMA,DOK1,NCSTN,POLG,LBH,GPR107,MCOLN2,ZFP740,MRPL52,PCSK7,GTPBP2,BFAR,TCEANC2,USF1,ERLEC1,BLOC1S6,SLC27A1,AZI2,CCZ1,ATP1B3,STARD3,DPY19L1,VIPAS…
Factor: IRF-1; motif: NRAANNGAAASTGAAASYNN; match class: 1	TF:M10267_1	2.02e-10	9.69568	131	2972	52	ZBP1,MLKL,IGTP,IRGM2,TAPBP,H2-T24,TAP1,RTP4,EPSTI1,GBP2,IFIT3B,OAS1A,TAPBPL,GBP3,ADGRE1,IL18BP,TRIM21,PSMB9,HERC6,DDX60,TGTP1,ISG15,IFIT3,1110038F14RIK,LIPE,PIK3IP1,DUSP28,IFIT1,TMEM140,CD274,RBM43,RNF139,TLR11,TLR6,RAB19,TMBIM6,TNFSF15,GBP2B,YIPF1,IFIT1BL2,TPCN2,TIGD2,CLIC5,PSD4,SLC15A4,ZFP160,RAB38,CSTA2,RFESD,DCP2,FGGY,DNAH17
Factor: AP-2beta; motif: GCNNNGGSCNGVGGGN	TF:M01858	2.36e-10	9.62781	5120	2972	859	TRAFD1,PARP12,BST2,IRF1,H2-K1,H2-T23,TAPBPL,TAP2,LY6E,PARP11,CLCN7,GBGT1,ARHGEF12,CIITA,PGAP2,RNF34,RNF114,H2-Q6,STX2,H2-Q5,EIF4E3,UNC13D,DDX60,HELZ2,AGRN,TNS3,IFIH1,PARP8,GPR35,MARCHF5,OGFR,ITPR1,UNC93B1,CYRIA,TNFRSF1B,NEURL3,H2-Q7,IRF8,H2-Q1,IRF2,AIF1,HOPX,SLC12A9,ICAM1,TENT5C,ADCY4,DBNL,PAK1,SRC,TOR1AIP1,ABTB2,JUNB,CHPT1,STOML1,IRAK2,AGTRAP,HEXB,EMB,ARL4C,CBLN1,RIPK3,MET,JADE2,ASS1,SCPEP1,TPPP…
Factor: MOVO-B; motif: GNGGGGG; match class: 1	TF:M01104_1	2.63e-10	9.57958	3279	2972	584	TRAFD1,RASA4,PARP12,IRGM1,H2-T23,ZNFX1,LY6E,RNF19B,SOCS1,PARP11,ARHGEF12,CIITA,PSMB8,AGRN,TNS3,SEMA4D,FLT1,PARP8,OGFR,IRF5,PFKFB3,NEURL3,IRF8,TENT5C,PLXDC2,ST3GAL5,JUNB,CHPT1,PLEKHA2,SLC31A2,CBLN1,EXTL3,CD47,JADE2,POU2F2,ISOC1,BCL9,SEMA4A,FMNL2,LPIN2,SLC31A1,TMEM184B,RELB,PHC2,IGF2BP2,ACE,LIMD2,NAA25,ACADL,SOCS3,MAFB,RNF139,PACSIN1,SLC2A1,LACC1,POLG,DENND1A,EIF2AK2,SLC25A12,MYD88,ADAM15,MCOLN2,CS…
Factor: Tfap2a; motif: TGCCCYNRGGGCA; match class: 1	TF:M04157_1	2.64e-10	9.5788	4748	2972	804	SP100,IFI47,IGTP,IRGM2,H2-T23,IL21R,ZNFX1,TPST1,LY6E,PARP11,CXCL16,MNDAL,OAS2,RNF34,TNFRSF14,EIF4E3,PTPRO,AB124611,DAXX,HELZ2,TNS3,SLAMF8,LAP3,FLT1,TREML2,LMO2,ASB13,UNC93B1,IRF5,TNFRSF1B,COA5,IRF2,AIF1,ARHGEF37,IFI203,NOD2,PLD4,PLXDC2,DBNL,PAK1,TDRD7,TOR1AIP1,SPATA13,ABTB2,AIG1,JUNB,CHPT1,STOML1,1110038F14RIK,MAX,PLEKHA2,F11R,CASP1,ARL4C,EXTL3,PSTPIP1,MITD1,JADE2,ASS1,ASAH2,MILR1,BCL9,PRR5L,ACER…
Factor: BTEB2; motif: GNAGGGGGNGGGSSNN	TF:M03814	3.36e-10	9.47413	4984	2972	838	STAT1,LPCAT2,IRGM1,IFI47,IRF1,IGTP,IRGM2,APOBEC3,TAPBP,RTP4,IL2RG,TAPBPL,MOV10,LY6E,GM21188,CD86,RNF213,ADGRE1,TMEM106A,HERC6,MTHFR,CXCL16,IKBKE,CYP4V3,GBP11,CIITA,PGAP2,CD52,IFI206,TNFRSF14,STX2,PSMB8,PIRB,HELZ2,LAIR1,AGRN,IFI27L2A,SEMA4D,TRIM30D,FLT1,PARP8,SERPINA3G,IL10RA,OASL2,ITPR1,UNC93B1,TNFRSF1B,GSDMD,NEURL3,CCRL2,1600014C10RIK,STING1,IRF2,NOD2,ICAM1,TENT5C,ERO1B,NOD1,SLC25A22,IFNAR2,ADCY…
Factor: Zfp536; motif: NCGGAKG	TF:M05541	3.75e-10	9.42596	6330	2972	1033	STAT1,SAMHD1,LPCAT2,IRGM1,IFI47,H2-Q4,IL21R,FBXW17,ZNFX1,MOV10,LY6E,RNF19B,SOCS1,CXCL16,B2M,ARHGEF12,C1RA,PGAP2,OAS2,RNF34,AREL1,UNC13D,DAXX,AGRN,TGTP1,FCGR4,C3,LAP3,FLT1,DRAM1,LMO2,IL10RA,IRF9,MARCHF5,OGFR,CFB,LY9,ITPR1,CYRIA,CTSH,IRF5,GBP7,PFKFB3,COA5,IRF8,IRF2,AIF1,ARHGEF37,NOD2,RHOV,HOPX,ICAM1,TENT5C,IFNAR2,PLXDC2,EHD4,DBNL,PAK1,SRC,TDRD7,PARP14,TSPO,IGSF6,SPATA13,ABTB2,AIG1,JUNB,PLEKHA2,EMB,…
Factor: c-ets-1; motif: ACCGGAWRYN; match class: 1	TF:M01986_1	4.14e-10	9.38302	2882	2972	522	IFI47,TAPBP,CTSC,MTHFR,ARHGEF12,AREL1,UNC13D,DAXX,LAP3,MARCHF5,TNFRSF1B,1600014C10RIK,STING1,IFI30,TENT5C,TIFA,EHD4,DBNL,PARP14,TXNIP,JUNB,ZC3HAV1,1110038F14RIK,PLEKHA2,EMB,AIDA,CD47,JADE2,IFIT2,TPPP3,TLR1,DUSP28,PRPF38A,PRDX5,TOX4,TNFRSF1A,ITM2B,USB1,PARP3,STAT3,PDK3,H2-DMA,ABR,DOK1,NCSTN,TMEM219,POLG,LBH,ADAM15,GPR107,MCOLN2,ZFP740,RNF115,MRPL52,GTPBP2,BFAR,TCEANC2,USF1,ERLEC1,NUB1,BLOC1S6,SLC2…
Factor: AP-2gamma; motif: GCCYNCRGSN	TF:M03811	5.77e-10	9.2388	7103	2972	1142	STAT1,SAMHD1,ZBP1,PARP12,BST2,IRGM1,IGTP,IRGM2,APOBEC3,TAPBP,H2-K1,H2-Q4,H2-T23,TAP1,ENTPD1,ZNFX1,TPST1,MOV10,LY6E,PARP9,IRF7,RNF19B,SOCS1,HK3,PARP11,CLCN7,XDH,TRIM21,PSMB9,PNP2,HERC6,MTHFR,GM4951,H2-M3,PNP,SLFN8,UBA7,ARHGEF12,PGAP2,AOAH,IFI206,TNFSF10,H2-Q6,H2-Q5,DTX3L,RMDN3,EIF4E3,UNC13D,ADAR,DAXX,AGRN,TNS3,CD180,SLAMF8,LAP3,FLT1,PARP8,DRAM1,MARCHF5,CFB,IRF5,SLFN2,GBP7,B430306N03RIK,H2-Q7,CCRL2…
Factor: ELF4; motif: CCCGGAARTN; match class: 1	TF:M01979_1	6.58e-10	9.18183	2260	2972	424	CTSC,PARP11,PNP2,MTHFR,PNP,CYP4V3,ARHGEF12,DAXX,TNFRSF1B,COA5,1600014C10RIK,STING1,IRF2,ICAM1,TENT5C,EHD4,DBNL,TRIM12A,JUNB,ZC3HAV1,1110038F14RIK,PLEKHA2,KATNA1,AIDA,JADE2,IFIT2,TPPP3,DUSP28,PRPF38A,PRDX5,ACE,GPR155,PARP3,STAT3,ABR,LACC1,NCSTN,POLG,GPR107,ZFP740,RNF115,MRPL52,PCSK7,GTPBP2,BFAR,TCEANC2,USF1,BLOC1S6,AZI2,CCZ1,ATP1B3,STARD3,DPY19L1,FBXO4,MKRN1,TMEM179B,TMCO4,TEP1,LEPROTL1,CORO7,LMBR…
Factor: E2F-1; motif: NNNSSCGCSAANN	TF:M07250	6.86e-10	9.16398	9038	2972	1413	STAT1,SAMHD1,RASA4,PARP12,LPCAT2,IRF1,TAPBP,H2-K1,H2-T24,TAP1,EPSTI1,TOR3A,TAPBPL,ZNFX1,UBE2L6,TPST1,GM21188,PARP9,NLRC5,RNF19B,CALHM6,SOCS1,OAS1G,RNF213,H2-T22,PARP11,CLCN7,PSMB9,TMEM67,PNP2,MTHFR,CXCL16,H2-M3,PNP,ARHGEF12,PGAP2,STX2,DTX3L,RMDN3,EIF4E3,PTPRO,HPSE,DAXX,AGRN,TNS3,IFIH1,SEMA4D,RASGEF1B,LAP3,PLAAT3,FLT1,PARP8,DRAM1,IL10RA,MARCHF5,ASB13,OGFR,ITPR1,IRF5,TNFRSF1B,GBP7,B430306N03RIK,NEU…
Factor: Tcfap2b; motif: NYGCCYNARGGCAN	TF:M02820	7.24e-10	9.14014	7908	2972	1255	ZBP1,PARP12,BST2,IRGM1,IRF1,IGTP,IRGM2,APOBEC3,TAPBP,H2-K1,H2-Q4,H2-T23,CTSC,IL21R,TAP1,ZNFX1,PARP9,NLRC5,CALHM6,SOCS1,RNF213,IL18BP,CLCN7,PHF11B,OAS3,PSMB9,SLFN1,HERC6,CXCL16,GBGT1,H2-M3,IKBKE,MS4A6C,CYP4V3,TLR9,SLFN8,PGAP2,OAS2,MS4A6B,RNF34,IFI206,H2-Q6,STX2,H2-Q5,DTX3L,EIF4E3,AB124611,UNC13D,ADAR,HELZ2,AGRN,TNS3,SEMA4D,LAP3,PLAAT3,FLT1,PARP8,DRAM1,SERPINA3G,TREML2,LMO2,OGFR,OASL2,CTSH,IRF5,DNA…
Factor: Sp3; motif: ASMCTTGGGSRGGG	TF:M00665	7.33e-10	9.13482	7306	2972	1170	STAT1,RASA4,MLKL,STAT2,IRGM1,IRF1,H2-K1,H2-Q4,H2-T24,XAF1,TAP1,EPSTI1,IFIT3B,UBE2L6,PARP10,MOV10,LY6E,GM21188,CD86,CD74,TRIM34A,H2-T22,PARP11,PSMB9,PNP2,CXCL16,GBGT1,H2-M3,FCGR1,IKBKE,PNP,MS4A6C,CYP4V3,UBA7,ARHGEF12,CIITA,C1RA,PGAP2,OAS2,SP110,TNFRSF14,AREL1,H2-Q6,H2-Q5,HPSE,AB124611,ADAR,PIRB,H2-T10,LAIR1,TRPM2,AGRN,CD180,IFI27L2A,RNASE6,SEMA4D,SIRPB1A,FLT1,PARP8,SERPINA3G,IRF9,MARCHF5,GM12185,C…
Factor: MAZ; motif: GGGGAGGG; match class: 1	TF:M00649_1	7.75e-10	9.11067	3042	2972	545	RASA4,STAT2,IGTP,IRGM2,APOBEC3,H2-T23,IL2RG,ZNFX1,MOV10,CD86,RNF213,PARP11,XDH,PSMB9,CIITA,C1RA,PGAP2,TRIM30A,SP110,TNFRSF14,STX2,PTPRO,HPSE,PSMB8,LAIR1,TRPM2,AGRN,TNS3,SEMA4D,TRIM30D,PARP8,SERPINA3G,TREML2,LMO2,IL10RA,GPR35,MARCHF5,TNFRSF1B,GSDMD,IFI208,NEURL3,HCK,STING1,AIF1,IFI30,ICAM1,IFNAR2,PLXDC2,SRC,ATF3,PARP14,TXNIP,SPATA13,PLEKHN1,LGALS9,MAX,MX2,EMB,KATNA1,F11R,AIDA,JADE2,IFIT2,BST1,IL15…
Factor: Elk-1; motif: GGAAGN; match class: 1	TF:M03819_1	8.55e-10	9.06804	8770	2972	1375	STAT1,SAMHD1,ZBP1,MLKL,STAT2,IRF1,IGTP,IRGM2,DHX58,H2-K1,H2-Q4,H2-T24,CTSC,TAP1,EPSTI1,ENTPD1,TAGAP,GM5431,OAS1A,GBP3,PARP10,PARP9,H2-EB1,NLRC5,CALHM6,HK3,ADGRE1,GBP5,PARP11,IL18BP,TMEM106A,PSMB9,SLFN1,PNP2,CXCL16,FCGR1,IKBKE,PNP,MS4A6C,CYP4V3,TLR9,SLFN8,ARHGEF12,CIITA,PGAP2,SP140,OAS2,PML,TRIM30A,MS4A6B,SP110,RNF114,BATF2,TNFRSF14,TNFSF10,DTX3L,HPSE,AB124611,ADAR,PSMB8,PIRB,H2-T10,TRPM2,IFI205,M…
Factor: ctcf; motif: CCNCNAGRKGGCRSTN	TF:M07249	8.84e-10	9.05376	5580	2972	922	ZBP1,IFI47,IRF1,APOBEC3,TAPBP,H2-K1,H2-T24,CTSC,TAGAP,IL2RG,OAS1A,TAP2,GBP3,TPST1,MOV10,IRF7,GBP6,SOCS1,OAS1G,IL18BP,XDH,MTHFR,SLFN8,NMI,ARHGEF12,C1RA,BATF2,DTX3L,HPSE,UNC13D,PSMB8,PIRB,TRPM2,IFIH1,RASGEF1B,C3,FLT1,DRAM1,MARCHF5,OGFR,OASL2,IRF5,PSMB10,NT5C3,PFKFB3,IFI208,HCK,IRF2,AIF1,CD1D1,NOD2,RHOV,ICAM1,CMPK2,ERO1B,TGM2,VNN3,ADCY4,PLXDC2,DBNL,PAK1,SRC,TSPO,PTPN18,AIG1,ALDH1B1,IRAK2,HEXB,ENC1,A…
Factor: GABP-alpha; motif: GGNRCCGGAAGTGN	TF:M10247	9.47e-10	9.02361	3998	2972	689	IRF1,TOR3A,FBXW17,ZNFX1,SOCS1,PARP11,IL18BP,TMEM106A,PNP2,MTHFR,PNP,AOAH,UNC13D,DAXX,IFIH1,LAP3,PARP8,MARCHF5,IRF5,COA5,1600014C10RIK,H2-D1,IFI30,TIFA,DBNL,SRC,PARP14,DDIT3,JUNB,ALDH1B1,1110038F14RIK,EMB,KATNA1,AIDA,ACPP,LIPE,CD47,IFIT2,POU2F2,TPPP3,PSME2B,PDIA3,SPPL2A,PRPF38A,PRDX5,TOX4,SLC29A3,SLC31A1,TNFRSF1A,RSAD2,LIMD2,GPR155,USB1,NAA25,ACADL,PARP3,ARHGAP27,H2-DMA,LACC1,DOK1,NCSTN,TMEM219,PO…
Factor: Zic1; motif: NNCCCCCGGGGGGG; match class: 1	TF:M02835_1	1.02e-09	8.99034	6611	2972	1070	SP100,SAMHD1,PARP12,IRF1,IGTP,IRGM2,H2-Q4,H2-T24,CTSC,TOR3A,FBXW17,ZNFX1,MOV10,GM21188,SOCS1,IL18BP,MTHFR,CXCL16,FCGR1,IKBKE,CYP4V3,TLR9,SP140,RNF34,RNF114,EIF4E3,HPSE,AB124611,UNC13D,ADAR,DAXX,HELZ2,TRPM2,AGRN,IFIH1,SEMA4D,RASGEF1B,C3,FLT1,PARP8,DRAM1,LMO2,MARCHF5,ASB13,OGFR,OASL2,ITPR1,UNC93B1,CTSH,IRF5,DNASE1L3,PFKFB3,H2-Q7,CCRL2,ISG15,IFI30,RHOV,STX11,ICAM1,TENT5C,CMPK2,ERO1B,TGM2,SLC25A22,PT…
Factor: RNF96; motif: BCCCGCRGCC	TF:M01199	1.24e-09	8.90622	6364	2972	1034	ZBP1,TRAFD1,PARP12,LPCAT2,IRF1,TAP1,TOR3A,FBXW17,TPST1,MOV10,PARP9,RNF19B,PSMB9,ARHGEF12,RNF114,DTX3L,EIF4E3,PTPRO,HPSE,UNC13D,DDX60,LAP3,DRAM1,MARCHF5,UNC93B1,TNFRSF1B,IRF8,IRF2,ARHGEF37,ICAM1,TENT5C,CMPK2,NOD1,TGM2,IFNAR2,TIFA,PLXDC2,PAK1,ARID5A,TXNIP,TOR1AIP1,FGL2,ABTB2,RGS2,JUNB,CHPT1,IRAK2,AGTRAP,ENC1,AA467197,EMB,TBC1D8,SMPDL3B,CBLN1,MET,MITD1,JADE2,ANKLE2,AIFM2,LST1,BCL9,SMPDL3A,PRDX5,FMNL…
Factor: ATF-1; motif: TNACGTCAN	TF:M01861	1.66e-09	8.78073	6280	2972	1021	STAT1,SAMHD1,IRGM1,APOBEC3,H2-K1,H2-Q4,XAF1,EPSTI1,ENTPD1,TOR3A,MOV10,IRF7,GBP6,H2-AA,H2-T22,PARP11,CLCN7,TRIM21,HERC6,MTHFR,CXCL16,TLR9,PGAP2,RNF34,TNFRSF14,AREL1,OASL1,H2-Q6,RMDN3,ADAR,DAXX,PSMB8,MS4A6D,RNASE6,IFIH1,SIRPB1A,C3,AKT3,LAP3,FLT1,DRAM1,OGFR,LY9,OASL2,DNASE1L3,COA5,H2-Q7,SIRPB1C,GPR15,CCRL2,KLHL6,CD1D1,H2-D1,ERO1B,PLD4,VNN3,SLC2A6,DBNL,PAK1,SRC,HPGD,ATF3,ST3GAL5,PTPN18,TOR1AIP1,FGL2,…
Factor: ATF2; motif: VGTGACGTMACN	TF:M00179	1.67e-09	8.77842	6002	2972	981	STAT1,SAMHD1,TRAFD1,IRGM1,APOBEC3,TAPBP,H2-K1,H2-Q4,XAF1,TAP1,EPSTI1,ENTPD1,TOR3A,MOV10,IRF7,GBP6,HK3,H2-AA,H2-T22,CLCN7,TRIM21,PSMB9,HERC6,MTHFR,CXCL16,TLR9,PGAP2,RNF34,TNFRSF14,AREL1,OASL1,H2-Q6,RMDN3,ADAR,PSMB8,MS4A6D,IFIH1,SIRPB1A,C3,AKT3,FLT1,DRAM1,OGFR,LY9,OASL2,COA5,H2-Q7,SIRPB1C,GPR15,CCRL2,KLHL6,H2-D1,ERO1B,PLD4,VNN3,IFI207,EHD4,PAK1,SRC,HPGD,ATF3,ST3GAL5,PTPN18,TOR1AIP1,FGL2,DDIT3,MAPK9…
Factor: GKLF; motif: CCTCCYN; match class: 1	TF:M01835_1	1.89e-09	8.72327	9519	2972	1476	SP100,SAMHD1,ZBP1,RASA4,PARP12,BST2,MLKL,IRGM1,IFI47,IGTP,IRGM2,DHX58,TAPBP,H2-Q4,XAF1,CTSC,IL21R,TAP1,GBP2,FBXW17,IL2RG,GM5431,UBE2L6,GBP3,PARP10,MOV10,PARP9,IRF7,GBP6,GBP8,GBP9,RNF19B,CD86,CD74,GBP10,TRIM34A,RNF213,HK3,ADGRE1,H2-AA,IL18BP,OAS3,XDH,TRIM21,PSMB9,TMEM67,SLFN1,PNP2,HERC6,MTHFR,IFI211,FCGR1,IKBKE,PNP,TLR9,IFIT1BL1,UBA7,MNDAL,GBP11,C1RA,LGALS3BP,PGAP2,CD52,PML,TRIM30A,SP110,IFI206,RN…
[truncated: 329 more rows]

## Sheet: FLAM_IFNg_6H
term_name	term_id	adjusted_p_value	negative_log10_of_adjusted_p_value	term_size	query_size	intersection_size	intersections
[truncated: 491 more rows]

## Sheet: FLAM_IFNg_24H
term_name	term_id	adjusted_p_value	negative_log10_of_adjusted_p_value	term_size	query_size	intersection_size	intersections
[truncated: 645 more rows]

## Sheet: BMDM_6H
term_name	term_id	adjusted_p_value	negative_log10_of_adjusted_p_value	term_size	query_size	intersection_size	intersections
[truncated: 599 more rows]

## Sheet: BMDM_24H
term_name	term_id	adjusted_p_value	negative_log10_of_adjusted_p_value	term_size	query_size	intersection_size	intersections
[truncated: 626 more rows]

[truncated: 3 more sheets: BMDM_IFNg, BMDM_IFNg_6H, BMDM_IFNg_24H]
